# Supplementary material for: Water induced ultrathin Mo2C nanosheets with high-density grain boundaries for enhanced hydrogen evolution
Source: Nat Commun. 2022 Nov 24;13:7225. doi: 10.1038/s41467-022-34976-1 (PMC9700844; doi:10.1038/s41467-022-34976-1)
Supplement: Supplementary file 4 — Supplementary Dataset 1 [file 41467_2022_34976_MOESM4_ESM.xlsx]

## Sheet: CONTCARS-1
CON-HFH3									CONHFH3S									CON-HFH3									CON-HFH3									CON-HFH3
1									1									1									1									1
4.9276845475334561 -2.8450000000000002 0.0000000000000000									5.6900000571999998 0.0000000000000000 0.0000000000000000									4.9276845475334561 -2.8450000000000002 0.0000000000000000									4.9276845475334561 -2.8450000000000002 0.0000000000000000									4.9276845475334561 -2.8450000000000002 0.0000000000000000
0.0000000000000000 25.2500000000000000 0.0000000000000000									0.0000000000000000 25.0000000000000000 0.0000000000000000									0.0000000000000000 25.2500000000000000 0.0000000000000000									0.0000000000000000 25.2500000000000000 0.0000000000000000									0.0000000000000000 25.2500000000000000 0.0000000000000000
0.0000000000000000 0.0000000000000000 25.0000000000000000									-12.6399956388000003 0.0000000000000000 21.8584768511000007									0.0000000000000000 0.0000000000000000 25.0000000000000000									0.0000000000000000 0.0000000000000000 25.0000000000000000									0.0000000000000000 0.0000000000000000 25.0000000000000000
Mo C H									Mo C H									Mo C H									Mo C H									Mo C H
80 64 1									80 64 1									80 64 1									80 64 1									80 64 1
Selective dynamics									Selective dynamics									Selective dynamics									Selective dynamics									Selective dynamics
Direct									Direct									Direct									Direct									Direct
0.1566625775915769 0.1011215686035442 0.6856959899772216 T T T									0.1586947143762445 0.6850774842581360 0.1009268493627852 T T T									0.1603119924590140 0.1015856959279599 0.6844581108835789 T T T									0.1568096383511354 0.1009660675944307 0.6846691412909802 T T T									0.1558194744491308 0.1000812787855843 0.6852974527095937 T T T
0.3097923117662843 0.0576489212742412 0.5828033601469914 T T T									0.3105021981791866 0.5826905284829073 0.0573325572107963 T T T									0.3117660852628428 0.0576248088310163 0.5823789466868716 T T T									0.3083850628782298 0.0569850823703675 0.5824465009391472 T T T									0.3079719300008798 0.0568209810918775 0.5831407906683429 T T T
0.1227591237822329 0.0853200194765324 0.4744702729317920 T T T									0.1232395682783572 0.4742971141833673 0.0849963034184173 T T T									0.1243126803287679 0.0851577580421124 0.4738852647123216 T T T									0.1217589908524782 0.0847740656034469 0.4739576072002296 T T T									0.1208889204671172 0.0844920625264623 0.4747774206809995 T T T
0.2868196061183996 0.0471149762834085 0.3686500564306554 T T T									0.2875606450237479 0.3684436412258797 0.0468231027322579 T T T									0.2883767007728545 0.0469136520438439 0.3681520057704097 T T T									0.2855572839952364 0.0467973303357850 0.3678512054233830 T T T									0.2854574070129587 0.0465431643890152 0.3688697149719932 T T T
0.1162694621807874 0.0822857974209703 0.2638677205628344 T T T									0.1174252885423145 0.2636993565969811 0.0822346431686976 T T T									0.1172043534435914 0.0804749127585434 0.2629466152885666 T T T									0.1172158168557431 0.0826853258024913 0.2630118325291683 T T T									0.1155371808866732 0.0821311443440440 0.2640620275693770 T T T
0.6562628581661052 0.1006456290145802 0.6854122261371688 T T T									0.6567706784644441 0.6850241579953658 0.1001389401524218 T T T									0.6587856303930991 0.1007033988449556 0.6843347046150885 T T T									0.6553149555842306 0.1000269039862187 0.6844939379508438 T T T									0.6525891140971340 0.0993711492539738 0.6851850638407779 T T T
0.8087217890224156 0.0577851502249233 0.5827487511617447 T T T									0.8103881731246069 0.5826414014102038 0.0574239819668960 T T T									0.8118020830382482 0.0577107598983636 0.5822387976258040 T T T									0.8084823814817620 0.0570997968397741 0.5823349193760580 T T T									0.8089251768754570 0.0573388934854952 0.5829554409890649 T T T
0.6231216487725453 0.0854360994393976 0.4745557875577219 T T T									0.6235671743910590 0.4744125187627096 0.0850945700281139 T T T									0.6244607985646259 0.0852945813211042 0.4740008544266711 T T T									0.6221980678971785 0.0849288215781078 0.4741973318574355 T T T									0.6215793794665840 0.0846454376892846 0.4749279861170244 T T T
0.7866341409512175 0.0470701274461555 0.3686799186256153 T T T									0.7874832481870307 0.3684625644320162 0.0468394732727544 T T T									0.7871739223241148 0.0464445762175443 0.3681189720391899 T T T									0.7868291730291879 0.0467503577303103 0.3678514851509663 T T T									0.7853732595865923 0.0465691922282059 0.3688851831326980 T T T
0.6159738335603577 0.0822685407175664 0.2639795559738901 T T T									0.6172522309935097 0.2637813143457979 0.0822729689316426 T T T									0.6107462425582733 0.0804334582072767 0.2630530260632022 T T T									0.6158261336070032 0.0821454980257323 0.2637633280680945 T T T									0.6156892732092246 0.0821749701400953 0.2641574064037622 T T T
0.2023000925951702 0.2309555341100256 0.6649053607406896 T T T									0.2001427437110034 0.6646450135203416 0.2300668713845134 T T T									0.2025973803854847 0.2310609284429424 0.6640527551323860 T T T									0.1995481110937705 0.2303452221966131 0.6643893254489747 T T T									0.2012313635284854 0.2312991981181318 0.6656334149384316 T T T
0.3193579724663919 0.1740388952978625 0.5793257817587854 T T T									0.3207448819935131 0.5789838198879161 0.1739686492862104 T T T									0.3219692070018463 0.1742392241817300 0.5784301108782763 T T T									0.3190081630429801 0.1737895406686325 0.5785778529578881 T T T									0.3198563114760202 0.1735297631734932 0.5794162046058356 T T T
0.1453845674920318 0.2064265436087387 0.4710350999943143 T T T									0.1462877618915018 0.4709463920994271 0.2062428842131717 T T T									0.1470311318831886 0.2063282126580071 0.4703512624880792 T T T									0.1443381009805231 0.2059112980424674 0.4705785893287767 T T T									0.1440075166793055 0.2057829004971916 0.4712449270574898 T T T
0.3025339113539606 0.1662188692353487 0.3654514163115998 T T T									0.3037565896152865 0.3653955720942117 0.1660616069169921 T T T									0.3038008232469651 0.1660925911445062 0.3647707227586695 T T T									0.3020266348485109 0.1660122788739313 0.3651175235431173 T T T									0.3012103269642798 0.1656654138480279 0.3657001106963421 T T T
0.1586657139459821 0.2121948968838146 0.2755719188858891 T T T									0.1588309651433057 0.2754153500048074 0.2118642799817647 T T T									0.1600087727934461 0.2120619365506111 0.2751358145597756 T T T									0.1619603507256570 0.2130919226368398 0.2754876394384840 T T T									0.1569902872822942 0.2116945485219234 0.2755595095489640 T T T
0.6976375031845887 0.2307579460841107 0.6647545210739340 T T T									0.7004870887778039 0.6644688778474783 0.2304540386856459 T T T									0.7022442785768522 0.2309606667215287 0.6640725488558552 T T T									0.6985181932256846 0.2301788237192463 0.6643103265961081 T T T									0.7022415528795708 0.2313217081154311 0.6637335346978230 T T T
0.8200379315026840 0.1744035336593858 0.5790035108760904 T T T									0.8204595748974768 0.5790496356093815 0.1738909635842415 T T T									0.8217041696869875 0.1741620367430902 0.5784431647085663 T T T									0.8187932797258172 0.1736980546416311 0.5786227654435937 T T T									0.8167489461361900 0.1733473544715296 0.5793512959931195 T T T
0.6444869885613524 0.2063584235078530 0.4709998692685889 T T T									0.6453682114426348 0.4709777632038010 0.2062005128333573 T T T									0.6460268007677865 0.2062503697177690 0.4703512709724763 T T T									0.6434856311446346 0.2058247559486843 0.4705932442472462 T T T									0.6426071313243820 0.2055778444428085 0.4713795930947577 T T T
0.8020929066659425 0.1661109079341458 0.3654038569226444 T T T									0.8030899523041986 0.3653526612330341 0.1659653674128175 T T T									0.8045781176275346 0.1660534796763900 0.3647633693194440 T T T									0.8011921555181443 0.1656182292747968 0.3647725362328539 T T T									0.8008369131332962 0.1655732240671106 0.3656877236917427 T T T
0.6587608838899716 0.2122449018169681 0.2755719856588169 T T T									0.6591667249589557 0.2754219371238054 0.2119333572309359 T T T									0.6606372400385313 0.2122412581275815 0.2746277070547327 T T T									0.6590336839989358 0.2131709917916759 0.2755487483979023 T T T									0.6572193487661695 0.2117125553574004 0.2755901265280246 T T T
0.9907993668085335 0.4694413641632746 0.6959166684383613 T T T									-0.0081378180240887 0.6970392891273893 0.4703721436814855 T T T									0.9920761429404467 0.4694056831854715 0.6958196239833812 T T T									0.9888177864325987 0.4686668970889755 0.6957692366328695 T T T									0.9813570746257209 0.4662322162535170 0.6939371825684234 T T T
0.5329798865965913 0.7120721527987922 0.6052079195125083 T T T									0.5320116359531359 0.6050312738084667 0.7117102416748512 T T T									0.5334190960174752 0.7116851890326930 0.6047391589686268 T T T									0.5305914113681548 0.7112946908383456 0.6049499380723793 T T T									0.5294229088486541 0.7107179517243026 0.6048576499579218 T T T
0.1486003439276097 0.3192803371507522 0.4708645057063321 T T T									0.1492025827452990 0.4707650754765155 0.3191487052293305 T T T									0.1502410003828843 0.3192491062454152 0.4701718586413604 T T T									0.1474134359789988 0.3187933083121922 0.4705214599798708 T T T									0.1472403383594219 0.3182786845599748 0.4707832144068401 T T T
0.4847083326470380 0.4696491119500646 0.6960472873506768 T T T									0.4888702103089720 0.6972384391531131 0.4703233991616574 T T T									0.4856977057005045 0.4696288027980497 0.6960585346073279 T T T									0.4827221187849579 0.4689192268256857 0.6959992716186463 T T T									0.4789592957584259 0.4663877667268511 0.6942956650922624 T T T
0.0355468684936186 0.7122484947269655 0.6051818152919730 T T T									0.0343361389300039 0.6047604672988518 0.7118958957750546 T T T									0.0366904530591720 0.7118784472869171 0.6046521940062037 T T T									0.0339152713122817 0.7115170194445871 0.6048752458071586 T T T									0.0324986962220289 0.7109242866598295 0.6048242206642241 T T T
0.6506306277731249 0.3199575676636240 0.4710603405006621 T T T									0.6516602953611558 0.4709920343234534 0.3199196437966617 T T T									0.6522578710134270 0.3200606477763939 0.4703883796183684 T T T									0.6495928305287185 0.3195717684255970 0.4707468612500049 T T T									0.6478403310798515 0.3190868102091499 0.4710116145677532 T T T
0.9797543884755034 0.3552680087759483 0.6871745723934912 T T T									0.9812897458562149 0.6864438615155323 0.3556417317720523 T T T									0.9797849241986594 0.3548485174382439 0.6865340749389054 T T T									0.9774999054338596 0.3544898560734450 0.6868018166332507 T T T									0.9814735307176508 0.3560654530464224 0.6863972220527063 T T T
0.3779545288906673 0.3102448258277150 0.5733438572854475 T T T									0.3788375594409482 0.5731515323021258 0.3101671069004447 T T T									0.3803503305941559 0.3104917899623836 0.5725772600640699 T T T									0.3770497394621053 0.3097965608861581 0.5730728366720967 T T T									0.3774354664730754 0.3097388089575017 0.5737739162686739 T T T
0.1728619489310810 0.4370374639034077 0.4928759128532635 T T T									0.1742303239020925 0.4927614652837577 0.4371108568028365 T T T									0.1754007499504280 0.4371712976907599 0.4918821245952564 T T T									0.1719614917946226 0.4366731881121578 0.4926152067052971 T T T									0.1720886630765816 0.4367103933823454 0.4921358556312393 T T T
0.4805657596646305 0.3557521823924966 0.6863616803838772 T T T									0.4813759737382569 0.6847958361162937 0.3554902107083301 T T T									0.4819960484297201 0.3555284910379800 0.6855707962443710 T T T									0.4790755165472569 0.3549419094435790 0.6861796133910389 T T T									0.4732936978448825 0.3518261938395686 0.6916845371150867 T T T
0.8779652787588220 0.3102085895478343 0.5733284755149962 T T T									0.8786384265295428 0.5731212911599787 0.3099660487233624 T T T									0.8801299643253879 0.3103924803539027 0.5725934583144847 T T T									0.8771438305034097 0.3097982454829881 0.5730023413303991 T T T									0.8788886597761297 0.3104079998116349 0.5730791088060040 T T T
0.6525452615803384 0.4366776469039418 0.4938533034547219 T T T									0.6533230641991122 0.4938902834410576 0.4366775754353754 T T T									0.6538244579553818 0.4368869000585902 0.4928669078083341 T T T									0.6509056799103707 0.4361881448866374 0.4936918428019544 T T T									0.6503543513559150 0.4357104247849080 0.4934493784722656 T T T
0.8700495640500377 0.4179531017202011 0.3836348220453712 T T T									0.8707286714856558 0.3836039084501612 0.4177393462719310 T T T									0.8708852308265030 0.4177441501678995 0.3828588852216219 T T T									0.8694991361592195 0.4178370797416007 0.3834340796276485 T T T									0.8680416035132595 0.4172003719880202 0.3834418332964848 T T T
0.4657007437079489 0.6824466048828488 0.2940823939474496 T T T									0.4659266093550086 0.2935967865686102 0.6820606855895941 T T T									0.4657551408848364 0.6820699570576825 0.2935441617567412 T T T									0.4645924322987078 0.6821898684752511 0.2937670487786486 T T T									0.4643472025516964 0.6819911228488537 0.2934763357606144 T T T
0.3700711950095790 0.4180448705660462 0.3835719409714605 T T T									0.3705344022643309 0.3835595823111692 0.4178178613131476 T T T									0.3710926376934841 0.4179056928223085 0.3827690087049579 T T T									0.3695672015675198 0.4180434726951229 0.3835416220433807 T T T									0.3678926327050389 0.4172478322051983 0.3833478697379861 T T T
0.9665774682042376 0.6824332064135480 0.2941282495711928 T T T									0.9663338784836091 0.2937246205694123 0.6820621216784771 T T T									0.9663591354663060 0.6819294844921389 0.2936108501342293 T T T									0.9659686158959169 0.6822266559736618 0.2937596975975018 T T T									0.9653341528165578 0.6820585052511725 0.2935183066064582 T T T
0.8563530185625652 0.3005923872140919 0.3601617444205992 T T T									0.8569707820161072 0.3601018940477065 0.3003655750172362 T T T									0.8569991225345960 0.3002036117165042 0.3596463124162171 T T T									0.8559916830073310 0.3004455020308749 0.3601572394524507 T T T									0.8544121439836135 0.2998734415672197 0.3602441180866714 T T T
0.4581256102590727 0.3469048833881574 0.2538112669194335 T T T									0.4581952768810797 0.2537760378928561 0.3465202962280119 T T T									0.4593427557087136 0.3467518152358750 0.2531618598335602 T T T									0.4590499360367433 0.3473319771284017 0.2537125580604815 T T T									0.4558997412516217 0.3461817566388660 0.2536670816575151 T T T
0.3571721059919216 0.3007256871817495 0.3601196782109837 T T T									0.3580988716217051 0.3600666507698952 0.3006105665754939 T T T									0.3580227241165755 0.3004091808932011 0.3594911931839060 T T T									0.3565830848923514 0.3006735443665878 0.3600619970424219 T T T									0.3549481599613172 0.2999114309746231 0.3600828796177724 T T T
0.9596890444557091 0.3468848497591934 0.2539021529996468 T T T									0.9601157543038475 0.2538039308800276 0.3465152557883329 T T T									0.9608801407788835 0.3466007444472954 0.2532203958297827 T T T									0.9603165505273450 0.3472990429068895 0.2538174706396946 T T T									0.9578351458531574 0.3462243256161580 0.2538133439324377 T T T
0.0230025435759274 0.6996532703995385 0.7098063283526063 T T T									0.0166078038571900 0.7094548563307316 0.6993875059800079 T T T									0.0212927466554075 0.6990077340839118 0.7095595336895787 T T T									0.0175932531010868 0.6983934143601571 0.7097469079010444 T T T									0.0154597209830552 0.6969283087380744 0.7096892578174582 T T T
0.4926511312024601 0.4717425594406101 0.5859159035753724 T T T									0.4933984770331824 0.5865049771584274 0.4714305354418059 T T T									0.4922587544798109 0.4709789439225146 0.5857171580961358 T T T									0.4910134338199262 0.4710773550077946 0.5857686385221218 T T T									0.4939974893219424 0.4717776720087132 0.5846077238495990 T T T
0.2111416814962802 0.5693788372899206 0.4772980868871996 T T T									0.2123403417721636 0.4772005622064550 0.5694693881238480 T T T									0.2104235861288737 0.5690679102523158 0.4769921948225974 T T T									0.2098764934162686 0.5691623169775302 0.4771244434632220 T T T									0.2115353073642984 0.5691125600787595 0.4767006270600274 T T T
0.4917741169885498 0.6997099760224148 0.7095896925763412 T T T									0.4886402516117157 0.7096686571769339 0.7002813014003513 T T T									0.4928009535662540 0.6991710012733405 0.7094091998746885 T T T									0.4896613558116245 0.6986229603546016 0.7095706625448243 T T T									0.4860983457444146 0.6969454494403333 0.7095191528348996 T T T
0.9914315749133202 0.4712839753253464 0.5854090494168928 T T T									0.9907172810033245 0.5859694424700598 0.4707699501853460 T T T									0.9908630845466713 0.4703267159302716 0.5852273102815189 T T T									0.9894967733189211 0.4705383128129948 0.5853497293884263 T T T									0.9896300937383270 0.4712291036236872 0.5840299843956968 T T T
0.7158813391614319 0.5699763354841956 0.4779826184421397 T T T									0.7176396176441917 0.4778732109069351 0.5700932597742997 T T T									0.7180267827166309 0.5698203652944450 0.4777108526620400 T T T									0.7159880084109418 0.5697869150315277 0.4777370155174062 T T T									0.7136504535674617 0.5694948512329679 0.4773219224683048 T T T
0.9921146524034544 0.5828602411654744 0.7015105711039370 T T T									-0.0063840536456435 0.7013343532717712 0.5826798303025740 T T T									0.9928533863663586 0.5825994872873524 0.7013657709800228 T T T									0.9899650253208412 0.5819432789074052 0.7013912265650026 T T T									0.9853088702349447 0.5800060058373793 0.7009336796866202 T T T
0.5030622138442727 0.5874307921001525 0.5866245832687397 T T T									0.5026146150160578 0.5869403961423800 0.5869009074802077 T T T									0.5031849400858533 0.5869122983491292 0.5863305367659853 T T T									0.5010981954664070 0.5867248015349188 0.5865292307283360 T T T									0.5008550484849017 0.5866139491111594 0.5862729711652114 T T T
0.2537584990771438 0.6985397756816293 0.4979666023138143 T T T									0.2538789602041830 0.4976025931753052 0.6981891522540676 T T T									0.2547378699393053 0.6981664363066350 0.4975696826223355 T T T									0.2528517404375886 0.6980841120938930 0.4977790934628575 T T T									0.2519678394535833 0.6978268857006016 0.4974217845544824 T T T
0.5017507057040662 0.5872604947437997 0.7008664131355806 T T T									0.5039038180227297 0.7010815398823421 0.5874364748423725 T T T									0.5025031422575531 0.5870432013016089 0.7007248062056224 T T T									0.4994399915902913 0.5863195677057400 0.7008252628041278 T T T									0.4943811954254543 0.5843468421741156 0.7005850510939349 T T T
0.0069507886837001 0.5882508062527164 0.5888004863151808 T T T									0.0070567614329287 0.5884523747967201 0.5882618687226574 T T T									0.0068807439360359 0.5876145140124436 0.5885823205482628 T T T									0.0049470940973194 0.5874407833222529 0.5886579147073081 T T T									0.0052391194856874 0.5879222223579675 0.5883121362796511 T T T
0.7561659357389979 0.6995211590651471 0.4988635024498406 T T T									0.7559839877019834 0.4985504108353893 0.6991144501841566 T T T									0.7571306021250436 0.6991559368056469 0.4985545370503022 T T T									0.7550492042514296 0.6989876858266489 0.4987193026528536 T T T									0.7544691708945255 0.6988330342322965 0.4985189982296855 T T T
0.9561669838988511 0.6780027144044994 0.4037443503382009 T T T									0.9562694158114062 0.4032345219597617 0.6776929188925296 T T T									0.9563747298178733 0.6776308530547387 0.4032661046611846 T T T									0.9550439305742989 0.6775751146111191 0.4033507735786634 T T T									0.9548730813498626 0.6775770932680322 0.4030767818561525 T T T
0.4594273347411463 0.4578646110515454 0.2818927045999566 T T T									0.4595748934350120 0.2818549329379149 0.4575459536890994 T T T									0.4606831850646634 0.4578515828794614 0.2811488119836509 T T T									0.4604681066848531 0.4586600839826968 0.2819680570487549 T T T									0.4578422588424509 0.4573468709031334 0.2816857956772280 T T T
0.4564477512778749 0.6777564674370375 0.4036658802630610 T T T									0.4567808930202511 0.4032056456971327 0.6774418150812718 T T T									0.4569834163497705 0.6773513305211940 0.4030831496566780 T T T									0.4553995918770812 0.6773501547116288 0.4033357863317839 T T T									0.4551735172519495 0.6773159576374014 0.4029773536120781 T T T
0.9597095046093729 0.4583230598694881 0.2821904825524834 T T T									0.9602152218424309 0.2820896293884961 0.4579248150644998 T T T									0.9610485240126331 0.4583291800169818 0.2814887183411208 T T T									0.9591288975469554 0.4584273425226307 0.2818244822384057 T T T									0.9578352779551591 0.4577397868005043 0.2819207833690569 T T T
0.8858174598392583 0.5354556121147040 0.3787784867040513 T T T									0.8864713941928416 0.3787017568033895 0.5352724778173455 T T T									0.8864336377225746 0.5350703171712711 0.3781394016538350 T T T									0.8845583847014615 0.5352090605806132 0.3784730014135700 T T T									0.8844535669531455 0.5350422292325930 0.3782860311149233 T T T
0.4717676380002014 0.5737350017240070 0.2740377880693006 T T T									0.4715118965735983 0.2737816361016105 0.5733176686321833 T T T									0.4721269079782713 0.5736149557233613 0.2736864215612291 T T T									0.4712533562753213 0.5736994113587639 0.2735660729935727 T T T									0.4703300198885283 0.5732417431029235 0.2733696211621726 T T T
0.3869930510354909 0.5365828336667722 0.3795205938691574 T T T									0.3871347316768607 0.3792616907857766 0.5362274666293199 T T T									0.3876660776921341 0.5365167482299510 0.3792175471157430 T T T									0.3873541019668879 0.5366677814694409 0.3794244560624375 T T T									0.3854316064264542 0.5359114551353770 0.3787218785039028 T T T
0.9713497762435743 0.5735270642971656 0.2742323765979668 T T T									0.9711282528459241 0.2739658688385547 0.5731116253440709 T T T									0.9720479518686425 0.5734792883917861 0.2738244407087374 T T T									0.9711127333328237 0.5735707585629213 0.2737670602015946 T T T									0.9697061783304365 0.5729911264620647 0.2735896784553853 T T T
0.1125694950005038 0.8585153904423857 0.6915973630568415 T T T									0.1104057405575730 0.6910848113620917 0.8567680026536367 T T T									0.1107005023172050 0.8563402580881867 0.6907265805628457 T T T									0.1068263502263595 0.8556426174776189 0.6908640758733037 T T T									0.1038206824427146 0.8544265994697372 0.6908808532407049 T T T
0.2967821781372526 0.8296229897759488 0.5947285651523424 T T T									0.2969849610000744 0.5943284815283777 0.8293185439232403 T T T									0.2982458914052111 0.8294345694438898 0.5941468665842505 T T T									0.2956066065055699 0.8290816822364222 0.5942835066433477 T T T									0.2942099597202734 0.8285713727176414 0.5944107712662255 T T T
0.0549619897599997 0.8328441770233236 0.4789617627961317 T T T									0.0556446051481510 0.4784862193576854 0.8325490706355585 T T T									0.0562674566392568 0.8324714712792500 0.4783908360267528 T T T									0.0541308705790845 0.8323604064721697 0.4785604799970701 T T T									0.0535689521163165 0.8322312417265699 0.4785724646763599 T T T
0.2462531818751998 0.8072441117673119 0.3746737966248428 T T T									0.2466078707212858 0.3741336610856658 0.8069055967330301 T T T									0.2467669080500692 0.8069163673919896 0.3738205105026283 T T T									0.2450649662963808 0.8068224230749163 0.3742661580179811 T T T									0.2449714413168897 0.8067838763153253 0.3741306893117698 T T T
0.0871018242569197 0.8460236574665077 0.2666769340988683 T T T									0.0876428961477580 0.2662763366101660 0.8458107941952155 T T T									0.0914061691585978 0.8461929392775142 0.2669729281580860 T T T									0.0850586032984959 0.8450579763567583 0.2663059060508218 T T T									0.0868792909156220 0.8460028892051914 0.2664860348191755 T T T
0.6038575266807299 0.8537242844672243 0.6914177227134215 T T T									0.6063850605270263 0.6915049037561312 0.8537800964848028 T T T									0.6058822355554622 0.8536649402957395 0.6911787502817173 T T T									0.6031535951787728 0.8531805871655153 0.6914522593139651 T T T									0.6007479760502075 0.8523123175026314 0.6912540725014822 T T T
0.7983442723200274 0.8295429764580478 0.5945042761048132 T T T									0.7990784254688298 0.5940981682242777 0.8291900006060102 T T T									0.8002941902060530 0.8293014282648659 0.5939970895312952 T T T									0.7975192398064974 0.8289463335709759 0.5940724317642982 T T T									0.7964500542963093 0.8284720782005853 0.5942334706469542 T T T
0.5555662265415225 0.8329904380533029 0.4786703256267222 T T T									0.5559671881798687 0.4781489904653243 0.8326683544341523 T T T									0.5562139624426007 0.8326202274185591 0.4780441624667541 T T T									0.5547631955309743 0.8325645750710967 0.4782612964909549 T T T									0.5539645902146006 0.8322478551771127 0.4781701735822406 T T T
0.7478993582750947 0.8073286876308106 0.3747202050316931 T T T									0.7482743608309163 0.3741532376059760 0.8069964372962327 T T T									0.7486402355085271 0.8068795268099073 0.3740898720855080 T T T									0.7471207630070400 0.8069352301943046 0.3742278664137463 T T T									0.7466162714408695 0.8068575393930488 0.3741783859124711 T T T
0.5881441828128191 0.8460107130257392 0.2664772245620017 T T T									0.5887892264552780 0.2661125410200872 0.8458067663252284 T T T									0.5891558164006208 0.8462386490185406 0.2666957283692892 T T T									0.5859067878753920 0.8449266680406410 0.2659658832142826 T T T									0.5877726260132229 0.8460018165562019 0.2663048084448451 T T T
0.1412417771648606 0.9831183916160992 0.6941231919429841 T T T									0.1423256538097910 0.6931994194168941 0.9822694185957387 T T T									0.1438349447781934 0.9824988681517697 0.6927805649847757 T T T									0.1405742801841018 0.9819324174543514 0.6928797182009472 T T T									0.1395864357227128 0.9814954079142534 0.6932361728582719 T T T
0.2962559068152187 0.9404412563062987 0.5886121162018284 T T T									0.2968181114861371 0.5876648369947642 0.9400003363268468 T T T									0.2980287851702256 0.9402120700083488 0.5874962776545188 T T T									0.2950315166250897 0.9397571385440413 0.5875980982312342 T T T									0.2940994560621157 0.9393527034463331 0.5878808996718008 T T T
0.1019505668732750 0.9642254227577713 0.4784740899675113 T T T									0.1021791906287700 0.4781992107891319 0.9638638269384673 T T T									0.1032435619801222 0.9639856209756080 0.4781520117354635 T T T									0.1008484542756173 0.9636213127822858 0.4778776788049700 T T T									0.1001263786881060 0.9634316701848049 0.4785470051580648 T T T
0.2665079832774198 0.9267769353338410 0.3714533215113692 T T T									0.2672946234238697 0.3710586458262721 0.9265724872360845 T T T									0.2675200648944437 0.9266142420333618 0.3712698641490199 T T T									0.2659373101048983 0.9264067922963179 0.3709931470253514 T T T									0.2656428864056088 0.9264314772365774 0.3713482377161111 T T T
0.0974934391418554 0.9621307201829931 0.2655827426512621 T T T									0.0987389734425351 0.2652284494399171 0.9620731444217154 T T T									0.0966476138021737 0.9608726307845157 0.2651549704896681 T T T									0.0955121368501253 0.9610003650469200 0.2654676934607324 T T T									0.0974566284269861 0.9621292054616748 0.2655095971989580 T T T
0.6439042474614052 0.9830524852269779 0.6941330985460573 T T T									0.6433245498963235 0.6933187013643983 0.9821363361055633 T T T									0.6449581534379961 0.9825468134277442 0.6929264133440184 T T T									0.6416581987909854 0.9819248543196587 0.6930148266046403 T T T									0.6396250401197108 0.9811076666364862 0.6934054089777861 T T T
0.7962894970149077 0.9405121734524200 0.5873776581343678 T T T									0.7974302189858261 0.5873760591162471 0.9402623855916370 T T T									0.7988193063943716 0.9404873046778676 0.5872455531988963 T T T									0.7957205109250711 0.9400524510544738 0.5872216813108565 T T T									0.7947240916684020 0.9396595762980111 0.5877242112785170 T T T
0.6013618182779942 0.9642238883982593 0.4784181521196294 T T T									0.6019171297623318 0.4781377837239096 0.9638692710961935 T T T									0.6030959994573866 0.9640351803415635 0.4781620371205469 T T T									0.6003253345633007 0.9636518655460048 0.4778135579539518 T T T									0.5998978773386120 0.9634521886793638 0.4785967142646785 T T T
0.7658406685601670 0.9266358250014216 0.3713607833490955 T T T									0.7666010569348755 0.3709861507929230 0.9264087848959960 T T T									0.7683351761694216 0.9266001541928168 0.3711593626833168 T T T									0.7661746272490891 0.9266448125552362 0.3706152184359813 T T T									0.7647306497314378 0.9262347468224693 0.3712641023622174 T T T
0.5974069758070317 0.9620920304627844 0.2656113361021270 T T T									0.5984082500578940 0.2652544945237440 0.9620194302387347 T T T									0.6021811406720906 0.9632695184459915 0.2637312419435468 T T T									0.5943677063491665 0.9609014800204430 0.2656394598386316 T T T									0.5971176869004792 0.9620899242761441 0.2655233522605826 T T T
0.1086047693862503 0.3015778367053737 0.6436629365170420 T T T									0.1098408696534013 0.6433115348531018 0.3012067551791541 T T T									0.1114505558578080 0.3019386269444895 0.6425579857842363 T T T									0.1082788652624288 0.3012489705755689 0.6429732863820253 T T T									0.1123612179328778 0.3024977578150131 0.6432008921335325 T T T
-0.0027981282449043 0.2520733517650038 0.5293224029928595 T T T									0.9973820562534418 0.5291239374441757 0.2517468347249088 T T T									-0.0008674828889475 0.2520763989254053 0.5286404428243806 T T T									0.9963460801912554 0.2516464902713820 0.5289923994995094 T T T									-0.0033858009110162 0.2516752178124361 0.5297580598755944 T T T
0.9888443507101061 0.2482793949576829 0.4113429746395688 T T T									0.9899270792680502 0.4112939231877865 0.2481192268504418 T T T									0.9903879698947148 0.2481715871300601 0.4107400991622555 T T T									0.9882561547425226 0.2480067732141338 0.4110829729487331 T T T									0.9871475270489989 0.2476009732773025 0.4114876648862464 T T T
0.8964119176432112 0.7631085282274980 0.3055283558500859 T T T									0.8967349747631999 0.3050819315699708 0.7628180148145823 T T T									0.8970870914719924 0.7628431090399119 0.3050564445342413 T T T									0.8945947046082895 0.7624380316054636 0.3051992706624367 T T T									0.8953262453322152 0.7628311068720239 0.3049161918010072 T T T
0.6099848174902064 0.3021458587894326 0.6430490535178853 T T T									0.6081126922750216 0.6431504689937033 0.3011186044277373 T T T									0.6111868050053568 0.3018771548126596 0.6423964718213714 T T T									0.6082045257980465 0.3012998541685956 0.6428274366815790 T T T									0.6111880212907087 0.3025428394354904 0.6429726271569621 T T T
0.4979458775668060 0.2523022378107024 0.5293426534365974 T T T									0.4989859360450826 0.5290999344453793 0.2520697483929369 T T T									0.4999943281152303 0.2523814712192296 0.5285992079503929 T T T									0.4973921937249070 0.2519351422593619 0.5288832787104013 T T T									0.4976258403418856 0.2519995963981473 0.5297799064649030 T T T
0.4887731172877801 0.2483154095225772 0.4113763181776113 T T T									0.4895027830175391 0.4113287249539075 0.2480879631417899 T T T									0.4900652480907460 0.2481394272448107 0.4107928112836201 T T T									0.4879341614952499 0.2479949563267448 0.4110325651144736 T T T									0.4872132592994142 0.2475828770610853 0.4115344176277047 T T T
0.3975231197795533 0.7635166560066415 0.3059616829895671 T T T									0.3977007266360321 0.3054147923404149 0.7631168297551647 T T T									0.3977460791801759 0.7632905935108499 0.3056147295882912 T T T									0.3959720792057703 0.7629055871923913 0.3055929189551869 T T T									0.3965466848461896 0.7632147767569775 0.3053291156480140 T T T
0.9920309073323966 0.1397051344805216 0.6355679190124294 T T T									0.9931075897199927 0.6352319136176350 0.1389295521415223 T T T									0.9949703378494836 0.1395308685433125 0.6347083106053667 T T T									0.9916270201633712 0.1389247977021498 0.6348646946005979 T T T									0.9924523983223638 0.1392491780652564 0.6358627761829834 T T T
0.9750559388781510 0.1311997754062194 0.5257086865958912 T T T									0.9755612044425279 0.5254676979144637 0.1307825039670653 T T T									0.9768749780251096 0.1310666467485017 0.5250018590299663 T T T									0.9741096043081430 0.1305375058384435 0.5252204730366711 T T T									0.9739862097545239 0.1305461590938068 0.5258659651940708 T T T
0.9641993282342544 0.1261873322734251 0.4205429620130079 T T T									0.9648114618115651 0.4204124829523874 0.1259040575131161 T T T									0.9655881957371559 0.1259566719554348 0.4197292095483968 T T T									0.9629275222211204 0.1256493090926092 0.4201091090229979 T T T									0.9629006823254426 0.1255822082439930 0.4208262857362945 T T T
0.9615803584326285 0.1252446461348350 0.3115375084215314 T T T									0.9625111263764322 0.3115372859159104 0.1250422337305498 T T T									0.9621312622943766 0.1246566125605148 0.3102589863997955 T T T									0.9645508440550740 0.1256807022253256 0.3110953163226011 T T T									0.9606750683318710 0.1248906096910603 0.3118346741102550 T T T
0.4930789895626005 0.1395135777124555 0.6355429663576474 T T T									0.4922240707425379 0.6351933181875751 0.1387294289267858 T T T									0.4944916759462977 0.1394518058074073 0.6347436173374678 T T T									0.4910796112746924 0.1388436179542284 0.6348912458567207 T T T									0.4904851324767002 0.1386515915156807 0.6357955411021998 T T T
0.4747426385331387 0.1311212026962578 0.5256838755357651 T T T									0.4750850719381781 0.5254482750448026 0.1307052516700007 T T T									0.4761381728706532 0.1309626980301382 0.5250268040553889 T T T									0.4732162441711163 0.1304319098052408 0.5252091930009924 T T T									0.4726649867965014 0.1301397435481122 0.5258960013092828 T T T
0.4640883323161114 0.1261391241467160 0.4205810232966083 T T T									0.4647334043159762 0.4204399284176103 0.1258632156429210 T T T									0.4657940926926307 0.1260744480846548 0.4199643430968735 T T T									0.4633089260281599 0.1256385429056076 0.4201394983524438 T T T									0.4626334430410733 0.1254942452847060 0.4208896853550942 T T T
0.4614373951491856 0.1253094371470546 0.3115419029302232 T T T									0.4623297382505724 0.3115256707602236 0.1250786601984709 T T T									0.4651844867947103 0.1260773590990644 0.3116362476642798 T T T									0.4606078003722154 0.1257574623652895 0.3110712502735719 T T T									0.4604058298970340 0.1249009937167833 0.3118145348238673 T T T
0.4143554610171777 0.7706319036099180 0.6545757549384378 T T T									0.4127543297042412 0.6542648166283571 0.7702478793783317 T T T									0.4153406886864603 0.7704717092293560 0.6538916181048636 T T T									0.4126678974023008 0.7700836811367848 0.6541440137798792 T T T									0.4101899886639065 0.7690069480655288 0.6544080063709011 T T T
0.2895368133105286 0.3821600879995897 0.5427725986229599 T T T									0.2894255202941862 0.5426515172490428 0.3819636018939377 T T T									0.2909981681200338 0.3821573297142267 0.5419800131953432 T T T									0.2880288678817792 0.3816638522695292 0.5425049239556171 T T T									0.2895252851030637 0.3819580451039360 0.5427157156671144 T T T
0.6603642296466554 0.4347351703329241 0.6444960539132274 T T T									0.6624753228036631 0.6453895026917982 0.4353161946465514 T T T									0.6620809636242754 0.4350385130838522 0.6445919325575605 T T T									0.6581670417523063 0.4340217542957988 0.6444067256039916 T T T									0.6535485474432731 0.4320027005738042 0.6426776939572120 T T T
0.4069177640635402 0.7667915430225282 0.5555887374145190 T T T									0.4068965769144501 0.5552191988049694 0.7663424299560393 T T T									0.4079456691688564 0.7663992590778164 0.5551039592092527 T T T									0.4052384744244447 0.7660068622511786 0.5553568808987674 T T T									0.4043450951737106 0.7656430794350851 0.5553727385728090 T T T
0.1578508961520435 0.4334092724219592 0.6436827127560740 T T T									0.1621350948759053 0.6439842829293221 0.4348440031323108 T T T									0.1599073130966673 0.4336330300313010 0.6437962695147930 T T T									0.1565307820925624 0.4327939724552051 0.6435759758682563 T T T									0.1540375629250836 0.4316616164357011 0.6408949367673653 T T T
0.9149927673709372 0.7702853889698350 0.5547141013062313 T T T									0.9144814998409510 0.5544309700479094 0.7697208775737936 T T T									0.9159615708066797 0.7697810064389821 0.5544831809857538 T T T									0.9132038408277532 0.7694350662299928 0.5547183469624484 T T T									0.9115336449709512 0.7687858528229132 0.5548998096283656 T T T
0.9130396870113022 0.7699023262944172 0.7192206474995042 T T T									0.9077289930411511 0.7199098275099113 0.7691624681820624 T T T									0.9114233611232669 0.7686896250774323 0.7197651395408555 T T T									0.9081369932080982 0.7680782515599104 0.7200945878867325 T T T									0.9053192430290542 0.7666454272017533 0.7201612030906552 T T T
0.7931727159108960 0.3831263825967110 0.5414771216432839 T T T									0.7936737514164114 0.5413287721511540 0.3828424560358218 T T T									0.7944192905583375 0.3830778117084357 0.5405557336178297 T T T									0.7916330505701676 0.3825644812597774 0.5411189825711309 T T T									0.7915074765151746 0.3826612939185490 0.5413742741159384 T T T
0.1403716249347050 0.7597261008000646 0.4540832406531604 T T T									0.1405471644470676 0.4536395101673487 0.7593139888911851 T T T									0.1412538076456026 0.7593357524073667 0.4536157607303529 T T T									0.1389120530229075 0.7590501095804542 0.4538220751129829 T T T									0.1386261329685985 0.7590075738419126 0.4535875873660370 T T T
0.5731999410469156 0.2859040866297638 0.2903670700920160 T T T									0.5734636348047194 0.2903064938500352 0.2855680732430576 T T T									0.5741449565983548 0.2855976961130295 0.2896832785229112 T T T									0.5746861281010642 0.2867168270592111 0.2904885389483932 T T T									0.5716072432091607 0.2853771519639270 0.2904191180191227 T T T
0.0081576491672755 0.3677796892823165 0.4273202728981378 T T T									0.0088256171863647 0.4272033278306190 0.3675935418391597 T T T									0.0095910614296556 0.3676590381882618 0.4265334023887527 T T T									0.0075197893687873 0.3675742338899562 0.4271134235288473 T T T									0.0061147927758377 0.3669587559457531 0.4272522459773459 T T T
0.5777753655136485 0.3989094830739316 0.3203046802274263 T T T									0.5779554273092532 0.3202577179482000 0.3985711431724497 T T T									0.5790954086812913 0.3988973096378009 0.3195322451174272 T T T									0.5781673355112367 0.3994782434095108 0.3201445328307198 T T T									0.5764311904413423 0.3984908233494697 0.3199980392098313 T T T
0.5070798869047658 0.3679194152486095 0.4274658558369991 T T T									0.5077508287755945 0.4274228182353716 0.3677840879815905 T T T									0.5082127431505518 0.3678153668929005 0.4265960699900702 T T T									0.5064399228095815 0.3677384351610591 0.4272417860068379 T T T									0.5053651297935047 0.3672143993908571 0.4272137727881613 T T T
0.0775578269549513 0.3990803718840475 0.3202428546805718 T T T									0.0777046592623299 0.3201909914110360 0.3986850812674244 T T T									0.0787705295112169 0.3989943409551722 0.3194135057476654 T T T									0.0786777285262623 0.3997098062529261 0.3200171622229296 T T T									0.0759997793593235 0.3985824373504336 0.3200418555760197 T T T
0.6404521162848476 0.7596445740577493 0.4540709606600990 T T T									0.6404370265823593 0.4536338774566301 0.7592467845706853 T T T									0.6413001922997467 0.7592450987774031 0.4535782659220172 T T T									0.6389967581625361 0.7589822335442117 0.4537855437623918 T T T									0.6386502162635131 0.7589199320514461 0.4535884723631168 T T T
0.0733933014816334 0.2859374420726319 0.2906860587558167 T T T									0.0737167124956103 0.2907052785698208 0.2855811970289170 T T T									0.0744465429876469 0.2856476178909914 0.2901441366890983 T T T									0.0747662506349162 0.2866063719849904 0.2906573400194901 T T T									0.0717007320853970 0.2854073914569248 0.2908103528518324 T T T
0.6649322844173475 0.5500261567926230 0.6470834102545651 T T T									0.6668222097990308 0.6474015706020655 0.5502631737750284 T T T									0.6658212958886440 0.5498535404608992 0.6469718259854051 T T T									0.6630317002400734 0.5492632270477006 0.6469518310438691 T T T									0.6600524435950282 0.5482354926343995 0.6463595736653249 T T T
0.3785671077866637 0.6428290607231258 0.5436393252603813 T T T									0.3786559671332425 0.5435492831596799 0.6424286018580575 T T T									0.3788077120023215 0.6423766152028095 0.5433643267672049 T T T									0.3767562151450937 0.6421891234363727 0.5435027361756221 T T T									0.3766677807305183 0.6420643414675198 0.5431022314372513 T T T
0.8754284945657502 0.7529831346905984 0.6616201277718493 T T T									0.8715825586166228 0.6617714081010889 0.7523932651388698 T T T									0.8737257566788262 0.7516848694350372 0.6617478559776708 T T T									0.8703294074916031 0.7510378797280773 0.6620835586954319 T T T									0.8674613037840376 0.7496700894563407 0.6623517103183427 T T T
0.3483543356812953 0.5187955562607732 0.5339234728883917 T T T									0.3477664085737655 0.5342668064876253 0.5182540182972067 T T T									0.3481795905236663 0.5182418220110145 0.5338080062019512 T T T									0.3465613145478189 0.5182126738614564 0.5338161162131235 T T T									0.3474923713043747 0.5185910028858277 0.5328589386511946 T T T
0.1667927082548521 0.6595721114437069 0.6552764341975068 T T T									0.1651731270037517 0.6551816094625998 0.6595149243227895 T T T									0.1675210853302244 0.6592784424687864 0.6550563596128175 T T T									0.1644729763672103 0.6587845493917510 0.6552043349888709 T T T									0.1619508854188796 0.6575426439032283 0.6550300668760048 T T T
0.8482510538051129 0.5187697728077350 0.5341218387072861 T T T									0.8487281276885159 0.5342685614331181 0.5184768807817109 T T T									0.8483288004195867 0.5182059799868018 0.5340825427942564 T T T									0.8467375063860236 0.5181382686636558 0.5339890002585784 T T T									0.8480292163989795 0.5187098912679415 0.5327619367155543 T T T
0.1744207283320822 0.5499419207980322 0.6472168940189545 T T T									0.1761895961369646 0.6473378110067428 0.5504744613969069 T T T									0.1753161834653269 0.5497957000309278 0.6470705179286941 T T T									0.1724987153893602 0.5491981915967229 0.6470415679100685 T T T									0.1700465491676560 0.5480695578211099 0.6463132200144150 T T T
0.8772722655272420 0.6428137297524616 0.5440417749846477 T T T									0.8769981869399308 0.5437852544402924 0.6424360847026304 T T T									0.8778678650333505 0.6423479410653622 0.5437859500006597 T T T									0.8759675087455804 0.6421782918310756 0.5438821991890297 T T T									0.8749890098871542 0.6420428632410892 0.5434045634596369 T T T
0.0334071480784155 0.4902112580175401 0.4346920018603568 T T T									0.0340618208741621 0.4346809806494793 0.4900847099389889 T T T									0.0337183623897454 0.4898930080382834 0.4342152602089517 T T T									0.0328185402556106 0.4900832940156001 0.4344398053143766 T T T									0.0323557160004002 0.4897774357212451 0.4340437480289893 T T T
0.7686544735429928 0.5951561600813764 0.3308640399269530 T T T									0.7686534340647471 0.3305262528048410 0.5947764419141423 T T T									0.7688394817391777 0.5948692488095246 0.3305622196557500 T T T									0.7677955437293614 0.5949084558944547 0.3304510573144669 T T T									0.7677400463987089 0.5948806972744504 0.3302027931115358 T T T
0.0647517470737558 0.6149269476065340 0.4303868877206993 T T T									0.0654682663771528 0.4302474394269692 0.6148010244838903 T T T									0.0652689423559273 0.6146350505005675 0.4298851629977083 T T T									0.0637002973630787 0.6145384542328232 0.4299826528498119 T T T									0.0634675938574161 0.6144824097860931 0.4297870569465781 T T T
0.8150875254290484 0.7268206546141711 0.3530266826000296 T T T									0.8153037356859667 0.3525908340922825 0.7265261205144672 T T T									0.8153297587582079 0.7264120539239147 0.3525332674857645 T T T									0.8138278184119816 0.7263404737605386 0.3528295558555801 T T T									0.8139258377311459 0.7264602923023338 0.3523572788911399 T T T
0.5663873022936333 0.6154905369479911 0.4319834084581523 T T T									0.5666654453931416 0.4316916466582043 0.6151451755210028 T T T									0.5669076881283516 0.6152032676859773 0.4320352850717116 T T T									0.5657484996830254 0.6152847559241236 0.4320180247315447 T T T									0.5651082953034370 0.6149486394939023 0.4308144676921218 T T T
0.3155003982371729 0.7269423539212964 0.3531789812005296 T T T									0.3159578185869137 0.3527165915363936 0.7266455824939712 T T T									0.3156375195751464 0.7264823074126839 0.3527174683071496 T T T									0.3144456891780739 0.7265450999116521 0.3529821555139909 T T T									0.3145819711574901 0.7266040456425393 0.3525562873624421 T T T
0.5355842307318334 0.4904586067939692 0.4344859483979867 T T T									0.5363790241367372 0.4344419559009722 0.4903481984439447 T T T									0.5365112082250161 0.4903199164968272 0.4338953426658909 T T T									0.5350945598109856 0.4902913206805072 0.4344370725308433 T T T									0.5339944013435651 0.4898489898479376 0.4339114221109076 T T T
0.2693105004925214 0.5951900129512611 0.3308971632623471 T T T									0.2692590767087609 0.3305796008334583 0.5948236421735126 T T T									0.2699432010564480 0.5951139241063521 0.3305864969597529 T T T									0.2678103254942363 0.5946675270236612 0.3304803736909640 T T T									0.2678639320070669 0.5947682864247859 0.3302184554415193 T T T
0.9764011214018548 0.0206984405681866 0.6398475055009003 T T T									0.9781762398562254 0.6405866013873869 0.0206466586905203 T T T									0.9798327018814570 0.0210280711524164 0.6402837092644190 T T T									0.9765838245082082 0.0204673595148700 0.6403670508741218 T T T									0.9752191034125520 0.0200756223205521 0.6408361217242257 T T T
0.9569165001227069 0.0116216028900330 0.5302694355771674 T T T									0.9573282760960252 0.5300933038774670 0.0111234892468167 T T T									0.9584727282586987 0.0113544539597105 0.5298810411242982 T T T									0.9554454070838839 0.0108098994845456 0.5298059676901140 T T T									0.9547931347672041 0.0105509050869392 0.5305030931591431 T T T
0.9418395523185489 0.0046018223923975 0.4231163055544194 T T T									0.9423941073793030 0.4228574592249885 0.0042976693486953 T T T									0.9435618011709720 0.0045555259740080 0.4227308498505621 T T T									0.9408204904870701 0.0040594618759710 0.4226831335398620 T T T									0.9404896722790167 0.0039952080540481 0.4232527803981259 T T T
0.9443458147533408 0.0058120165516351 0.3139696927764271 T T T									0.9452659320105578 0.3136900894130843 0.0056162200434678 T T T									0.9444863864984769 0.0048527057256177 0.3138531173216216 T T T									0.9445541331945683 0.0058074001407245 0.3129754697933997 T T T									0.9434790161519407 0.0054977399460701 0.3140642465660879 T T T
0.4780122258660734 0.0214138685098880 0.6413457994574085 T T T									0.4776341633165616 0.6407243047543637 0.0202915082080025 T T T									0.4792239146968854 0.0206706814828012 0.6403288495022926 T T T									0.4759355632375152 0.0200837294405753 0.6404472843224938 T T T									0.4754381808894255 0.0197517539678323 0.6408828290480205 T T T
0.4564841637191068 0.0114153106454653 0.5305230269059203 T T T									0.4571520232104853 0.5301528857824743 0.0110011649854835 T T T									0.4583795926450239 0.0112921258630906 0.5299335259383184 T T T									0.4552996347811064 0.0107210361002758 0.5299218830521781 T T T									0.4548394126096729 0.0105041334457018 0.5305726645101220 T T T
0.4422661171852946 0.0047522831099399 0.4231306813099394 T T T									0.4426164495125128 0.4228548150364834 0.0043898452974891 T T T									0.4437080480904161 0.0046191690105075 0.4227181438042170 T T T									0.4414680633526656 0.0043265499479507 0.4225159857020992 T T T									0.4406751572291532 0.0040820697107243 0.4232660166843656 T T T
0.4441354999251482 0.0056933183118344 0.3140157722042374 T T T									0.4451992168184600 0.3137194005156715 0.0055527413916584 T T T									0.4436014663352811 0.0047150358074826 0.3138330055457113 T T T									0.4424631435143444 0.0049733158108701 0.3137397951869024 T T T									0.4434299504938435 0.0054266692078771 0.3140958043294759 T T T
0.9617048323502245 0.9052982555176087 0.6472673256425397 T T T									0.9632904923747821 0.6469176529259487 0.9048498023117337 T T T									0.9640605262654685 0.9048765431437626 0.6468862519371252 T T T									0.9608332252163650 0.9043879981431848 0.6469378674394012 T T T									0.9601724661752539 0.9038947314847886 0.6472630176040263 T T T
0.9352826452867712 0.8910790846366081 0.5334429887125872 T T T									0.9349216228652253 0.5328983826312018 0.8904528419933426 T T T									0.9361023235143564 0.8906478406360685 0.5328590613132287 T T T									0.9331902337156309 0.8902176116728300 0.5327908746876382 T T T									0.9321733197998807 0.8898213737497276 0.5331100884984712 T T T
0.9135128578534196 0.8812323403902912 0.4274689571448836 T T T									0.9140592813985715 0.4269871559485549 0.8808853310955614 T T T									0.9148616403152241 0.8809589962070759 0.4270220404708413 T T T									0.9122131136031167 0.8806514278428437 0.4270267468868786 T T T									0.9120924959182093 0.8805693828510454 0.4271711069115541 T T T
0.9243107468616025 0.8854649346125661 0.3164489874756944 T T T									0.9251428466448141 0.3160110604730033 0.8852859898148568 T T T									0.9251796126166261 0.8851090938364639 0.3166455508738180 T T T									0.9225412585613995 0.8847709481402768 0.3160167948253186 T T T									0.9237541627739220 0.8853014120496094 0.3162624877564194 T T T
0.4733883655048493 0.9051962693957475 0.6475221124147434 T T T									0.4737996322934625 0.6472179161326482 0.9047593780760101 T T T									0.4747501998894290 0.9050044919953653 0.6470335182934945 T T T									0.4715509211483727 0.9044365186903306 0.6471889201835204 T T T									0.4694824705560068 0.9038327323298294 0.6474938685287751 T T T
0.4366309406306244 0.8910182547698047 0.5334657742396797 T T T									0.4370440562281562 0.5329132098640375 0.8903962865465516 T T T									0.4384213394397998 0.8905734031430130 0.5328169405605391 T T T									0.4354548757298168 0.8901932875210654 0.5328209149564885 T T T									0.4344689373956371 0.8898088956300592 0.5331173041970323 T T T
0.4140486050633008 0.8812069574435035 0.4274654531599735 T T T									0.4144728968767802 0.4269651444991033 0.8808829686866649 T T T									0.4150744988664499 0.8809726158950623 0.4268807906421492 T T T									0.4131641897808727 0.8806430207727042 0.4270368567866552 T T T									0.4124634056641815 0.8805678388938705 0.4271939434856217 T T T
0.4240037599447801 0.8853706072436772 0.3163469425891413 T T T									0.4247647140548563 0.3159183786698255 0.8851891817758941 T T T									0.4251949464860906 0.8849904976606647 0.3163243868574506 T T T									0.4228608993616810 0.8846335822973759 0.3159739251735708 T T T									0.4233765327551215 0.8851959980283918 0.3161789251809493 T T T
-0.0152444844544123 0.0246910780946740 0.7379230974368604 T T T									0.1353666469143369 0.7394824325033442 0.4240084323854704 T T T									-0.2197390668462543 0.0428652482008559 0.2204121019863263 T T T									0.5997390944304680 0.0748232622426958 0.1939929768641951 T T T									0.3035884959008163 0.2736079335220031 0.7296899647647012 T T T
0.00000000E+00 0.00000000E+00 0.00000000E+00									0.00000000E+00 0.00000000E+00 0.00000000E+00									0.00000000E+00 0.00000000E+00 0.00000000E+00									0.00000000E+00 0.00000000E+00 0.00000000E+00									0.00000000E+00 0.00000000E+00 0.00000000E+00
0.00000000E+00 0.00000000E+00 0.00000000E+00									0.00000000E+00 0.00000000E+00 0.00000000E+00									0.00000000E+00 0.00000000E+00 0.00000000E+00									0.00000000E+00 0.00000000E+00 0.00000000E+00									0.00000000E+00 0.00000000E+00 0.00000000E+00
0.00000000E+00 0.00000000E+00 0.00000000E+00									0.00000000E+00 0.00000000E+00 0.00000000E+00									0.00000000E+00 0.00000000E+00 0.00000000E+00									0.00000000E+00 0.00000000E+00 0.00000000E+00									0.00000000E+00 0.00000000E+00 0.00000000E+00
0.00000000E+00 0.00000000E+00 0.00000000E+00									0.00000000E+00 0.00000000E+00 0.00000000E+00									0.00000000E+00 0.00000000E+00 0.00000000E+00									0.00000000E+00 0.00000000E+00 0.00000000E+00									0.00000000E+00 0.00000000E+00 0.00000000E+00
0.00000000E+00 0.00000000E+00 0.00000000E+00									0.00000000E+00 0.00000000E+00 0.00000000E+00									0.00000000E+00 0.00000000E+00 0.00000000E+00									0.00000000E+00 0.00000000E+00 0.00000000E+00									0.00000000E+00 0.00000000E+00 0.00000000E+00
0.00000000E+00 0.00000000E+00 0.00000000E+00									0.00000000E+00 0.00000000E+00 0.00000000E+00									0.00000000E+00 0.00000000E+00 0.00000000E+00									0.00000000E+00 0.00000000E+00 0.00000000E+00									0.00000000E+00 0.00000000E+00 0.00000000E+00
0.00000000E+00 0.00000000E+00 0.00000000E+00									0.00000000E+00 0.00000000E+00 0.00000000E+00									0.00000000E+00 0.00000000E+00 0.00000000E+00									0.00000000E+00 0.00000000E+00 0.00000000E+00									0.00000000E+00 0.00000000E+00 0.00000000E+00
0.00000000E+00 0.00000000E+00 0.00000000E+00									0.00000000E+00 0.00000000E+00 0.00000000E+00									0.00000000E+00 0.00000000E+00 0.00000000E+00									0.00000000E+00 0.00000000E+00 0.00000000E+00									0.00000000E+00 0.00000000E+00 0.00000000E+00
0.00000000E+00 0.00000000E+00 0.00000000E+00									0.00000000E+00 0.00000000E+00 0.00000000E+00									0.00000000E+00 0.00000000E+00 0.00000000E+00									0.00000000E+00 0.00000000E+00 0.00000000E+00									0.00000000E+00 0.00000000E+00 0.00000000E+00
0.00000000E+00 0.00000000E+00 0.00000000E+00									0.00000000E+00 0.00000000E+00 0.00000000E+00									0.00000000E+00 0.00000000E+00 0.00000000E+00									0.00000000E+00 0.00000000E+00 0.00000000E+00									0.00000000E+00 0.00000000E+00 0.00000000E+00
0.00000000E+00 0.00000000E+00 0.00000000E+00									0.00000000E+00 0.00000000E+00 0.00000000E+00									0.00000000E+00 0.00000000E+00 0.00000000E+00									0.00000000E+00 0.00000000E+00 0.00000000E+00									0.00000000E+00 0.00000000E+00 0.00000000E+00
0.00000000E+00 0.00000000E+00 0.00000000E+00									0.00000000E+00 0.00000000E+00 0.00000000E+00									0.00000000E+00 0.00000000E+00 0.00000000E+00									0.00000000E+00 0.00000000E+00 0.00000000E+00									0.00000000E+00 0.00000000E+00 0.00000000E+00
0.00000000E+00 0.00000000E+00 0.00000000E+00									0.00000000E+00 0.00000000E+00 0.00000000E+00									0.00000000E+00 0.00000000E+00 0.00000000E+00									0.00000000E+00 0.00000000E+00 0.00000000E+00									0.00000000E+00 0.00000000E+00 0.00000000E+00
0.00000000E+00 0.00000000E+00 0.00000000E+00									0.00000000E+00 0.00000000E+00 0.00000000E+00									0.00000000E+00 0.00000000E+00 0.00000000E+00									0.00000000E+00 0.00000000E+00 0.00000000E+00									0.00000000E+00 0.00000000E+00 0.00000000E+00
0.00000000E+00 0.00000000E+00 0.00000000E+00									0.00000000E+00 0.00000000E+00 0.00000000E+00									0.00000000E+00 0.00000000E+00 0.00000000E+00									0.00000000E+00 0.00000000E+00 0.00000000E+00									0.00000000E+00 0.00000000E+00 0.00000000E+00
0.00000000E+00 0.00000000E+00 0.00000000E+00									0.00000000E+00 0.00000000E+00 0.00000000E+00									0.00000000E+00 0.00000000E+00 0.00000000E+00									0.00000000E+00 0.00000000E+00 0.00000000E+00									0.00000000E+00 0.00000000E+00 0.00000000E+00
0.00000000E+00 0.00000000E+00 0.00000000E+00									0.00000000E+00 0.00000000E+00 0.00000000E+00									0.00000000E+00 0.00000000E+00 0.00000000E+00									0.00000000E+00 0.00000000E+00 0.00000000E+00									0.00000000E+00 0.00000000E+00 0.00000000E+00
0.00000000E+00 0.00000000E+00 0.00000000E+00									0.00000000E+00 0.00000000E+00 0.00000000E+00									0.00000000E+00 0.00000000E+00 0.00000000E+00									0.00000000E+00 0.00000000E+00 0.00000000E+00									0.00000000E+00 0.00000000E+00 0.00000000E+00
0.00000000E+00 0.00000000E+00 0.00000000E+00									0.00000000E+00 0.00000000E+00 0.00000000E+00									0.00000000E+00 0.00000000E+00 0.00000000E+00									0.00000000E+00 0.00000000E+00 0.00000000E+00									0.00000000E+00 0.00000000E+00 0.00000000E+00
0.00000000E+00 0.00000000E+00 0.00000000E+00									0.00000000E+00 0.00000000E+00 0.00000000E+00									0.00000000E+00 0.00000000E+00 0.00000000E+00									0.00000000E+00 0.00000000E+00 0.00000000E+00									0.00000000E+00 0.00000000E+00 0.00000000E+00
0.00000000E+00 0.00000000E+00 0.00000000E+00									0.00000000E+00 0.00000000E+00 0.00000000E+00									0.00000000E+00 0.00000000E+00 0.00000000E+00									0.00000000E+00 0.00000000E+00 0.00000000E+00									0.00000000E+00 0.00000000E+00 0.00000000E+00
0.00000000E+00 0.00000000E+00 0.00000000E+00									0.00000000E+00 0.00000000E+00 0.00000000E+00									0.00000000E+00 0.00000000E+00 0.00000000E+00									0.00000000E+00 0.00000000E+00 0.00000000E+00									0.00000000E+00 0.00000000E+00 0.00000000E+00
0.00000000E+00 0.00000000E+00 0.00000000E+00									0.00000000E+00 0.00000000E+00 0.00000000E+00									0.00000000E+00 0.00000000E+00 0.00000000E+00									0.00000000E+00 0.00000000E+00 0.00000000E+00									0.00000000E+00 0.00000000E+00 0.00000000E+00
0.00000000E+00 0.00000000E+00 0.00000000E+00									0.00000000E+00 0.00000000E+00 0.00000000E+00									0.00000000E+00 0.00000000E+00 0.00000000E+00									0.00000000E+00 0.00000000E+00 0.00000000E+00									0.00000000E+00 0.00000000E+00 0.00000000E+00
0.00000000E+00 0.00000000E+00 0.00000000E+00									0.00000000E+00 0.00000000E+00 0.00000000E+00									0.00000000E+00 0.00000000E+00 0.00000000E+00									0.00000000E+00 0.00000000E+00 0.00000000E+00									0.00000000E+00 0.00000000E+00 0.00000000E+00
0.00000000E+00 0.00000000E+00 0.00000000E+00									0.00000000E+00 0.00000000E+00 0.00000000E+00									0.00000000E+00 0.00000000E+00 0.00000000E+00									0.00000000E+00 0.00000000E+00 0.00000000E+00									0.00000000E+00 0.00000000E+00 0.00000000E+00
0.00000000E+00 0.00000000E+00 0.00000000E+00									0.00000000E+00 0.00000000E+00 0.00000000E+00									0.00000000E+00 0.00000000E+00 0.00000000E+00									0.00000000E+00 0.00000000E+00 0.00000000E+00									0.00000000E+00 0.00000000E+00 0.00000000E+00
0.00000000E+00 0.00000000E+00 0.00000000E+00									0.00000000E+00 0.00000000E+00 0.00000000E+00									0.00000000E+00 0.00000000E+00 0.00000000E+00									0.00000000E+00 0.00000000E+00 0.00000000E+00									0.00000000E+00 0.00000000E+00 0.00000000E+00
0.00000000E+00 0.00000000E+00 0.00000000E+00									0.00000000E+00 0.00000000E+00 0.00000000E+00									0.00000000E+00 0.00000000E+00 0.00000000E+00									0.00000000E+00 0.00000000E+00 0.00000000E+00									0.00000000E+00 0.00000000E+00 0.00000000E+00
0.00000000E+00 0.00000000E+00 0.00000000E+00									0.00000000E+00 0.00000000E+00 0.00000000E+00									0.00000000E+00 0.00000000E+00 0.00000000E+00									0.00000000E+00 0.00000000E+00 0.00000000E+00									0.00000000E+00 0.00000000E+00 0.00000000E+00
0.00000000E+00 0.00000000E+00 0.00000000E+00									0.00000000E+00 0.00000000E+00 0.00000000E+00									0.00000000E+00 0.00000000E+00 0.00000000E+00									0.00000000E+00 0.00000000E+00 0.00000000E+00									0.00000000E+00 0.00000000E+00 0.00000000E+00
0.00000000E+00 0.00000000E+00 0.00000000E+00									0.00000000E+00 0.00000000E+00 0.00000000E+00									0.00000000E+00 0.00000000E+00 0.00000000E+00									0.00000000E+00 0.00000000E+00 0.00000000E+00									0.00000000E+00 0.00000000E+00 0.00000000E+00
0.00000000E+00 0.00000000E+00 0.00000000E+00									0.00000000E+00 0.00000000E+00 0.00000000E+00									0.00000000E+00 0.00000000E+00 0.00000000E+00									0.00000000E+00 0.00000000E+00 0.00000000E+00									0.00000000E+00 0.00000000E+00 0.00000000E+00
0.00000000E+00 0.00000000E+00 0.00000000E+00									0.00000000E+00 0.00000000E+00 0.00000000E+00									0.00000000E+00 0.00000000E+00 0.00000000E+00									0.00000000E+00 0.00000000E+00 0.00000000E+00									0.00000000E+00 0.00000000E+00 0.00000000E+00
0.00000000E+00 0.00000000E+00 0.00000000E+00									0.00000000E+00 0.00000000E+00 0.00000000E+00									0.00000000E+00 0.00000000E+00 0.00000000E+00									0.00000000E+00 0.00000000E+00 0.00000000E+00									0.00000000E+00 0.00000000E+00 0.00000000E+00
0.00000000E+00 0.00000000E+00 0.00000000E+00									0.00000000E+00 0.00000000E+00 0.00000000E+00									0.00000000E+00 0.00000000E+00 0.00000000E+00									0.00000000E+00 0.00000000E+00 0.00000000E+00									0.00000000E+00 0.00000000E+00 0.00000000E+00
0.00000000E+00 0.00000000E+00 0.00000000E+00									0.00000000E+00 0.00000000E+00 0.00000000E+00									0.00000000E+00 0.00000000E+00 0.00000000E+00									0.00000000E+00 0.00000000E+00 0.00000000E+00									0.00000000E+00 0.00000000E+00 0.00000000E+00
0.00000000E+00 0.00000000E+00 0.00000000E+00									0.00000000E+00 0.00000000E+00 0.00000000E+00									0.00000000E+00 0.00000000E+00 0.00000000E+00									0.00000000E+00 0.00000000E+00 0.00000000E+00									0.00000000E+00 0.00000000E+00 0.00000000E+00
0.00000000E+00 0.00000000E+00 0.00000000E+00									0.00000000E+00 0.00000000E+00 0.00000000E+00									0.00000000E+00 0.00000000E+00 0.00000000E+00									0.00000000E+00 0.00000000E+00 0.00000000E+00									0.00000000E+00 0.00000000E+00 0.00000000E+00
0.00000000E+00 0.00000000E+00 0.00000000E+00									0.00000000E+00 0.00000000E+00 0.00000000E+00									0.00000000E+00 0.00000000E+00 0.00000000E+00									0.00000000E+00 0.00000000E+00 0.00000000E+00									0.00000000E+00 0.00000000E+00 0.00000000E+00
0.00000000E+00 0.00000000E+00 0.00000000E+00									0.00000000E+00 0.00000000E+00 0.00000000E+00									0.00000000E+00 0.00000000E+00 0.00000000E+00									0.00000000E+00 0.00000000E+00 0.00000000E+00									0.00000000E+00 0.00000000E+00 0.00000000E+00
0.00000000E+00 0.00000000E+00 0.00000000E+00									0.00000000E+00 0.00000000E+00 0.00000000E+00									0.00000000E+00 0.00000000E+00 0.00000000E+00									0.00000000E+00 0.00000000E+00 0.00000000E+00									0.00000000E+00 0.00000000E+00 0.00000000E+00
0.00000000E+00 0.00000000E+00 0.00000000E+00									0.00000000E+00 0.00000000E+00 0.00000000E+00									0.00000000E+00 0.00000000E+00 0.00000000E+00									0.00000000E+00 0.00000000E+00 0.00000000E+00									0.00000000E+00 0.00000000E+00 0.00000000E+00
0.00000000E+00 0.00000000E+00 0.00000000E+00									0.00000000E+00 0.00000000E+00 0.00000000E+00									0.00000000E+00 0.00000000E+00 0.00000000E+00									0.00000000E+00 0.00000000E+00 0.00000000E+00									0.00000000E+00 0.00000000E+00 0.00000000E+00
0.00000000E+00 0.00000000E+00 0.00000000E+00									0.00000000E+00 0.00000000E+00 0.00000000E+00									0.00000000E+00 0.00000000E+00 0.00000000E+00									0.00000000E+00 0.00000000E+00 0.00000000E+00									0.00000000E+00 0.00000000E+00 0.00000000E+00
0.00000000E+00 0.00000000E+00 0.00000000E+00									0.00000000E+00 0.00000000E+00 0.00000000E+00									0.00000000E+00 0.00000000E+00 0.00000000E+00									0.00000000E+00 0.00000000E+00 0.00000000E+00									0.00000000E+00 0.00000000E+00 0.00000000E+00
0.00000000E+00 0.00000000E+00 0.00000000E+00									0.00000000E+00 0.00000000E+00 0.00000000E+00									0.00000000E+00 0.00000000E+00 0.00000000E+00									0.00000000E+00 0.00000000E+00 0.00000000E+00									0.00000000E+00 0.00000000E+00 0.00000000E+00
0.00000000E+00 0.00000000E+00 0.00000000E+00									0.00000000E+00 0.00000000E+00 0.00000000E+00									0.00000000E+00 0.00000000E+00 0.00000000E+00									0.00000000E+00 0.00000000E+00 0.00000000E+00									0.00000000E+00 0.00000000E+00 0.00000000E+00
0.00000000E+00 0.00000000E+00 0.00000000E+00									0.00000000E+00 0.00000000E+00 0.00000000E+00									0.00000000E+00 0.00000000E+00 0.00000000E+00									0.00000000E+00 0.00000000E+00 0.00000000E+00									0.00000000E+00 0.00000000E+00 0.00000000E+00
0.00000000E+00 0.00000000E+00 0.00000000E+00									0.00000000E+00 0.00000000E+00 0.00000000E+00									0.00000000E+00 0.00000000E+00 0.00000000E+00									0.00000000E+00 0.00000000E+00 0.00000000E+00									0.00000000E+00 0.00000000E+00 0.00000000E+00
0.00000000E+00 0.00000000E+00 0.00000000E+00									0.00000000E+00 0.00000000E+00 0.00000000E+00									0.00000000E+00 0.00000000E+00 0.00000000E+00									0.00000000E+00 0.00000000E+00 0.00000000E+00									0.00000000E+00 0.00000000E+00 0.00000000E+00
0.00000000E+00 0.00000000E+00 0.00000000E+00									0.00000000E+00 0.00000000E+00 0.00000000E+00									0.00000000E+00 0.00000000E+00 0.00000000E+00									0.00000000E+00 0.00000000E+00 0.00000000E+00									0.00000000E+00 0.00000000E+00 0.00000000E+00
0.00000000E+00 0.00000000E+00 0.00000000E+00									0.00000000E+00 0.00000000E+00 0.00000000E+00									0.00000000E+00 0.00000000E+00 0.00000000E+00									0.00000000E+00 0.00000000E+00 0.00000000E+00									0.00000000E+00 0.00000000E+00 0.00000000E+00
0.00000000E+00 0.00000000E+00 0.00000000E+00									0.00000000E+00 0.00000000E+00 0.00000000E+00									0.00000000E+00 0.00000000E+00 0.00000000E+00									0.00000000E+00 0.00000000E+00 0.00000000E+00									0.00000000E+00 0.00000000E+00 0.00000000E+00
0.00000000E+00 0.00000000E+00 0.00000000E+00									0.00000000E+00 0.00000000E+00 0.00000000E+00									0.00000000E+00 0.00000000E+00 0.00000000E+00									0.00000000E+00 0.00000000E+00 0.00000000E+00									0.00000000E+00 0.00000000E+00 0.00000000E+00
0.00000000E+00 0.00000000E+00 0.00000000E+00									0.00000000E+00 0.00000000E+00 0.00000000E+00									0.00000000E+00 0.00000000E+00 0.00000000E+00									0.00000000E+00 0.00000000E+00 0.00000000E+00									0.00000000E+00 0.00000000E+00 0.00000000E+00
0.00000000E+00 0.00000000E+00 0.00000000E+00									0.00000000E+00 0.00000000E+00 0.00000000E+00									0.00000000E+00 0.00000000E+00 0.00000000E+00									0.00000000E+00 0.00000000E+00 0.00000000E+00									0.00000000E+00 0.00000000E+00 0.00000000E+00
0.00000000E+00 0.00000000E+00 0.00000000E+00									0.00000000E+00 0.00000000E+00 0.00000000E+00									0.00000000E+00 0.00000000E+00 0.00000000E+00									0.00000000E+00 0.00000000E+00 0.00000000E+00									0.00000000E+00 0.00000000E+00 0.00000000E+00
0.00000000E+00 0.00000000E+00 0.00000000E+00									0.00000000E+00 0.00000000E+00 0.00000000E+00									0.00000000E+00 0.00000000E+00 0.00000000E+00									0.00000000E+00 0.00000000E+00 0.00000000E+00									0.00000000E+00 0.00000000E+00 0.00000000E+00
0.00000000E+00 0.00000000E+00 0.00000000E+00									0.00000000E+00 0.00000000E+00 0.00000000E+00									0.00000000E+00 0.00000000E+00 0.00000000E+00									0.00000000E+00 0.00000000E+00 0.00000000E+00									0.00000000E+00 0.00000000E+00 0.00000000E+00
0.00000000E+00 0.00000000E+00 0.00000000E+00									0.00000000E+00 0.00000000E+00 0.00000000E+00									0.00000000E+00 0.00000000E+00 0.00000000E+00									0.00000000E+00 0.00000000E+00 0.00000000E+00									0.00000000E+00 0.00000000E+00 0.00000000E+00
0.00000000E+00 0.00000000E+00 0.00000000E+00									0.00000000E+00 0.00000000E+00 0.00000000E+00									0.00000000E+00 0.00000000E+00 0.00000000E+00									0.00000000E+00 0.00000000E+00 0.00000000E+00									0.00000000E+00 0.00000000E+00 0.00000000E+00
0.00000000E+00 0.00000000E+00 0.00000000E+00									0.00000000E+00 0.00000000E+00 0.00000000E+00									0.00000000E+00 0.00000000E+00 0.00000000E+00									0.00000000E+00 0.00000000E+00 0.00000000E+00									0.00000000E+00 0.00000000E+00 0.00000000E+00
0.00000000E+00 0.00000000E+00 0.00000000E+00									0.00000000E+00 0.00000000E+00 0.00000000E+00									0.00000000E+00 0.00000000E+00 0.00000000E+00									0.00000000E+00 0.00000000E+00 0.00000000E+00									0.00000000E+00 0.00000000E+00 0.00000000E+00
0.00000000E+00 0.00000000E+00 0.00000000E+00									0.00000000E+00 0.00000000E+00 0.00000000E+00									0.00000000E+00 0.00000000E+00 0.00000000E+00									0.00000000E+00 0.00000000E+00 0.00000000E+00									0.00000000E+00 0.00000000E+00 0.00000000E+00
0.00000000E+00 0.00000000E+00 0.00000000E+00									0.00000000E+00 0.00000000E+00 0.00000000E+00									0.00000000E+00 0.00000000E+00 0.00000000E+00									0.00000000E+00 0.00000000E+00 0.00000000E+00									0.00000000E+00 0.00000000E+00 0.00000000E+00
0.00000000E+00 0.00000000E+00 0.00000000E+00									0.00000000E+00 0.00000000E+00 0.00000000E+00									0.00000000E+00 0.00000000E+00 0.00000000E+00									0.00000000E+00 0.00000000E+00 0.00000000E+00									0.00000000E+00 0.00000000E+00 0.00000000E+00
0.00000000E+00 0.00000000E+00 0.00000000E+00									0.00000000E+00 0.00000000E+00 0.00000000E+00									0.00000000E+00 0.00000000E+00 0.00000000E+00									0.00000000E+00 0.00000000E+00 0.00000000E+00									0.00000000E+00 0.00000000E+00 0.00000000E+00
0.00000000E+00 0.00000000E+00 0.00000000E+00									0.00000000E+00 0.00000000E+00 0.00000000E+00									0.00000000E+00 0.00000000E+00 0.00000000E+00									0.00000000E+00 0.00000000E+00 0.00000000E+00									0.00000000E+00 0.00000000E+00 0.00000000E+00
0.00000000E+00 0.00000000E+00 0.00000000E+00									0.00000000E+00 0.00000000E+00 0.00000000E+00									0.00000000E+00 0.00000000E+00 0.00000000E+00									0.00000000E+00 0.00000000E+00 0.00000000E+00									0.00000000E+00 0.00000000E+00 0.00000000E+00
0.00000000E+00 0.00000000E+00 0.00000000E+00									0.00000000E+00 0.00000000E+00 0.00000000E+00									0.00000000E+00 0.00000000E+00 0.00000000E+00									0.00000000E+00 0.00000000E+00 0.00000000E+00									0.00000000E+00 0.00000000E+00 0.00000000E+00
0.00000000E+00 0.00000000E+00 0.00000000E+00									0.00000000E+00 0.00000000E+00 0.00000000E+00									0.00000000E+00 0.00000000E+00 0.00000000E+00									0.00000000E+00 0.00000000E+00 0.00000000E+00									0.00000000E+00 0.00000000E+00 0.00000000E+00
0.00000000E+00 0.00000000E+00 0.00000000E+00									0.00000000E+00 0.00000000E+00 0.00000000E+00									0.00000000E+00 0.00000000E+00 0.00000000E+00									0.00000000E+00 0.00000000E+00 0.00000000E+00									0.00000000E+00 0.00000000E+00 0.00000000E+00
0.00000000E+00 0.00000000E+00 0.00000000E+00									0.00000000E+00 0.00000000E+00 0.00000000E+00									0.00000000E+00 0.00000000E+00 0.00000000E+00									0.00000000E+00 0.00000000E+00 0.00000000E+00									0.00000000E+00 0.00000000E+00 0.00000000E+00
0.00000000E+00 0.00000000E+00 0.00000000E+00									0.00000000E+00 0.00000000E+00 0.00000000E+00									0.00000000E+00 0.00000000E+00 0.00000000E+00									0.00000000E+00 0.00000000E+00 0.00000000E+00									0.00000000E+00 0.00000000E+00 0.00000000E+00
0.00000000E+00 0.00000000E+00 0.00000000E+00									0.00000000E+00 0.00000000E+00 0.00000000E+00									0.00000000E+00 0.00000000E+00 0.00000000E+00									0.00000000E+00 0.00000000E+00 0.00000000E+00									0.00000000E+00 0.00000000E+00 0.00000000E+00
0.00000000E+00 0.00000000E+00 0.00000000E+00									0.00000000E+00 0.00000000E+00 0.00000000E+00									0.00000000E+00 0.00000000E+00 0.00000000E+00									0.00000000E+00 0.00000000E+00 0.00000000E+00									0.00000000E+00 0.00000000E+00 0.00000000E+00
0.00000000E+00 0.00000000E+00 0.00000000E+00									0.00000000E+00 0.00000000E+00 0.00000000E+00									0.00000000E+00 0.00000000E+00 0.00000000E+00									0.00000000E+00 0.00000000E+00 0.00000000E+00									0.00000000E+00 0.00000000E+00 0.00000000E+00
0.00000000E+00 0.00000000E+00 0.00000000E+00									0.00000000E+00 0.00000000E+00 0.00000000E+00									0.00000000E+00 0.00000000E+00 0.00000000E+00									0.00000000E+00 0.00000000E+00 0.00000000E+00									0.00000000E+00 0.00000000E+00 0.00000000E+00
0.00000000E+00 0.00000000E+00 0.00000000E+00									0.00000000E+00 0.00000000E+00 0.00000000E+00									0.00000000E+00 0.00000000E+00 0.00000000E+00									0.00000000E+00 0.00000000E+00 0.00000000E+00									0.00000000E+00 0.00000000E+00 0.00000000E+00
0.00000000E+00 0.00000000E+00 0.00000000E+00									0.00000000E+00 0.00000000E+00 0.00000000E+00									0.00000000E+00 0.00000000E+00 0.00000000E+00									0.00000000E+00 0.00000000E+00 0.00000000E+00									0.00000000E+00 0.00000000E+00 0.00000000E+00
0.00000000E+00 0.00000000E+00 0.00000000E+00									0.00000000E+00 0.00000000E+00 0.00000000E+00									0.00000000E+00 0.00000000E+00 0.00000000E+00									0.00000000E+00 0.00000000E+00 0.00000000E+00									0.00000000E+00 0.00000000E+00 0.00000000E+00
0.00000000E+00 0.00000000E+00 0.00000000E+00									0.00000000E+00 0.00000000E+00 0.00000000E+00									0.00000000E+00 0.00000000E+00 0.00000000E+00									0.00000000E+00 0.00000000E+00 0.00000000E+00									0.00000000E+00 0.00000000E+00 0.00000000E+00
0.00000000E+00 0.00000000E+00 0.00000000E+00									0.00000000E+00 0.00000000E+00 0.00000000E+00									0.00000000E+00 0.00000000E+00 0.00000000E+00									0.00000000E+00 0.00000000E+00 0.00000000E+00									0.00000000E+00 0.00000000E+00 0.00000000E+00
0.00000000E+00 0.00000000E+00 0.00000000E+00									0.00000000E+00 0.00000000E+00 0.00000000E+00									0.00000000E+00 0.00000000E+00 0.00000000E+00									0.00000000E+00 0.00000000E+00 0.00000000E+00									0.00000000E+00 0.00000000E+00 0.00000000E+00
0.00000000E+00 0.00000000E+00 0.00000000E+00									0.00000000E+00 0.00000000E+00 0.00000000E+00									0.00000000E+00 0.00000000E+00 0.00000000E+00									0.00000000E+00 0.00000000E+00 0.00000000E+00									0.00000000E+00 0.00000000E+00 0.00000000E+00
0.00000000E+00 0.00000000E+00 0.00000000E+00									0.00000000E+00 0.00000000E+00 0.00000000E+00									0.00000000E+00 0.00000000E+00 0.00000000E+00									0.00000000E+00 0.00000000E+00 0.00000000E+00									0.00000000E+00 0.00000000E+00 0.00000000E+00
0.00000000E+00 0.00000000E+00 0.00000000E+00									0.00000000E+00 0.00000000E+00 0.00000000E+00									0.00000000E+00 0.00000000E+00 0.00000000E+00									0.00000000E+00 0.00000000E+00 0.00000000E+00									0.00000000E+00 0.00000000E+00 0.00000000E+00
0.00000000E+00 0.00000000E+00 0.00000000E+00									0.00000000E+00 0.00000000E+00 0.00000000E+00									0.00000000E+00 0.00000000E+00 0.00000000E+00									0.00000000E+00 0.00000000E+00 0.00000000E+00									0.00000000E+00 0.00000000E+00 0.00000000E+00
0.00000000E+00 0.00000000E+00 0.00000000E+00									0.00000000E+00 0.00000000E+00 0.00000000E+00									0.00000000E+00 0.00000000E+00 0.00000000E+00									0.00000000E+00 0.00000000E+00 0.00000000E+00									0.00000000E+00 0.00000000E+00 0.00000000E+00
0.00000000E+00 0.00000000E+00 0.00000000E+00									0.00000000E+00 0.00000000E+00 0.00000000E+00									0.00000000E+00 0.00000000E+00 0.00000000E+00									0.00000000E+00 0.00000000E+00 0.00000000E+00									0.00000000E+00 0.00000000E+00 0.00000000E+00
0.00000000E+00 0.00000000E+00 0.00000000E+00									0.00000000E+00 0.00000000E+00 0.00000000E+00									0.00000000E+00 0.00000000E+00 0.00000000E+00									0.00000000E+00 0.00000000E+00 0.00000000E+00									0.00000000E+00 0.00000000E+00 0.00000000E+00
0.00000000E+00 0.00000000E+00 0.00000000E+00									0.00000000E+00 0.00000000E+00 0.00000000E+00									0.00000000E+00 0.00000000E+00 0.00000000E+00									0.00000000E+00 0.00000000E+00 0.00000000E+00									0.00000000E+00 0.00000000E+00 0.00000000E+00
0.00000000E+00 0.00000000E+00 0.00000000E+00									0.00000000E+00 0.00000000E+00 0.00000000E+00									0.00000000E+00 0.00000000E+00 0.00000000E+00									0.00000000E+00 0.00000000E+00 0.00000000E+00									0.00000000E+00 0.00000000E+00 0.00000000E+00
0.00000000E+00 0.00000000E+00 0.00000000E+00									0.00000000E+00 0.00000000E+00 0.00000000E+00									0.00000000E+00 0.00000000E+00 0.00000000E+00									0.00000000E+00 0.00000000E+00 0.00000000E+00									0.00000000E+00 0.00000000E+00 0.00000000E+00
0.00000000E+00 0.00000000E+00 0.00000000E+00									0.00000000E+00 0.00000000E+00 0.00000000E+00									0.00000000E+00 0.00000000E+00 0.00000000E+00									0.00000000E+00 0.00000000E+00 0.00000000E+00									0.00000000E+00 0.00000000E+00 0.00000000E+00
0.00000000E+00 0.00000000E+00 0.00000000E+00									0.00000000E+00 0.00000000E+00 0.00000000E+00									0.00000000E+00 0.00000000E+00 0.00000000E+00									0.00000000E+00 0.00000000E+00 0.00000000E+00									0.00000000E+00 0.00000000E+00 0.00000000E+00
0.00000000E+00 0.00000000E+00 0.00000000E+00									0.00000000E+00 0.00000000E+00 0.00000000E+00									0.00000000E+00 0.00000000E+00 0.00000000E+00									0.00000000E+00 0.00000000E+00 0.00000000E+00									0.00000000E+00 0.00000000E+00 0.00000000E+00
0.00000000E+00 0.00000000E+00 0.00000000E+00									0.00000000E+00 0.00000000E+00 0.00000000E+00									0.00000000E+00 0.00000000E+00 0.00000000E+00									0.00000000E+00 0.00000000E+00 0.00000000E+00									0.00000000E+00 0.00000000E+00 0.00000000E+00
0.00000000E+00 0.00000000E+00 0.00000000E+00									0.00000000E+00 0.00000000E+00 0.00000000E+00									0.00000000E+00 0.00000000E+00 0.00000000E+00									0.00000000E+00 0.00000000E+00 0.00000000E+00									0.00000000E+00 0.00000000E+00 0.00000000E+00
0.00000000E+00 0.00000000E+00 0.00000000E+00									0.00000000E+00 0.00000000E+00 0.00000000E+00									0.00000000E+00 0.00000000E+00 0.00000000E+00									0.00000000E+00 0.00000000E+00 0.00000000E+00									0.00000000E+00 0.00000000E+00 0.00000000E+00
0.00000000E+00 0.00000000E+00 0.00000000E+00									0.00000000E+00 0.00000000E+00 0.00000000E+00									0.00000000E+00 0.00000000E+00 0.00000000E+00									0.00000000E+00 0.00000000E+00 0.00000000E+00									0.00000000E+00 0.00000000E+00 0.00000000E+00
0.00000000E+00 0.00000000E+00 0.00000000E+00									0.00000000E+00 0.00000000E+00 0.00000000E+00									0.00000000E+00 0.00000000E+00 0.00000000E+00									0.00000000E+00 0.00000000E+00 0.00000000E+00									0.00000000E+00 0.00000000E+00 0.00000000E+00
0.00000000E+00 0.00000000E+00 0.00000000E+00									0.00000000E+00 0.00000000E+00 0.00000000E+00									0.00000000E+00 0.00000000E+00 0.00000000E+00									0.00000000E+00 0.00000000E+00 0.00000000E+00									0.00000000E+00 0.00000000E+00 0.00000000E+00
0.00000000E+00 0.00000000E+00 0.00000000E+00									0.00000000E+00 0.00000000E+00 0.00000000E+00									0.00000000E+00 0.00000000E+00 0.00000000E+00									0.00000000E+00 0.00000000E+00 0.00000000E+00									0.00000000E+00 0.00000000E+00 0.00000000E+00
0.00000000E+00 0.00000000E+00 0.00000000E+00									0.00000000E+00 0.00000000E+00 0.00000000E+00									0.00000000E+00 0.00000000E+00 0.00000000E+00									0.00000000E+00 0.00000000E+00 0.00000000E+00									0.00000000E+00 0.00000000E+00 0.00000000E+00
0.00000000E+00 0.00000000E+00 0.00000000E+00									0.00000000E+00 0.00000000E+00 0.00000000E+00									0.00000000E+00 0.00000000E+00 0.00000000E+00									0.00000000E+00 0.00000000E+00 0.00000000E+00									0.00000000E+00 0.00000000E+00 0.00000000E+00
0.00000000E+00 0.00000000E+00 0.00000000E+00									0.00000000E+00 0.00000000E+00 0.00000000E+00									0.00000000E+00 0.00000000E+00 0.00000000E+00									0.00000000E+00 0.00000000E+00 0.00000000E+00									0.00000000E+00 0.00000000E+00 0.00000000E+00
0.00000000E+00 0.00000000E+00 0.00000000E+00									0.00000000E+00 0.00000000E+00 0.00000000E+00									0.00000000E+00 0.00000000E+00 0.00000000E+00									0.00000000E+00 0.00000000E+00 0.00000000E+00									0.00000000E+00 0.00000000E+00 0.00000000E+00
0.00000000E+00 0.00000000E+00 0.00000000E+00									0.00000000E+00 0.00000000E+00 0.00000000E+00									0.00000000E+00 0.00000000E+00 0.00000000E+00									0.00000000E+00 0.00000000E+00 0.00000000E+00									0.00000000E+00 0.00000000E+00 0.00000000E+00
0.00000000E+00 0.00000000E+00 0.00000000E+00									0.00000000E+00 0.00000000E+00 0.00000000E+00									0.00000000E+00 0.00000000E+00 0.00000000E+00									0.00000000E+00 0.00000000E+00 0.00000000E+00									0.00000000E+00 0.00000000E+00 0.00000000E+00
0.00000000E+00 0.00000000E+00 0.00000000E+00									0.00000000E+00 0.00000000E+00 0.00000000E+00									0.00000000E+00 0.00000000E+00 0.00000000E+00									0.00000000E+00 0.00000000E+00 0.00000000E+00									0.00000000E+00 0.00000000E+00 0.00000000E+00
0.00000000E+00 0.00000000E+00 0.00000000E+00									0.00000000E+00 0.00000000E+00 0.00000000E+00									0.00000000E+00 0.00000000E+00 0.00000000E+00									0.00000000E+00 0.00000000E+00 0.00000000E+00									0.00000000E+00 0.00000000E+00 0.00000000E+00
0.00000000E+00 0.00000000E+00 0.00000000E+00									0.00000000E+00 0.00000000E+00 0.00000000E+00									0.00000000E+00 0.00000000E+00 0.00000000E+00									0.00000000E+00 0.00000000E+00 0.00000000E+00									0.00000000E+00 0.00000000E+00 0.00000000E+00
0.00000000E+00 0.00000000E+00 0.00000000E+00									0.00000000E+00 0.00000000E+00 0.00000000E+00									0.00000000E+00 0.00000000E+00 0.00000000E+00									0.00000000E+00 0.00000000E+00 0.00000000E+00									0.00000000E+00 0.00000000E+00 0.00000000E+00
0.00000000E+00 0.00000000E+00 0.00000000E+00									0.00000000E+00 0.00000000E+00 0.00000000E+00									0.00000000E+00 0.00000000E+00 0.00000000E+00									0.00000000E+00 0.00000000E+00 0.00000000E+00									0.00000000E+00 0.00000000E+00 0.00000000E+00
0.00000000E+00 0.00000000E+00 0.00000000E+00									0.00000000E+00 0.00000000E+00 0.00000000E+00									0.00000000E+00 0.00000000E+00 0.00000000E+00									0.00000000E+00 0.00000000E+00 0.00000000E+00									0.00000000E+00 0.00000000E+00 0.00000000E+00
0.00000000E+00 0.00000000E+00 0.00000000E+00									0.00000000E+00 0.00000000E+00 0.00000000E+00									0.00000000E+00 0.00000000E+00 0.00000000E+00									0.00000000E+00 0.00000000E+00 0.00000000E+00									0.00000000E+00 0.00000000E+00 0.00000000E+00
0.00000000E+00 0.00000000E+00 0.00000000E+00									0.00000000E+00 0.00000000E+00 0.00000000E+00									0.00000000E+00 0.00000000E+00 0.00000000E+00									0.00000000E+00 0.00000000E+00 0.00000000E+00									0.00000000E+00 0.00000000E+00 0.00000000E+00
0.00000000E+00 0.00000000E+00 0.00000000E+00									0.00000000E+00 0.00000000E+00 0.00000000E+00									0.00000000E+00 0.00000000E+00 0.00000000E+00									0.00000000E+00 0.00000000E+00 0.00000000E+00									0.00000000E+00 0.00000000E+00 0.00000000E+00
0.00000000E+00 0.00000000E+00 0.00000000E+00									0.00000000E+00 0.00000000E+00 0.00000000E+00									0.00000000E+00 0.00000000E+00 0.00000000E+00									0.00000000E+00 0.00000000E+00 0.00000000E+00									0.00000000E+00 0.00000000E+00 0.00000000E+00
0.00000000E+00 0.00000000E+00 0.00000000E+00									0.00000000E+00 0.00000000E+00 0.00000000E+00									0.00000000E+00 0.00000000E+00 0.00000000E+00									0.00000000E+00 0.00000000E+00 0.00000000E+00									0.00000000E+00 0.00000000E+00 0.00000000E+00
0.00000000E+00 0.00000000E+00 0.00000000E+00									0.00000000E+00 0.00000000E+00 0.00000000E+00									0.00000000E+00 0.00000000E+00 0.00000000E+00									0.00000000E+00 0.00000000E+00 0.00000000E+00									0.00000000E+00 0.00000000E+00 0.00000000E+00
0.00000000E+00 0.00000000E+00 0.00000000E+00									0.00000000E+00 0.00000000E+00 0.00000000E+00									0.00000000E+00 0.00000000E+00 0.00000000E+00									0.00000000E+00 0.00000000E+00 0.00000000E+00									0.00000000E+00 0.00000000E+00 0.00000000E+00
0.00000000E+00 0.00000000E+00 0.00000000E+00									0.00000000E+00 0.00000000E+00 0.00000000E+00									0.00000000E+00 0.00000000E+00 0.00000000E+00									0.00000000E+00 0.00000000E+00 0.00000000E+00									0.00000000E+00 0.00000000E+00 0.00000000E+00
0.00000000E+00 0.00000000E+00 0.00000000E+00									0.00000000E+00 0.00000000E+00 0.00000000E+00									0.00000000E+00 0.00000000E+00 0.00000000E+00									0.00000000E+00 0.00000000E+00 0.00000000E+00									0.00000000E+00 0.00000000E+00 0.00000000E+00
0.00000000E+00 0.00000000E+00 0.00000000E+00									0.00000000E+00 0.00000000E+00 0.00000000E+00									0.00000000E+00 0.00000000E+00 0.00000000E+00									0.00000000E+00 0.00000000E+00 0.00000000E+00									0.00000000E+00 0.00000000E+00 0.00000000E+00
0.00000000E+00 0.00000000E+00 0.00000000E+00									0.00000000E+00 0.00000000E+00 0.00000000E+00									0.00000000E+00 0.00000000E+00 0.00000000E+00									0.00000000E+00 0.00000000E+00 0.00000000E+00									0.00000000E+00 0.00000000E+00 0.00000000E+00
0.00000000E+00 0.00000000E+00 0.00000000E+00									0.00000000E+00 0.00000000E+00 0.00000000E+00									0.00000000E+00 0.00000000E+00 0.00000000E+00									0.00000000E+00 0.00000000E+00 0.00000000E+00									0.00000000E+00 0.00000000E+00 0.00000000E+00
0.00000000E+00 0.00000000E+00 0.00000000E+00									0.00000000E+00 0.00000000E+00 0.00000000E+00									0.00000000E+00 0.00000000E+00 0.00000000E+00									0.00000000E+00 0.00000000E+00 0.00000000E+00									0.00000000E+00 0.00000000E+00 0.00000000E+00
0.00000000E+00 0.00000000E+00 0.00000000E+00									0.00000000E+00 0.00000000E+00 0.00000000E+00									0.00000000E+00 0.00000000E+00 0.00000000E+00									0.00000000E+00 0.00000000E+00 0.00000000E+00									0.00000000E+00 0.00000000E+00 0.00000000E+00
0.00000000E+00 0.00000000E+00 0.00000000E+00									0.00000000E+00 0.00000000E+00 0.00000000E+00									0.00000000E+00 0.00000000E+00 0.00000000E+00									0.00000000E+00 0.00000000E+00 0.00000000E+00									0.00000000E+00 0.00000000E+00 0.00000000E+00
0.00000000E+00 0.00000000E+00 0.00000000E+00									0.00000000E+00 0.00000000E+00 0.00000000E+00									0.00000000E+00 0.00000000E+00 0.00000000E+00									0.00000000E+00 0.00000000E+00 0.00000000E+00									0.00000000E+00 0.00000000E+00 0.00000000E+00
0.00000000E+00 0.00000000E+00 0.00000000E+00									0.00000000E+00 0.00000000E+00 0.00000000E+00									0.00000000E+00 0.00000000E+00 0.00000000E+00									0.00000000E+00 0.00000000E+00 0.00000000E+00									0.00000000E+00 0.00000000E+00 0.00000000E+00
0.00000000E+00 0.00000000E+00 0.00000000E+00									0.00000000E+00 0.00000000E+00 0.00000000E+00									0.00000000E+00 0.00000000E+00 0.00000000E+00									0.00000000E+00 0.00000000E+00 0.00000000E+00									0.00000000E+00 0.00000000E+00 0.00000000E+00
0.00000000E+00 0.00000000E+00 0.00000000E+00									0.00000000E+00 0.00000000E+00 0.00000000E+00									0.00000000E+00 0.00000000E+00 0.00000000E+00									0.00000000E+00 0.00000000E+00 0.00000000E+00									0.00000000E+00 0.00000000E+00 0.00000000E+00
0.00000000E+00 0.00000000E+00 0.00000000E+00									0.00000000E+00 0.00000000E+00 0.00000000E+00									0.00000000E+00 0.00000000E+00 0.00000000E+00									0.00000000E+00 0.00000000E+00 0.00000000E+00									0.00000000E+00 0.00000000E+00 0.00000000E+00
0.00000000E+00 0.00000000E+00 0.00000000E+00									0.00000000E+00 0.00000000E+00 0.00000000E+00									0.00000000E+00 0.00000000E+00 0.00000000E+00									0.00000000E+00 0.00000000E+00 0.00000000E+00									0.00000000E+00 0.00000000E+00 0.00000000E+00
0.00000000E+00 0.00000000E+00 0.00000000E+00									0.00000000E+00 0.00000000E+00 0.00000000E+00									0.00000000E+00 0.00000000E+00 0.00000000E+00									0.00000000E+00 0.00000000E+00 0.00000000E+00									0.00000000E+00 0.00000000E+00 0.00000000E+00
0.00000000E+00 0.00000000E+00 0.00000000E+00									0.00000000E+00 0.00000000E+00 0.00000000E+00									0.00000000E+00 0.00000000E+00 0.00000000E+00									0.00000000E+00 0.00000000E+00 0.00000000E+00									0.00000000E+00 0.00000000E+00 0.00000000E+00
0.00000000E+00 0.00000000E+00 0.00000000E+00									0.00000000E+00 0.00000000E+00 0.00000000E+00									0.00000000E+00 0.00000000E+00 0.00000000E+00									0.00000000E+00 0.00000000E+00 0.00000000E+00									0.00000000E+00 0.00000000E+00 0.00000000E+00
0.00000000E+00 0.00000000E+00 0.00000000E+00									0.00000000E+00 0.00000000E+00 0.00000000E+00									0.00000000E+00 0.00000000E+00 0.00000000E+00									0.00000000E+00 0.00000000E+00 0.00000000E+00									0.00000000E+00 0.00000000E+00 0.00000000E+00
0.00000000E+00 0.00000000E+00 0.00000000E+00									0.00000000E+00 0.00000000E+00 0.00000000E+00									0.00000000E+00 0.00000000E+00 0.00000000E+00									0.00000000E+00 0.00000000E+00 0.00000000E+00									0.00000000E+00 0.00000000E+00 0.00000000E+00
0.00000000E+00 0.00000000E+00 0.00000000E+00									0.00000000E+00 0.00000000E+00 0.00000000E+00									0.00000000E+00 0.00000000E+00 0.00000000E+00									0.00000000E+00 0.00000000E+00 0.00000000E+00									0.00000000E+00 0.00000000E+00 0.00000000E+00
0.00000000E+00 0.00000000E+00 0.00000000E+00									0.00000000E+00 0.00000000E+00 0.00000000E+00									0.00000000E+00 0.00000000E+00 0.00000000E+00									0.00000000E+00 0.00000000E+00 0.00000000E+00									0.00000000E+00 0.00000000E+00 0.00000000E+00

## Sheet: CONTCARS-2
CON-HFH3									CONHFH3S									CON-HFH3									CON-HFH3									CON-HFH3
1									1									1									1									1
4.9276845475334561 -2.8450000000000002 0.0000000000000000									5.6900000571999998 0.0000000000000000 0.0000000000000000									4.9276845475334561 -2.8450000000000002 0.0000000000000000									4.9276845475334561 -2.8450000000000002 0.0000000000000000									4.9276845475334561 -2.8450000000000002 0.0000000000000000
0.0000000000000000 25.2500000000000000 0.0000000000000000									0.0000000000000000 25.0000000000000000 0.0000000000000000									0.0000000000000000 25.2500000000000000 0.0000000000000000									0.0000000000000000 25.2500000000000000 0.0000000000000000									0.0000000000000000 25.2500000000000000 0.0000000000000000
0.0000000000000000 0.0000000000000000 25.0000000000000000									-12.6399956388000003 0.0000000000000000 21.8584768511000007									0.0000000000000000 0.0000000000000000 25.0000000000000000									0.0000000000000000 0.0000000000000000 25.0000000000000000									0.0000000000000000 0.0000000000000000 25.0000000000000000
Mo C H									Mo C H									Mo C H									Mo C H									Mo C H
80 64 1									80 64 1									80 64 1									80 64 1									80 64 1
Selective dynamics									Selective dynamics									Selective dynamics									Selective dynamics									Selective dynamics
Direct									Direct									Direct									Direct									Direct
0.1566184477202687 0.1010387923420063 0.6843404428213307 T T T									0.1542072738079804 0.6852512667182714 0.0999777997159246 T T T									0.1561456828355979 0.1004194045843375 0.6850383533659211 T T T									0.1554215810715268 0.1005411188241491 0.6847849558882755 T T T									0.1563795028507628 0.1003229079966671 0.6847388844219535 T T T
0.3075587362989066 0.0567807240616210 0.5821487884392040 T T T									0.3087150647974546 0.5830601827416467 0.0572954100817484 T T T									0.3080335760729286 0.0566489431083787 0.5828751664595716 T T T									0.3074410806395345 0.0566461808622750 0.5825884503696563 T T T									0.3080590174039736 0.0566984185148313 0.5823555582235996 T T T
0.1207924345908002 0.0844464722354506 0.4736077706953939 T T T									0.1212070112593631 0.4747989088716256 0.0845804078049915 T T T									0.1213316994256886 0.0843130607687990 0.4744896160750300 T T T									0.1205490849178037 0.0843203853618610 0.4742355256355930 T T T									0.1207442895016520 0.0842629376712585 0.4739978526062449 T T T
0.2852933845117366 0.0463773054615095 0.3680664464870019 T T T									0.2857363318044943 0.3689203984947363 0.0465624126326394 T T T									0.2856235408805256 0.0463322407257484 0.3686419379390768 T T T									0.2845316017484180 0.0462196209263783 0.3683767415331575 T T T									0.2847191442577356 0.0460563063413689 0.3681768159375244 T T T
0.1137531808143894 0.0807092793783755 0.2633060345911373 T T T									0.1159125180959296 0.2641127062410905 0.0821342498936364 T T T									0.1158212686386831 0.0817812523438965 0.2638514611037469 T T T									0.1139075202562691 0.0814892044204810 0.2636562172403378 T T T									0.1142189127155217 0.0813140152091256 0.2634461963190374 T T T
0.6552906008911956 0.1001532257594124 0.6841999687328348 T T T									0.6551134652473101 0.6851912398723071 0.0993697767344381 T T T									0.6548083785187711 0.0996820722305689 0.6849359495220408 T T T									0.6538626063268049 0.0996194108661628 0.6847643968112104 T T T									0.6544187560849698 0.0995328988966234 0.6847053049704341 T T T
0.8078018542699238 0.0569159637246688 0.5820662112139535 T T T									0.8079393301968837 0.5830208694067310 0.0569552896800501 T T T									0.8080218024478122 0.0567185311066088 0.5828375521415875 T T T									0.8073363233155638 0.0567163191278536 0.5825138550987597 T T T									0.8079807857025771 0.0567803287443517 0.5823131901129086 T T T
0.6213487491858520 0.0845517523313055 0.4737506937833281 T T T									0.6212218818477000 0.4749621219725916 0.0846799298170385 T T T									0.6216108667168605 0.0844186845648135 0.4745803870953620 T T T									0.6209574097674055 0.0844645334827266 0.4743065070386683 T T T									0.6210982688359820 0.0843738567219744 0.4741076905916511 T T T
0.7863738581017956 0.0468802245474620 0.3678498043444173 T T T									0.7854625859917943 0.3689447258543792 0.0465203123541169 T T T									0.7854160235142407 0.0462899000299643 0.3686692633180626 T T T									0.7843508659098379 0.0461776297171618 0.3684177509035335 T T T									0.7846688844931976 0.0460918150370960 0.3681879311671096 T T T
0.6112974179156141 0.0807511883289582 0.2633896735646146 T T T									0.6156283980602616 0.2642088725044907 0.0821849867843596 T T T									0.6156721319361914 0.0817913023007604 0.2639365497263237 T T T									0.6137951562702509 0.0815269805773557 0.2637411339776342 T T T									0.6140126133493166 0.0813574957583593 0.2635262561303379 T T T
0.1983412385008617 0.2300214914194167 0.6642483802173005 T T T									0.2008650991878384 0.6638637556770761 0.2312402580248839 T T T									0.1979127511173460 0.2299367668992131 0.6644611464286474 T T T									0.1993454508467693 0.2297828120904974 0.6643552096292823 T T T									0.1974656859457495 0.2292312403006662 0.6645374154425342 T T T
0.3182021879324373 0.1735125323485406 0.5781794349428513 T T T									0.3173382608902973 0.5793575429697685 0.1736743918600053 T T T									0.3185515121220887 0.1734202585999150 0.5789348771587770 T T T									0.3178714254797936 0.1733945212301855 0.5787217844491921 T T T									0.3182102098847215 0.1733232216084913 0.5786704056449850 T T T
0.1439297669096528 0.2057438998509823 0.4700212315100823 T T T									0.1440294105484223 0.4714766703848404 0.2058066258064929 T T T									0.1438368735159667 0.2055571473760608 0.4709218475669418 T T T									0.1437486529058756 0.2055497662637867 0.4707202560347974 T T T									0.1437518119995164 0.2055621208609051 0.4706511258079738 T T T
0.3008119354804374 0.1651946288091436 0.3641437790786309 T T T									0.3016509303701007 0.3657462055434749 0.1657411717540569 T T T									0.3017113490466280 0.1654952047092939 0.3654406158412594 T T T									0.3002632219456094 0.1653850401492729 0.3652401911782691 T T T									0.3007803389964775 0.1652902892151199 0.3651080261767360 T T T
0.1630563537910754 0.2144795748744389 0.2739179945318551 T T T									0.1565753352030945 0.2755939251122751 0.2115932367464589 T T T									0.1570464737596500 0.2113787004797068 0.2754321979991521 T T T									0.1559701252719315 0.2113644705276891 0.2753732313062196 T T T									0.1565007521538224 0.2112984996405778 0.2752947560934159 T T T
0.6979109851814017 0.2298445053072107 0.6641728375532491 T T T									0.7010810507069273 0.6653566935818732 0.2310874452273181 T T T									0.6986019094375371 0.2298159375679018 0.6644735599767190 T T T									0.6986597679406381 0.2297181434172100 0.6643219586657628 T T T									0.6977437650692847 0.2296535513334819 0.6642865287708198 T T T
0.8180013528338164 0.1734722676600878 0.5781942835415378 T T T									0.8194068512141119 0.5793299775020884 0.1734597595253325 T T T									0.8184565495120104 0.1732961733730379 0.5789386891691813 T T T									0.8180624462612327 0.1734001977604437 0.5787091389827442 T T T									0.8180324666142653 0.1732563212638826 0.5787331749701748 T T T
0.6428367539277937 0.2055846561424842 0.4699293656463965 T T T									0.6431848255998867 0.4712538550479803 0.2058079238720368 T T T									0.6427877827354898 0.2054921424006597 0.4709293389988027 T T T									0.6426258059266253 0.2054671142788463 0.4707295561630992 T T T									0.6428121276558842 0.2055049293702929 0.4707036176002389 T T T
0.7991637459465545 0.1649383411263621 0.3640791171491741 T T T									0.8012618983201711 0.3657382929231585 0.1656409761684475 T T T									0.8011718940490525 0.1653828867907157 0.3654120435016789 T T T									0.7998110359217044 0.1652950299234907 0.3651870040805714 T T T									0.8001043235748322 0.1651838769894913 0.3650591595683524 T T T
0.6604570859865042 0.2133652845433062 0.2756564758509483 T T T									0.6572995787035046 0.2755966577435686 0.2116738389031581 T T T									0.6574321138329741 0.2114811197150232 0.2754350949591338 T T T									0.6562786133211124 0.2114205346837334 0.2753765806938731 T T T									0.6567950535059658 0.2113669794469512 0.2752977570668618 T T T
0.9867453810262377 0.4678363452625139 0.6957079382403580 T T T									0.9842136903705873 0.6945813804417204 0.4662586847506273 T T T									0.9820805681540811 0.4665862086154879 0.6961373250997120 T T T									0.9869016636478791 0.4675843526458860 0.6955756557833691 T T T									-0.0107829925813013 0.4694591130742740 0.6970594274736086 T T T
0.5303829004841107 0.7110311198828964 0.6050664767924517 T T T									0.5290652780733776 0.6047714165235031 0.7106660254479111 T T T									0.5300762160474625 0.7107601157633060 0.6047517113534517 T T T									0.5294583972801125 0.7108575958543583 0.6051397435813566 T T T									0.5291222696747934 0.7110143086919585 0.6053010856177033 T T T
0.1470976264336006 0.3185117262359368 0.4705088096167052 T T T									0.1457743255729654 0.4709379286482815 0.3185242498430771 T T T									0.1464649762749911 0.3183831925657628 0.4706430849911731 T T T									0.1470217844162732 0.3183884233581740 0.4706556963077302 T T T									0.1468252740597194 0.3184585907236863 0.4706262656332633 T T T
0.4809710193567470 0.4681610036483817 0.6959577331836827 T T T									0.4767207601955176 0.6949345222991520 0.4666391408927353 T T T									0.4790026998388267 0.4676281814192587 0.6956953080057350 T T T									0.4806258685856932 0.4669134674046844 0.6964911748623323 T T T									0.4857828834082096 0.4693880029220661 0.6972395749793543 T T T
0.0341323226327337 0.7111959970683743 0.6050952947309793 T T T									0.0331579634194026 0.6047583416128153 0.7108736894276587 T T T									0.0330410467094501 0.7109433198586049 0.6047170796258108 T T T									0.0320774137748798 0.7110868850702430 0.6050144175522595 T T T									0.0316384211663698 0.7112265280821931 0.6049948501761481 T T T
0.6486550925667460 0.3192810951357977 0.4707660687916273 T T T									0.6495985851413980 0.4711555459094742 0.3193276957398254 T T T									0.6484962216738809 0.3191805106517872 0.4708590368414841 T T T									0.6490357774681477 0.3192125909990097 0.4708890200049851 T T T									0.6490487627395691 0.3192308891706317 0.4708742277476053 T T T
0.9759443237738219 0.3538025643146457 0.6868714341362046 T T T									0.9706322882764079 0.6922059370024672 0.3513278445048341 T T T									0.9751613060468660 0.3540711438516966 0.6871366134584286 T T T									0.9791221554483232 0.3541377883963719 0.6872612800885712 T T T									0.9787247353960141 0.3547633304192340 0.6862241318134396 T T T
0.3759939127164527 0.3093311893767217 0.5728601093219555 T T T									0.3791181169861047 0.5734228310778682 0.3107385471375202 T T T									0.3760840990971592 0.3095484152523741 0.5731906992511514 T T T									0.3774220794233440 0.3094000101500960 0.5732709680601435 T T T									0.3762163722849802 0.3093864812407422 0.5731094824893121 T T T
0.1712137391082367 0.4365033387908216 0.4926631929674132 T T T									0.1716607334665957 0.4923127031572436 0.4365465950449249 T T T									0.1710881529232157 0.4365194033081931 0.4925725510360742 T T T									0.1726169571783820 0.4364285534510876 0.4928191197411316 T T T									0.1715409850766551 0.4363718031689087 0.4928450887397826 T T T
0.4777064951536476 0.3543376893044790 0.6861471552664117 T T T									0.4833642624021448 0.6862563168976199 0.3563742110130078 T T T									0.4778636869315712 0.3545283374994517 0.6866181066344424 T T T									0.4795981056033293 0.3544891684115124 0.6868570351469042 T T T									0.4787421032413353 0.3545897224733523 0.6848851715071874 T T T
0.8760186535145892 0.3093241460769270 0.5727948805729821 T T T									0.8772636442680651 0.5736698454713729 0.3099627489416650 T T T									0.8760185708358696 0.3094363390657418 0.5730921091819677 T T T									0.8772876550449806 0.3094047264474873 0.5731015435721383 T T T									0.8760169695060863 0.3091560664298614 0.5729623624485687 T T T
0.6504326679296892 0.4359674676286952 0.4936846584685164 T T T									0.6513519272091259 0.4930790844654589 0.4365660187417079 T T T									0.6497210912959309 0.4360563999017165 0.4935824670684134 T T T									0.6511683070684671 0.4360333683762507 0.4937593409796182 T T T									0.6508011029759337 0.4359386343190927 0.4939740409529114 T T T
0.8682852429235965 0.4176178767987150 0.3831120380153474 T T T									0.8681398779997176 0.3834130315964249 0.4173085236867428 T T T									0.8680245202740567 0.4171579495346927 0.3834307437488886 T T T									0.8682706587285121 0.4171816951596074 0.3835958089423848 T T T									0.8682475943084075 0.4171405950243533 0.3836277624029360 T T T
0.4635027160990720 0.6815087608609196 0.2937733951507495 T T T									0.4642683376925082 0.2934980085896068 0.6820502532276023 T T T									0.4624329515605745 0.6815967029258947 0.2936656687994578 T T T									0.4638951252263953 0.6815131760339893 0.2938624002032219 T T T									0.4632389486998907 0.6813237934900318 0.2938749747051000 T T T
0.3699402860362355 0.4177331040927418 0.3830733357506549 T T T									0.3683378902461731 0.3833214987636299 0.4173788100825198 T T T									0.3678295990143561 0.4172529843286372 0.3833588527027065 T T T									0.3680382589984185 0.4172567849116146 0.3834724771258806 T T T									0.3679854762269147 0.4172178051095115 0.3835841210296702 T T T
0.9640873498901891 0.6815083091265900 0.2938316454308206 T T T									0.9651792186008649 0.2934886628039181 0.6820092268740839 T T T									0.9629242200074876 0.6816382826843995 0.2937314366102158 T T T									0.9642640979317370 0.6814262293101618 0.2939487515024328 T T T									0.9636744933598310 0.6813150802495370 0.2939951831854029 T T T
0.8574174808623087 0.3011315288013934 0.3602847313692149 T T T									0.8544888344029428 0.3601714015771351 0.2998758514554872 T T T									0.8547077262160664 0.2998156718343652 0.3600060650575126 T T T									0.8543611787664409 0.2998428524259314 0.3600167558452881 T T T									0.8545061943698192 0.2997825719010208 0.3600087463567778 T T T
0.4473169686879540 0.3424121222823959 0.2510889578461100 T T T									0.4560370548249165 0.2537460213947283 0.3461428448406124 T T T									0.4560926342194706 0.3460533126143649 0.2536162999906375 T T T									0.4553133840781526 0.3460083485934196 0.2536907768309973 T T T									0.4557023932409417 0.3459795180821239 0.2537470211097694 T T T
0.3574580479389793 0.3009867682714236 0.3599461163698959 T T T									0.3555185768414316 0.3602199464917055 0.3001068367732005 T T T									0.3557036602011088 0.3000076417341641 0.3599350656002560 T T T									0.3551900833586129 0.2999913285083318 0.3599623423213963 T T T									0.3555618059039055 0.3000075660295176 0.3599587058183794 T T T
0.9598919656464905 0.3468765190299904 0.2543674335170915 T T T									0.9579768983945526 0.2537778392314990 0.3461972555942249 T T T									0.9582128029407105 0.3460258655618974 0.2536892279910506 T T T									0.9570406940849031 0.3460302186793899 0.2537578550328788 T T T									0.9575392594427226 0.3459718210255434 0.2537864279536480 T T T
0.0184136699081434 0.6977732292159258 0.7101697833364123 T T T									0.0151260658832936 0.7097784002074439 0.6967467860231343 T T T									0.0203264263057056 0.6977816331335428 0.7093952176807349 T T T									0.0135930573439231 0.6977514600118390 0.7095716928687851 T T T									0.0124038324573179 0.6983688580185020 0.7097594724677329 T T T
0.4901710653139992 0.4708594483875441 0.5857661123763745 T T T									0.4889042873985529 0.5850894798948866 0.4712446395989437 T T T									0.4887309524394505 0.4707872760972540 0.5856707694677289 T T T									0.4910980776680769 0.4708155332732598 0.5861749949617979 T T T									0.4907708805813528 0.4706751842039832 0.5865474287889096 T T T
0.2088337857491364 0.5685492167511315 0.4774589461506991 T T T									0.2102818205166144 0.4769608215414285 0.5691097206929344 T T T									0.2080124142190604 0.5687547430244159 0.4771813307905309 T T T									0.2090791831131611 0.5686844471244392 0.4775044803835252 T T T									0.2095573763267402 0.5686608875576692 0.4774533497532588 T T T
0.4908138170872292 0.6976200039247339 0.7098354030781082 T T T									0.4873573757290347 0.7095502462256639 0.6967108017107478 T T T									0.4908068842712583 0.6969950526734106 0.7091380537186986 T T T									0.4851810833514597 0.6982630834607847 0.7095072794711565 T T T									0.4848318022846601 0.6994669352387797 0.7100050489922280 T T T
0.9889643365311306 0.4702809369888885 0.5853104924203811 T T T									0.9918596422579818 0.5845781379688103 0.4708502892515471 T T T									0.9879685932719722 0.4701957340156854 0.5855625859756829 T T T									0.9904346955453971 0.4704557294378052 0.5852726166217732 T T T									0.9879414212593256 0.4699952407462035 0.5860021315701874 T T T
0.7146594001729371 0.5691045194223385 0.4780444420626355 T T T									0.7143312424610375 0.4776382267193932 0.5696630448234274 T T T									0.7140323217528757 0.5692663004958692 0.4779711063612965 T T T									0.7158431659787363 0.5693138336299548 0.4780796907135026 T T T									0.7148572763648084 0.5692519375132359 0.4781275697458854 T T T
0.9881505287002140 0.5813482307610854 0.7016980276489606 T T T									0.9862523935329509 0.7012666177193404 0.5805589055498870 T T T									-0.0167366225611720 0.5813211548619933 0.7016051970100899 T T T									-0.0068792827767565 0.5814084511334121 0.7017388281006984 T T T									0.9903482345579053 0.5817466063944313 0.7014911920319460 T T T
0.5005072774613230 0.5864658362225965 0.5869075421575963 T T T									0.5007014811111927 0.5867877295626358 0.5865540710458155 T T T									0.4988832064566363 0.5863716297323459 0.5870328368737847 T T T									0.5012065663545932 0.5864168037667840 0.5871452485521036 T T T									0.4998710888743486 0.5861245838338733 0.5870983959750435 T T T
0.2517942815291990 0.6976376499006227 0.4978680074594755 T T T									0.2516401398871587 0.4975112988671013 0.6976708487112295 T T T									0.2515998389968616 0.6976032349812501 0.4976717964319473 T T T									0.2519314972093675 0.6976104642637622 0.4978786599424642 T T T									0.2515039531822349 0.6975460880833932 0.4978846890567042 T T T
0.4971159411142633 0.5855234976668139 0.7014103717908313 T T T									0.4928303649132568 0.7014957397508913 0.5836938332541491 T T T									0.4969061081862641 0.5842625169471832 0.7019828925923083 T T T									0.4936030619206429 0.5849746307552177 0.7015214836948052 T T T									0.5006237305506117 0.5865247658308159 0.7012523575710682 T T T
0.0042637071374708 0.5871297115093007 0.5889825992346494 T T T									0.0039114193586851 0.5885310203321171 0.5871342088221360 T T T									0.0037172929552497 0.5871986683953743 0.5885437854897571 T T T									0.0041700473428352 0.5874062835473086 0.5887261273554878 T T T									0.0043029432019179 0.5875282386045457 0.5886076384726292 T T T
0.7541599193094819 0.6986018713760167 0.4990554079698772 T T T									0.7537427269120304 0.4986169760530407 0.6984869873135918 T T T									0.7533337862491033 0.6983122875837854 0.4986460492179050 T T T									0.7536483947121261 0.6984099204031265 0.4988266498051018 T T T									0.7536168218956806 0.6984872987489350 0.4988611094399317 T T T
0.9533655866976440 0.6768898363588993 0.4032954353161524 T T T									0.9542948295395226 0.4030190678828595 0.6773544437161378 T T T									0.9528659395164438 0.6770369984663333 0.4032013982076862 T T T									0.9541534601462676 0.6770736486087617 0.4034564553215479 T T T									0.9535577086484458 0.6769203826944806 0.4034887870328265 T T T
0.4553368375029750 0.4558696515841482 0.2809174637583632 T T T									0.4574785871063733 0.2816373679258395 0.4573099934800883 T T T									0.4573359088149297 0.4570773950169059 0.2816556253160846 T T T									0.4566236186042162 0.4568697072893325 0.2817466756284986 T T T									0.4568384074075553 0.4569176525792957 0.2819094155655051 T T T
0.4542106097319388 0.6767284822106260 0.4033252290005369 T T T									0.4547521089650742 0.4029596159044928 0.6771260927480405 T T T									0.4537764413228683 0.6769192072665228 0.4032115674607853 T T T									0.4547056043181572 0.6767843516872225 0.4033879605023964 T T T									0.4540969231636366 0.6766696527195059 0.4034623345840597 T T T
0.9528955877443087 0.4560678096033833 0.2810242460934527 T T T									0.9587038369154059 0.2819131562044137 0.4577167370169918 T T T									0.9579134900534142 0.4575554788362995 0.2819492627263175 T T T									0.9571930645639961 0.4574469476174529 0.2821099973818984 T T T									0.9575078569412766 0.4573274668410385 0.2821642272436197 T T T
0.8853715618643775 0.5352677223488240 0.3787802952312789 T T T									0.8844085847395851 0.3783750091627213 0.5350950878037484 T T T									0.8832392982449168 0.5347796147533198 0.3786213809113810 T T T									0.8844494956068070 0.5347331823959688 0.3788691369892794 T T T									0.8840967157728173 0.5346842029369452 0.3790124890033140 T T T
0.4691254101624933 0.5725497635794241 0.2739923795241357 T T T									0.4699127024003191 0.2735483467476620 0.5731982785632177 T T T									0.4684278764067120 0.5729240906757759 0.2738297044703631 T T T									0.4695895917184291 0.5727640222354310 0.2740408739884305 T T T									0.4689741886299197 0.5726412664182187 0.2741005935449831 T T T
0.3866722089155837 0.5363736807618199 0.3798179404616585 T T T									0.3854678379523356 0.3789845708590965 0.5360634350041817 T T T									0.3838338272196087 0.5357289825016119 0.3792090433808319 T T T									0.3851078637837236 0.5358167360893685 0.3795616743291503 T T T									0.3848465981472967 0.5356836150613309 0.3796112011377529 T T T
0.9685635868428450 0.5724077387841564 0.2742141552173106 T T T									0.9694830445314651 0.2737329901375912 0.5729835486960950 T T T									0.9680894166653068 0.5727290515553526 0.2740088147833351 T T T									0.9691426206613928 0.5725609317949567 0.2742310282617101 T T T									0.9686543274186289 0.5724541608145148 0.2742792923793498 T T T
0.1052559475358433 0.8549526136078129 0.6906757456446785 T T T									0.1033381429834350 0.6909457366165489 0.8537762339450858 T T T									0.1063448431669557 0.8550350245985610 0.6909504803484695 T T T									0.1057695267877226 0.8554340176782844 0.6909789546673548 T T T									0.1071272828731617 0.8557197889269325 0.6909166431263851 T T T
0.2951196057768512 0.8289628218881554 0.5941420327269592 T T T									0.2945054649071664 0.5942718585887952 0.8286785006064221 T T T									0.2947462134985443 0.8286187197548444 0.5942808195595197 T T T									0.2944787482493950 0.8286806655783595 0.5944135658601206 T T T									0.2946700248048765 0.8287773762776104 0.5942982865398282 T T T
0.0532243791261855 0.8319596674029759 0.4786338810488370 T T T									0.0532108184928542 0.4786750624552637 0.8319753652492408 T T T									0.0525475890658434 0.8317798370077645 0.4786758041588359 T T T									0.0531844293108650 0.8318555753907235 0.4786733776182042 T T T									0.0530826198179530 0.8318675148657280 0.4785645427331173 T T T
0.2435335602856503 0.8060888379445013 0.3743776928116918 T T T									0.2445512533596469 0.3742606907530575 0.8066398698988489 T T T									0.2438682603813340 0.8063585830175053 0.3743468026617723 T T T									0.2440399937291723 0.8062178930328457 0.3743796124795684 T T T									0.2436857685235795 0.8060847557653800 0.3742539304765377 T T T
0.0843785994654900 0.8450414803517236 0.2663112281074446 T T T									0.0867007162102261 0.2664414813554367 0.8459557207841534 T T T									0.0862467893145394 0.8454962199561716 0.2665638935384168 T T T									0.0849033556849816 0.8451349251343676 0.2664531716819969 T T T									0.0843794070963696 0.8448170238593786 0.2662963055994945 T T T
0.6015906964786402 0.8529539971765776 0.6912607263816553 T T T									0.5994474714931919 0.6916204357220096 0.8520085484594212 T T T									0.6014458929651291 0.8524578272504560 0.6913752297210686 T T T									0.6026756209398794 0.8529684209449869 0.6913905829473334 T T T									0.6043297336466790 0.8531897031433203 0.6913565671890661 T T T
0.7973205245300308 0.8288380786448561 0.5940058962500112 T T T									0.7968861975497264 0.5941099235400745 0.8284866357422390 T T T									0.7970767279311773 0.8284614821304318 0.5942405442127807 T T T									0.7966439940825959 0.8285333608659061 0.5942318816615364 T T T									0.7968555092190994 0.8286455236955347 0.5940679934959920 T T T
0.5533939757248243 0.8320542692003103 0.4782578006485140 T T T									0.5534699423624517 0.4782419119314284 0.8320786454175155 T T T									0.5530849662625763 0.8319264640500608 0.4783809404114692 T T T									0.5536098476312550 0.8319895270894395 0.4784190933329184 T T T									0.5534219021372389 0.8319950627997693 0.4782039827307084 T T T
0.7454404724874164 0.8062680948331505 0.3744218501229459 T T T									0.7463155353695817 0.3743378111332409 0.8066840585803697 T T T									0.7453259007289988 0.8064404030048294 0.3743946071528732 T T T									0.7457160875406227 0.8063304607972871 0.3743953009841577 T T T									0.7453095212962979 0.8061748715066485 0.3742770411069696 T T T
0.5863244090526681 0.8449579019452648 0.2662424204207366 T T T									0.5876540947185963 0.2662483624133541 0.8459700592964029 T T T									0.5870004752508611 0.8454805697733301 0.2663942315052024 T T T									0.5860186071813167 0.8451389413434318 0.2662948753097518 T T T									0.5855684658665095 0.8448095081400641 0.2661424539251949 T T T
0.1401709772544081 0.9819074885777522 0.6927390730398382 T T T									0.1380051122367837 0.6932160653855498 0.9808204504177654 T T T									0.1397552606395507 0.9813300258329970 0.6932671397578467 T T T									0.1398446371643607 0.9817116751652111 0.6931038004452014 T T T									0.1403397006439962 0.9817527924178694 0.6929263949094211 T T T
0.2943038435422122 0.9396335315420180 0.5875988464589661 T T T									0.2942096792373984 0.5879952896497931 0.9395053688929162 T T T									0.2944601877157856 0.9393347701456978 0.5878573688495448 T T T									0.2937579234047911 0.9393307206958618 0.5876475854167904 T T T									0.2945517335284523 0.9394099318389674 0.5875241075853076 T T T
0.0998946470694175 0.9633426150144824 0.4778807212168718 T T T									0.1001127718124839 0.4786419104888041 0.9634079670369643 T T T									0.1000438185080810 0.9632072308105927 0.4784036876943847 T T T									0.0995230491095669 0.9631904942613585 0.4781684229861823 T T T									0.0996757249534952 0.9631236367326531 0.4779998005654256 T T T
0.2648272765573826 0.9258601987719495 0.3710360760866787 T T T									0.2654092173283095 0.3713946532158235 0.9262921348191735 T T T									0.2650406318128805 0.9260312486122224 0.3713274118506634 T T T									0.2645164736276613 0.9259014359464557 0.3711797413726106 T T T									0.2644048833582024 0.9257525094192398 0.3709494019620588 T T T
0.0954451364796233 0.9611135351139316 0.2652164588276263 T T T									0.0972539148926971 0.2656033639903710 0.9620714134259309 T T T									0.0970467557327273 0.9616331890294270 0.2654867899474074 T T T									0.0952903001527246 0.9612897361272800 0.2653249056256878 T T T									0.0953595225327345 0.9610805697003253 0.2651164173886971 T T T
0.6411563194942492 0.9819823178411731 0.6928586155897364 T T T									0.6398699028728119 0.6932687317122781 0.9813055898971831 T T T									0.6413312172606083 0.9814185561371578 0.6934242176820302 T T T									0.6408677887241904 0.9816392056688935 0.6931961042294253 T T T									0.6410661921629701 0.9816035875709587 0.6930463436123281 T T T
0.7951072462321479 0.9399038015399255 0.5872967464157453 T T T									0.7950798449710752 0.5876809395087225 0.9396726074027428 T T T									0.7950912967654045 0.9395558297502493 0.5875890024103299 T T T									0.7944239847605549 0.9396004905817754 0.5874177918119229 T T T									0.7950990947310694 0.9396697783313375 0.5872433346599698 T T T
0.5995337570956623 0.9633330322206285 0.4778073070610943 T T T									0.5998132672882079 0.4785289357861816 0.9634541201181888 T T T									0.5998260481854898 0.9632765141108758 0.4783524998452817 T T T									0.5991802892908028 0.9632202322656488 0.4781405243617696 T T T									0.5993942294613062 0.9631396294776772 0.4779370999587786 T T T
0.7637623195753342 0.9256456366392998 0.3709264879177955 T T T									0.7648279861357236 0.3713237097274548 0.9261095671842359 T T T									0.7644119727009372 0.9258566227016415 0.3712798545946719 T T T									0.7638026759293430 0.9257505519080694 0.3711034883704417 T T T									0.7636820440010269 0.9255862006124040 0.3708781642401404 T T T
0.5946566309010209 0.9608556761157120 0.2651887117348100 T T T									0.5969776143169887 0.2656428770245313 0.9620162585614036 T T T									0.5969304133030683 0.9616160627087422 0.2655156366615650 T T T									0.5950578573384923 0.9612667947802257 0.2653566247048065 T T T									0.5950186669205014 0.9610097787804361 0.2651493374130983 T T T
0.1076362903714178 0.3009757730811245 0.6427351653819997 T T T									0.1111853514876324 0.6433774736063980 0.3026088297675059 T T T									0.1075378697168395 0.3010251428952772 0.6431545901974177 T T T									0.1092183948682094 0.3009584168743124 0.6433107163171209 T T T									0.1074294096069393 0.3003950898301948 0.6431985904176525 T T T
0.9955142322727918 0.2512821007215177 0.5286009891670221 T T T									0.9970078721286640 0.5298822329727009 0.2518633498948173 T T T									0.9955478435830472 0.2513102866650823 0.5292153825131480 T T T									0.9960451022746301 0.2512728365748278 0.5291005604484192 T T T									0.9950387141421349 0.2510554492623997 0.5289111393717832 T T T
0.9878519122709047 0.2477887109790452 0.4105029770378638 T T T									0.9874243924382907 0.4115483755791423 0.2476798380003752 T T T									0.9874403128627530 0.2475081796326036 0.4112292542902181 T T T									0.9869291627558829 0.2474689890460376 0.4111348024564500 T T T									0.9871684739065369 0.2474284591135552 0.4110797671755266 T T T
0.8936381082825142 0.7620418215800533 0.3051208148587566 T T T									0.8954235248367800 0.3049634576184983 0.7627692461462460 T T T									0.8935708622728645 0.7624501019708932 0.3052179541542393 T T T									0.8945875189906313 0.7621960550298834 0.3053025748612331 T T T									0.8936651746305514 0.7619645044303894 0.3052799599681536 T T T
0.6073378228438491 0.3009513329332316 0.6425779060122391 T T T									0.6110254021979461 0.6432702267397061 0.3024107715920443 T T T									0.6067154993521597 0.3008942941401607 0.6430057215827257 T T T									0.6085843622421250 0.3009610114173077 0.6430613714982701 T T T									0.6053154878595117 0.3003159819889087 0.6430031086898058 T T T
0.4963980315664909 0.2515624937654544 0.5285883199281537 T T T									0.4976061239234358 0.5298858693554123 0.2522073922070983 T T T									0.4964848994732881 0.2516000663433480 0.5292056508832470 T T T									0.4970882283863315 0.2516107712645938 0.5290997372614605 T T T									0.4963058896899136 0.2513793455915705 0.5289101266490390 T T T
0.4876508141163335 0.2478083348122095 0.4105526615730608 T T T									0.4870750269114363 0.4116216247222307 0.2476514406099937 T T T									0.4871758978912412 0.2474994786838613 0.4112682086516182 T T T									0.4868322391190111 0.2474884640699591 0.4111849964910462 T T T									0.4868544690940125 0.2474034493694667 0.4111257047210212 T T T
0.3945387275863040 0.7623623324464281 0.3054754943668385 T T T									0.3964893848682934 0.3054344475486642 0.7631937416768879 T T T									0.3944746627355538 0.7627374028828829 0.3055417852752835 T T T									0.3953783892678007 0.7625262540625476 0.3056404457982834 T T T									0.3946282125347153 0.7622792851667907 0.3056166484296446 T T T
0.9909324904415077 0.1387568984620773 0.6344026956600604 T T T									0.9910858279090655 0.6357540605769839 0.1386270844359614 T T T									0.9910995825115082 0.1384982370658845 0.6352570928788203 T T T									0.9901126475407263 0.1384807791309061 0.6349830804724712 T T T									0.9905086500721723 0.1382545118508084 0.6348706721833962 T T T
0.9735042133942285 0.1303931125580388 0.5247597913682881 T T T									0.9732650058760135 0.5259309175642028 0.1303254803801675 T T T									0.9735781524385642 0.1301822918796028 0.5256136160468206 T T T									0.9730868795767169 0.1302060330491823 0.5253657767758451 T T T									0.9731536103569096 0.1301091546126423 0.5251550237197899 T T T
0.9628028193784179 0.1255280161228272 0.4196364102116988 T T T									0.9628608538019234 0.4209298965934029 0.1255784921804802 T T T									0.9629777714884791 0.1253083526921575 0.4205381799157807 T T T									0.9620116279824215 0.1252618414840570 0.4202760692480104 T T T									0.9621544224165264 0.1251731470705728 0.4201095695193715 T T T
0.9626860108498448 0.1257079564496012 0.3095570905378873 T T T									0.9607572680873321 0.3118904322440066 0.1248345184878481 T T T									0.9607503777130103 0.1245407074394418 0.3116033887884120 T T T									0.9592151400487634 0.1244199979169506 0.3113441827398242 T T T									0.9596545427418510 0.1243060123931427 0.3111668049100620 T T T
0.4904119709196679 0.1386675080146235 0.6344386711073792 T T T									0.4917907076475435 0.6358903538209244 0.1391869462320356 T T T									0.4905942947276217 0.1384773476521297 0.6352543044810179 T T T									0.4900329482561537 0.1384579330767336 0.6350093051044459 T T T									0.4897603565920232 0.1380683081800635 0.6348611074847672 T T T
0.4727155014848659 0.1302616624072741 0.5247544638435401 T T T									0.4732129960491224 0.5258742571803998 0.1305607159012863 T T T									0.4730607101391308 0.1300909556507862 0.5255928816930698 T T T									0.4724909625929397 0.1301023164351012 0.5253547471365495 T T T									0.4726720119494388 0.1300384344355995 0.5251379192520305 T T T
0.4624096136418808 0.1253353671039519 0.4196835079852365 T T T									0.4629383024364581 0.4209078831984087 0.1256298602536981 T T T									0.4628888776941885 0.1252836462650861 0.4205863480245458 T T T									0.4617978795104331 0.1252273255932363 0.4203269646797081 T T T									0.4620568976401528 0.1251230279695006 0.4201542851808939 T T T
0.4603208076840691 0.1248503045429073 0.3101625960386939 T T T									0.4606854834089641 0.3118973547842898 0.1249148132695614 T T T									0.4606255419036564 0.1246027203600329 0.3115763170447638 T T T									0.4590647242741039 0.1244727977574667 0.3113337059898448 T T T									0.4594466228234934 0.1243317927712289 0.3111626837811204 T T T
0.4128398105114696 0.7698992796897574 0.6541448745865689 T T T									0.4109818971275951 0.6539849223800270 0.7693201854049651 T T T									0.4103717585506573 0.7692722636548227 0.6542054278409979 T T T									0.4101198257181257 0.7693844652901444 0.6545711262266262 T T T									0.4096333582156398 0.7694593449983590 0.6545649059563706 T T T
0.2874195051384675 0.3814098143643022 0.5425539718028313 T T T									0.2877529027977997 0.5426326639464959 0.3820365552540364 T T T									0.2867465673279090 0.3814486088658563 0.5424923709364957 T T T									0.2880704062144458 0.3813154758488239 0.5426588837345021 T T T									0.2868267326793202 0.3811984932472514 0.5426597883328377 T T T
0.6566457967504171 0.4333984546987385 0.6442038461385531 T T T									0.6555661558805421 0.6423248573024676 0.4330155553196151 T T T									0.6532615998630479 0.4327761465305203 0.6438365445671806 T T T									0.6573218409189339 0.4325831857198563 0.6439058497439561 T T T									0.6596790678785373 0.4343718865560909 0.6454234476314381 T T T
0.4046139892880853 0.7657347026177429 0.5554772278198034 T T T									0.4044751904247526 0.5552243545225899 0.7656937227593492 T T T									0.4050092999581236 0.7658108169795600 0.5552322195792444 T T T									0.4048297568012301 0.7658418087928195 0.5554354455551850 T T T									0.4042854717293672 0.7656670720977207 0.5554844273155921 T T T
0.1548875679131129 0.4320835026334585 0.6434602602171289 T T T									0.1522310982903656 0.6426178629340656 0.4309266729069174 T T T									0.1533960824805851 0.4314925635801286 0.6431424325872820 T T T									0.1534866185598392 0.4314687182396462 0.6432830006066088 T T T									0.1593294168939029 0.4339541355190683 0.6438691082548411 T T T
0.9122122721045389 0.7689667635103662 0.5550514690274223 T T T									0.9116349209386267 0.5549473537024545 0.7687288966492728 T T T									0.9120512396709909 0.7688142947846018 0.5547020858208570 T T T									0.9118588302619094 0.7688846510364780 0.5548202728641650 T T T									0.9117649534241459 0.7690051319261099 0.5547315257999682 T T T
0.9093191149639953 0.7674852001523363 0.7203979315948688 T T T									0.9056641138421426 0.7204389227059377 0.7664031220900261 T T T									0.9078661735409281 0.7672332658084091 0.7197899405167080 T T T									0.9052064903593483 0.7677763553166651 0.7200155179267936 T T T									0.9042244763524285 0.7683679654542435 0.7202407147969390 T T T
0.7910814495217032 0.3822557941711572 0.5412192125538944 T T T									0.7922723095046070 0.5412444347305513 0.3828671063076728 T T T									0.7901993819203440 0.3822803925786954 0.5411013634235046 T T T									0.7918741826528843 0.3823089242324902 0.5413094629047446 T T T									0.7912146569615336 0.3820789095478795 0.5413418518816832 T T T
0.1376688853658657 0.7586210830412995 0.4538968130574652 T T T									0.1379818805843887 0.4536855252866578 0.7587731409915073 T T T									0.1374662697626064 0.7585635914736926 0.4537440855234351 T T T									0.1381234967840948 0.7586065291028373 0.4538718659367852 T T T									0.1378218364535743 0.7585684584642202 0.4538485179442102 T T T
0.5778680204873063 0.2867068240632102 0.2927543995343016 T T T									0.5714950560773681 0.2904004716662034 0.2853122363568761 T T T									0.5715607505792428 0.2851129041795284 0.2901520948585098 T T T									0.5706052539752708 0.2850404613869024 0.2902500259065196 T T T									0.5709284550750982 0.2849824365351169 0.2902641285417207 T T T
0.0081200201717975 0.3678199856414691 0.4272919935576828 T T T									0.0066281043317333 0.4270839812498137 0.3672069625908738 T T T									0.0061605011439521 0.3670162657034764 0.4271427171246600 T T T									0.0068067560374923 0.3670599178786905 0.4272463388729678 T T T									0.0062765500749958 0.3669302881150510 0.4271643257163990 T T T
0.5753909039470682 0.3980051830150652 0.3195612341451304 T T T									0.5763771517839954 0.3200352820881548 0.3984398436427001 T T T									0.5758482740250334 0.3981652473237961 0.3200531988057471 T T T									0.5753480229931577 0.3980016678668158 0.3202179349438641 T T T									0.5753941656218532 0.3979504839649220 0.3202791648910753 T T T
0.5069481175488165 0.3678805431961385 0.4273030980985065 T T T									0.5048157831098935 0.4272630308104816 0.3670674490646428 T T T									0.5048526142641956 0.3671125113745729 0.4271884219220370 T T T									0.5055216576945514 0.3671767310182721 0.4272990512639812 T T T									0.5053278975441646 0.3671725813591228 0.4273822940266552 T T T
0.0775238413785336 0.3990967365625901 0.3204218856993690 T T T									0.0760576349399164 0.3200182701760124 0.3985770604062661 T T T									0.0755204012971541 0.3982937000887979 0.3199920228446956 T T T									0.0751117048628255 0.3981783901983653 0.3201383803455942 T T T									0.0751385686624993 0.3980686026190010 0.3202186789526680 T T T
0.6380786488500877 0.7585563588660165 0.4538758126528073 T T T									0.6383938906892348 0.4536480956383427 0.7587159064876919 T T T									0.6377442686858209 0.7585575319471621 0.4537265434478745 T T T									0.6381086290928863 0.7585374640543429 0.4538723788083392 T T T									0.6377413356210534 0.7585126221788540 0.4538399601712724 T T T
0.0715131129601645 0.2865863006105355 0.2931046273953943 T T T									0.0718285115365010 0.2907998850495135 0.2853661722504515 T T T									0.0718955868159061 0.2851473200305888 0.2905908773349543 T T T									0.0708066540522564 0.2850817790331711 0.2906041995707774 T T T									0.0712778246777050 0.2849955805824320 0.2906469592619169 T T T
0.6616397102078136 0.5488465267291331 0.6472768481000842 T T T									0.6600635516553183 0.6468888577306203 0.5482609022226513 T T T									0.6587647205155015 0.5479954184690821 0.6470322120177489 T T T									0.6616822140105901 0.5484033088827051 0.6471051695730056 T T T									0.6636362300817380 0.5494072462741557 0.6475210967369817 T T T
0.3761511741000441 0.6419110685986662 0.5437960878472465 T T T									0.3755963469091797 0.5433375502180973 0.6417984908505457 T T T									0.3747242749153330 0.6416322173100990 0.5433757875319515 T T T									0.3762347099958672 0.6417868628967047 0.5437521330991701 T T T									0.3760920041791188 0.6417606915303683 0.5438378343354271 T T T
0.8696144566303656 0.7499634553809359 0.6625913209694209 T T T									0.8670875819877872 0.6624896869572168 0.7492013783765614 T T T									0.8699134176157585 0.7502826098977349 0.6619546557032099 T T T									0.8680562559727666 0.7507676700383450 0.6621965067289584 T T T									0.8673873935323883 0.7512358113474922 0.6622437560707907 T T T
0.3463679076410575 0.5180538338550869 0.5339845672490174 T T T									0.3474794744686816 0.5331867077860707 0.5186646689971627 T T T									0.3448331480911268 0.5180732029786197 0.5339590594958404 T T T									0.3477281528028862 0.5180922353593399 0.5340209027648023 T T T									0.3451462942484462 0.5174849717363882 0.5344143702065663 T T T
0.1648971110370988 0.6584035228154695 0.6555971691324760 T T T									0.1625194714998468 0.6551894167613385 0.6576554352258668 T T T									0.1650386158656776 0.6581895699639314 0.6550466122163527 T T T									0.1619338080976946 0.6583761024945269 0.6552915766712029 T T T									0.1619723110006792 0.6587278333150691 0.6554811037936171 T T T
0.8460425283709054 0.5179080477174354 0.5342250822595558 T T T									0.8464686003505585 0.5334491065507099 0.5181729166683077 T T T									0.8454134223792402 0.5177513022857063 0.5340455633462053 T T T									0.8460854135069510 0.5178634842742089 0.5342151237992203 T T T									0.8461383567010003 0.5177300391423172 0.5344357080570387 T T T
0.1713067812738781 0.5486751240063547 0.6473757167198678 T T T									0.1698398696451150 0.6469412559778208 0.5480965816069433 T T T									0.1700003054819981 0.5484106682877796 0.6470770443960764 T T T									0.1702207263713348 0.5479456801644457 0.6471361190831058 T T T									0.1732423673495581 0.5496411485780047 0.6474639959657723 T T T
0.8754362971911630 0.6418824628665528 0.5442277380981936 T T T									0.8750209669790491 0.5437592032370936 0.6418028629091647 T T T									0.8742664746054072 0.6416748039494883 0.5438681961480910 T T T									0.8756333089013393 0.6417878921897955 0.5439696033761545 T T T									0.8744725911923624 0.6417550596045788 0.5440526889040304 T T T
0.0317587807148230 0.4896166302582480 0.4346569722118019 T T T									0.0316254388658181 0.4341927437281929 0.4897729677432527 T T T									0.0304791017577190 0.4894333270256834 0.4344702540185957 T T T									0.0318055795473946 0.4894011052354175 0.4347697767397117 T T T									0.0313596881368976 0.4893425663971601 0.4348819469145522 T T T
0.7671160858324864 0.5945923186464948 0.3307947084381403 T T T									0.7674128825691801 0.3303224062717257 0.5948526252314140 T T T									0.7657829470619026 0.5944888378203351 0.3306021479648609 T T T									0.7667266426190068 0.5942586564462229 0.3308344663020744 T T T									0.7660844995452964 0.5940923812569764 0.3308496570268586 T T T
0.0634913533047580 0.6143421292625186 0.4306649658153383 T T T									0.0633354599165036 0.4300116355363974 0.6145014119315335 T T T									0.0621540410084525 0.6142747833667860 0.4302571469901984 T T T									0.0637109238344062 0.6142917586733795 0.4304357334570293 T T T									0.0630005918037042 0.6141260850012654 0.4306268192863346 T T T
0.8125943965897418 0.7258798667525659 0.3527203628871592 T T T									0.8138787337355977 0.3523917312534742 0.7263665859634284 T T T									0.8121341660925702 0.7260538244217619 0.3526406346013262 T T T									0.8133246699575964 0.7259326817164184 0.3528054993684635 T T T									0.8124855068970576 0.7257384884156938 0.3528307446770011 T T T
0.5650430214350034 0.6149102316372704 0.4325436186596306 T T T									0.5649564693879500 0.4314910059841583 0.6150371901020338 T T T									0.5630725143909369 0.6144736704470147 0.4317544523184773 T T T									0.5644958980568456 0.6145041177477581 0.4320524769734068 T T T									0.5643018308195394 0.6144967290090184 0.4321197199314910 T T T
0.3132652620295872 0.7260034060896317 0.3528663512240720 T T T									0.3142784494512084 0.3525774434905000 0.7264923440908260 T T T									0.3125696605717075 0.7261220228651764 0.3527765803442329 T T T									0.3137668050738676 0.7260208669297131 0.3529480268322793 T T T									0.3131960516377153 0.7258747689284951 0.3529841183976986 T T T
0.5346546611872184 0.4898644132044662 0.4344938630914313 T T T									0.5337055796862114 0.4340479128736974 0.4899555409314586 T T T									0.5325122436101569 0.4896801964322460 0.4342763678149480 T T T									0.5339624922330960 0.4896686158709631 0.4344671246303550 T T T									0.5336686397327304 0.4896069405297122 0.4346388388515862 T T T
0.2675728224239867 0.5943910843290386 0.3307717962955203 T T T									0.2678474383437177 0.3303693938927390 0.5948137024346555 T T T									0.2661984353720065 0.5945211186513619 0.3306806089617599 T T T									0.2674578063321892 0.5943827332180157 0.3308634531146128 T T T									0.2666645920697480 0.5941595397942355 0.3309113365128991 T T T
0.9759200737126728 0.0203619265685607 0.6402117786217673 T T T									0.9756915944916762 0.6408449260930225 0.0199440024570280 T T T									0.9759873384675901 0.0199465297268733 0.6407697027353968 T T T									0.9753361596502873 0.0200274226976391 0.6404819944358384 T T T									0.9757687361241295 0.0200372046405667 0.6402902164296376 T T T
0.9547069691631955 0.0105788116443777 0.5296905049902567 T T T									0.9547605869708345 0.5305007828476040 0.0105963654994335 T T T									0.9551231690570474 0.0104697877309321 0.5303097229479027 T T T									0.9543366763000505 0.0104316172579891 0.5300250371784555 T T T									0.9549241530255286 0.0104141204289773 0.5298319867680185 T T T
0.9396978297783947 0.0037491455128662 0.4224255370151468 T T T									0.9404039418591613 0.4232791102584016 0.0039587836218383 T T T									0.9404910458224862 0.0037549136098078 0.4230608115898423 T T T									0.9396470848799128 0.0036678037886288 0.4228335272842617 T T T									0.9397094298962602 0.0035323625835073 0.4226215473948058 T T T
0.9424557819019295 0.0050036646022884 0.3135289775654482 T T T									0.9435645473132341 0.3141500075039755 0.0054668461815757 T T T									0.9434972168864751 0.0051676961564515 0.3139129609016834 T T T									0.9420417983157464 0.0049359023342529 0.3136876373679013 T T T									0.9422099094539300 0.0047886073284573 0.3134694452491643 T T T
0.4754536511981116 0.0200381770033525 0.6402504083529372 T T T									0.4744000516658687 0.6409329566049260 0.0197150147761450 T T T									0.4753733422430722 0.0196257193851178 0.6408975956616527 T T T									0.4746329608650164 0.0196749390575750 0.6405703339005765 T T T									0.4753054585987906 0.0196978625162053 0.6403964195974544 T T T
0.4545087620902426 0.0105363666180901 0.5297747149707951 T T T									0.4546375313181082 0.5305916009378496 0.0105599982773697 T T T									0.4549720467902520 0.0103913945711823 0.5303829373580834 T T T									0.4543300462121604 0.0103844667364072 0.5300974258001131 T T T									0.4547105842416588 0.0103032336476592 0.5298824266590298 T T T
0.4405625147954210 0.0038610639377313 0.4224561060174744 T T T									0.4407791393000818 0.4232859344615377 0.0040921425628659 T T T									0.4406606839036900 0.0038371496632302 0.4230561320855406 T T T									0.4398715931334865 0.0037906325734259 0.4228248412358747 T T T									0.4399816240723675 0.0036251495934341 0.4226163872951097 T T T
0.4427923836529530 0.0049104308568461 0.3135727473967646 T T T									0.4433989882852388 0.3141695003761040 0.0053790439628510 T T T									0.4433612948934789 0.0051016364304588 0.3139444786630026 T T T									0.4419258371172740 0.0048905138881168 0.3137261085740958 T T T									0.4421670092315488 0.0047254307388127 0.3134924384811447 T T T
0.9600683218979460 0.9041616977141583 0.6470475868947159 T T T									0.9588725857054279 0.6474309454643191 0.9034335826777863 T T T									0.9603363097818020 0.9038934981022008 0.6472721962264159 T T T									0.9605263265009132 0.9041816394060000 0.6470341334580028 T T T									0.9612448172973611 0.9042494098797045 0.6468423446235541 T T T
0.9324005384598196 0.8899923164675140 0.5328153585282883 T T T									0.9324042991810667 0.5331391940742569 0.8899065194243316 T T T									0.9328067178271916 0.8898160051964390 0.5331343060703788 T T T									0.9320770597888048 0.8898045144369625 0.5329924722806588 T T T									0.9323772381494827 0.8897605846080703 0.5328023618522626 T T T
0.9112037204888052 0.8801749048559073 0.4270529400914342 T T T									0.9120008641118563 0.4272795506752864 0.8804537124568605 T T T									0.9115456198728786 0.8802636199538341 0.4272297225306961 T T T									0.9115768686033499 0.8802204199202538 0.4271577383075931 T T T									0.9112438784463464 0.8800981473617099 0.4269668176863908 T T T
0.9225042062562404 0.8845268238911633 0.3161450926100338 T T T									0.9234515842678731 0.3163056048971519 0.8851357718568840 T T T									0.9229736944728808 0.8848438422859726 0.3162936580436021 T T T									0.9222397859057186 0.8845915382728272 0.3162045937974324 T T T									0.9220554189842957 0.8843994321855209 0.3159698189845179 T T T
0.4703095411939892 0.9042600311566675 0.6471468083188580 T T T									0.4696429328969891 0.6474506738107618 0.9037228589993712 T T T									0.4706512084978502 0.9039656937128703 0.6473939288881525 T T T									0.4703850697028139 0.9041381747744476 0.6473211367708525 T T T									0.4713961066154214 0.9041539467692050 0.6471271612000962 T T T
0.4347886244001730 0.8900237064763116 0.5328041427023130 T T T									0.4345458448978374 0.5330783933028487 0.8898404149016643 T T T									0.4351793913398673 0.8898478722593490 0.5330589551732243 T T T									0.4342356711871820 0.8897811350209998 0.5329873055301085 T T T									0.4345654459536856 0.8897124745890710 0.5328155228756836 T T T
0.4116816124885893 0.8801566270702669 0.4270215700729421 T T T									0.4121205802653458 0.4272454074084138 0.8804520778539223 T T T									0.4116438446069897 0.8802344919476203 0.4272264961904039 T T T									0.4117349658158396 0.8801955902343954 0.4271455700745086 T T T									0.4116412699745255 0.8800889413285028 0.4269451706426416 T T T
0.4217912586603775 0.8843744593962474 0.3159357538355722 T T T									0.4232709093810754 0.3162428331714061 0.8850878664007203 T T T									0.4227791722622105 0.8847856061848212 0.3162279371842326 T T T									0.4218662029342091 0.8844987849022088 0.3160939101765421 T T T									0.4215876482650808 0.8842836494787657 0.3158841254917794 T T T
0.2752618738381986 0.2647361867254459 0.2112201225816132 T T T									0.7965825448786344 0.7297760797813763 0.2727243013153262 T T T									0.1566507844878975 0.5412331009525381 0.7442937143031523 T T T									0.6397410728087443 0.5418084773166654 0.7440985034235598 T T T									0.1332595878360425 0.4227471055664825 0.7393766949864961 T T T
0.00000000E+00 0.00000000E+00 0.00000000E+00									0.00000000E+00 0.00000000E+00 0.00000000E+00									0.00000000E+00 0.00000000E+00 0.00000000E+00									0.00000000E+00 0.00000000E+00 0.00000000E+00									0.00000000E+00 0.00000000E+00 0.00000000E+00
0.00000000E+00 0.00000000E+00 0.00000000E+00									0.00000000E+00 0.00000000E+00 0.00000000E+00									0.00000000E+00 0.00000000E+00 0.00000000E+00									0.00000000E+00 0.00000000E+00 0.00000000E+00									0.00000000E+00 0.00000000E+00 0.00000000E+00
0.00000000E+00 0.00000000E+00 0.00000000E+00									0.00000000E+00 0.00000000E+00 0.00000000E+00									0.00000000E+00 0.00000000E+00 0.00000000E+00									0.00000000E+00 0.00000000E+00 0.00000000E+00									0.00000000E+00 0.00000000E+00 0.00000000E+00
0.00000000E+00 0.00000000E+00 0.00000000E+00									0.00000000E+00 0.00000000E+00 0.00000000E+00									0.00000000E+00 0.00000000E+00 0.00000000E+00									0.00000000E+00 0.00000000E+00 0.00000000E+00									0.00000000E+00 0.00000000E+00 0.00000000E+00
0.00000000E+00 0.00000000E+00 0.00000000E+00									0.00000000E+00 0.00000000E+00 0.00000000E+00									0.00000000E+00 0.00000000E+00 0.00000000E+00									0.00000000E+00 0.00000000E+00 0.00000000E+00									0.00000000E+00 0.00000000E+00 0.00000000E+00
0.00000000E+00 0.00000000E+00 0.00000000E+00									0.00000000E+00 0.00000000E+00 0.00000000E+00									0.00000000E+00 0.00000000E+00 0.00000000E+00									0.00000000E+00 0.00000000E+00 0.00000000E+00									0.00000000E+00 0.00000000E+00 0.00000000E+00
0.00000000E+00 0.00000000E+00 0.00000000E+00									0.00000000E+00 0.00000000E+00 0.00000000E+00									0.00000000E+00 0.00000000E+00 0.00000000E+00									0.00000000E+00 0.00000000E+00 0.00000000E+00									0.00000000E+00 0.00000000E+00 0.00000000E+00
0.00000000E+00 0.00000000E+00 0.00000000E+00									0.00000000E+00 0.00000000E+00 0.00000000E+00									0.00000000E+00 0.00000000E+00 0.00000000E+00									0.00000000E+00 0.00000000E+00 0.00000000E+00									0.00000000E+00 0.00000000E+00 0.00000000E+00
0.00000000E+00 0.00000000E+00 0.00000000E+00									0.00000000E+00 0.00000000E+00 0.00000000E+00									0.00000000E+00 0.00000000E+00 0.00000000E+00									0.00000000E+00 0.00000000E+00 0.00000000E+00									0.00000000E+00 0.00000000E+00 0.00000000E+00
0.00000000E+00 0.00000000E+00 0.00000000E+00									0.00000000E+00 0.00000000E+00 0.00000000E+00									0.00000000E+00 0.00000000E+00 0.00000000E+00									0.00000000E+00 0.00000000E+00 0.00000000E+00									0.00000000E+00 0.00000000E+00 0.00000000E+00
0.00000000E+00 0.00000000E+00 0.00000000E+00									0.00000000E+00 0.00000000E+00 0.00000000E+00									0.00000000E+00 0.00000000E+00 0.00000000E+00									0.00000000E+00 0.00000000E+00 0.00000000E+00									0.00000000E+00 0.00000000E+00 0.00000000E+00
0.00000000E+00 0.00000000E+00 0.00000000E+00									0.00000000E+00 0.00000000E+00 0.00000000E+00									0.00000000E+00 0.00000000E+00 0.00000000E+00									0.00000000E+00 0.00000000E+00 0.00000000E+00									0.00000000E+00 0.00000000E+00 0.00000000E+00
0.00000000E+00 0.00000000E+00 0.00000000E+00									0.00000000E+00 0.00000000E+00 0.00000000E+00									0.00000000E+00 0.00000000E+00 0.00000000E+00									0.00000000E+00 0.00000000E+00 0.00000000E+00									0.00000000E+00 0.00000000E+00 0.00000000E+00
0.00000000E+00 0.00000000E+00 0.00000000E+00									0.00000000E+00 0.00000000E+00 0.00000000E+00									0.00000000E+00 0.00000000E+00 0.00000000E+00									0.00000000E+00 0.00000000E+00 0.00000000E+00									0.00000000E+00 0.00000000E+00 0.00000000E+00
0.00000000E+00 0.00000000E+00 0.00000000E+00									0.00000000E+00 0.00000000E+00 0.00000000E+00									0.00000000E+00 0.00000000E+00 0.00000000E+00									0.00000000E+00 0.00000000E+00 0.00000000E+00									0.00000000E+00 0.00000000E+00 0.00000000E+00
0.00000000E+00 0.00000000E+00 0.00000000E+00									0.00000000E+00 0.00000000E+00 0.00000000E+00									0.00000000E+00 0.00000000E+00 0.00000000E+00									0.00000000E+00 0.00000000E+00 0.00000000E+00									0.00000000E+00 0.00000000E+00 0.00000000E+00
0.00000000E+00 0.00000000E+00 0.00000000E+00									0.00000000E+00 0.00000000E+00 0.00000000E+00									0.00000000E+00 0.00000000E+00 0.00000000E+00									0.00000000E+00 0.00000000E+00 0.00000000E+00									0.00000000E+00 0.00000000E+00 0.00000000E+00
0.00000000E+00 0.00000000E+00 0.00000000E+00									0.00000000E+00 0.00000000E+00 0.00000000E+00									0.00000000E+00 0.00000000E+00 0.00000000E+00									0.00000000E+00 0.00000000E+00 0.00000000E+00									0.00000000E+00 0.00000000E+00 0.00000000E+00
0.00000000E+00 0.00000000E+00 0.00000000E+00									0.00000000E+00 0.00000000E+00 0.00000000E+00									0.00000000E+00 0.00000000E+00 0.00000000E+00									0.00000000E+00 0.00000000E+00 0.00000000E+00									0.00000000E+00 0.00000000E+00 0.00000000E+00
0.00000000E+00 0.00000000E+00 0.00000000E+00									0.00000000E+00 0.00000000E+00 0.00000000E+00									0.00000000E+00 0.00000000E+00 0.00000000E+00									0.00000000E+00 0.00000000E+00 0.00000000E+00									0.00000000E+00 0.00000000E+00 0.00000000E+00
0.00000000E+00 0.00000000E+00 0.00000000E+00									0.00000000E+00 0.00000000E+00 0.00000000E+00									0.00000000E+00 0.00000000E+00 0.00000000E+00									0.00000000E+00 0.00000000E+00 0.00000000E+00									0.00000000E+00 0.00000000E+00 0.00000000E+00
0.00000000E+00 0.00000000E+00 0.00000000E+00									0.00000000E+00 0.00000000E+00 0.00000000E+00									0.00000000E+00 0.00000000E+00 0.00000000E+00									0.00000000E+00 0.00000000E+00 0.00000000E+00									0.00000000E+00 0.00000000E+00 0.00000000E+00
0.00000000E+00 0.00000000E+00 0.00000000E+00									0.00000000E+00 0.00000000E+00 0.00000000E+00									0.00000000E+00 0.00000000E+00 0.00000000E+00									0.00000000E+00 0.00000000E+00 0.00000000E+00									0.00000000E+00 0.00000000E+00 0.00000000E+00
0.00000000E+00 0.00000000E+00 0.00000000E+00									0.00000000E+00 0.00000000E+00 0.00000000E+00									0.00000000E+00 0.00000000E+00 0.00000000E+00									0.00000000E+00 0.00000000E+00 0.00000000E+00									0.00000000E+00 0.00000000E+00 0.00000000E+00
0.00000000E+00 0.00000000E+00 0.00000000E+00									0.00000000E+00 0.00000000E+00 0.00000000E+00									0.00000000E+00 0.00000000E+00 0.00000000E+00									0.00000000E+00 0.00000000E+00 0.00000000E+00									0.00000000E+00 0.00000000E+00 0.00000000E+00
0.00000000E+00 0.00000000E+00 0.00000000E+00									0.00000000E+00 0.00000000E+00 0.00000000E+00									0.00000000E+00 0.00000000E+00 0.00000000E+00									0.00000000E+00 0.00000000E+00 0.00000000E+00									0.00000000E+00 0.00000000E+00 0.00000000E+00
0.00000000E+00 0.00000000E+00 0.00000000E+00									0.00000000E+00 0.00000000E+00 0.00000000E+00									0.00000000E+00 0.00000000E+00 0.00000000E+00									0.00000000E+00 0.00000000E+00 0.00000000E+00									0.00000000E+00 0.00000000E+00 0.00000000E+00
0.00000000E+00 0.00000000E+00 0.00000000E+00									0.00000000E+00 0.00000000E+00 0.00000000E+00									0.00000000E+00 0.00000000E+00 0.00000000E+00									0.00000000E+00 0.00000000E+00 0.00000000E+00									0.00000000E+00 0.00000000E+00 0.00000000E+00
0.00000000E+00 0.00000000E+00 0.00000000E+00									0.00000000E+00 0.00000000E+00 0.00000000E+00									0.00000000E+00 0.00000000E+00 0.00000000E+00									0.00000000E+00 0.00000000E+00 0.00000000E+00									0.00000000E+00 0.00000000E+00 0.00000000E+00
0.00000000E+00 0.00000000E+00 0.00000000E+00									0.00000000E+00 0.00000000E+00 0.00000000E+00									0.00000000E+00 0.00000000E+00 0.00000000E+00									0.00000000E+00 0.00000000E+00 0.00000000E+00									0.00000000E+00 0.00000000E+00 0.00000000E+00
0.00000000E+00 0.00000000E+00 0.00000000E+00									0.00000000E+00 0.00000000E+00 0.00000000E+00									0.00000000E+00 0.00000000E+00 0.00000000E+00									0.00000000E+00 0.00000000E+00 0.00000000E+00									0.00000000E+00 0.00000000E+00 0.00000000E+00
0.00000000E+00 0.00000000E+00 0.00000000E+00									0.00000000E+00 0.00000000E+00 0.00000000E+00									0.00000000E+00 0.00000000E+00 0.00000000E+00									0.00000000E+00 0.00000000E+00 0.00000000E+00									0.00000000E+00 0.00000000E+00 0.00000000E+00
0.00000000E+00 0.00000000E+00 0.00000000E+00									0.00000000E+00 0.00000000E+00 0.00000000E+00									0.00000000E+00 0.00000000E+00 0.00000000E+00									0.00000000E+00 0.00000000E+00 0.00000000E+00									0.00000000E+00 0.00000000E+00 0.00000000E+00
0.00000000E+00 0.00000000E+00 0.00000000E+00									0.00000000E+00 0.00000000E+00 0.00000000E+00									0.00000000E+00 0.00000000E+00 0.00000000E+00									0.00000000E+00 0.00000000E+00 0.00000000E+00									0.00000000E+00 0.00000000E+00 0.00000000E+00
0.00000000E+00 0.00000000E+00 0.00000000E+00									0.00000000E+00 0.00000000E+00 0.00000000E+00									0.00000000E+00 0.00000000E+00 0.00000000E+00									0.00000000E+00 0.00000000E+00 0.00000000E+00									0.00000000E+00 0.00000000E+00 0.00000000E+00
0.00000000E+00 0.00000000E+00 0.00000000E+00									0.00000000E+00 0.00000000E+00 0.00000000E+00									0.00000000E+00 0.00000000E+00 0.00000000E+00									0.00000000E+00 0.00000000E+00 0.00000000E+00									0.00000000E+00 0.00000000E+00 0.00000000E+00
0.00000000E+00 0.00000000E+00 0.00000000E+00									0.00000000E+00 0.00000000E+00 0.00000000E+00									0.00000000E+00 0.00000000E+00 0.00000000E+00									0.00000000E+00 0.00000000E+00 0.00000000E+00									0.00000000E+00 0.00000000E+00 0.00000000E+00
0.00000000E+00 0.00000000E+00 0.00000000E+00									0.00000000E+00 0.00000000E+00 0.00000000E+00									0.00000000E+00 0.00000000E+00 0.00000000E+00									0.00000000E+00 0.00000000E+00 0.00000000E+00									0.00000000E+00 0.00000000E+00 0.00000000E+00
0.00000000E+00 0.00000000E+00 0.00000000E+00									0.00000000E+00 0.00000000E+00 0.00000000E+00									0.00000000E+00 0.00000000E+00 0.00000000E+00									0.00000000E+00 0.00000000E+00 0.00000000E+00									0.00000000E+00 0.00000000E+00 0.00000000E+00
0.00000000E+00 0.00000000E+00 0.00000000E+00									0.00000000E+00 0.00000000E+00 0.00000000E+00									0.00000000E+00 0.00000000E+00 0.00000000E+00									0.00000000E+00 0.00000000E+00 0.00000000E+00									0.00000000E+00 0.00000000E+00 0.00000000E+00
0.00000000E+00 0.00000000E+00 0.00000000E+00									0.00000000E+00 0.00000000E+00 0.00000000E+00									0.00000000E+00 0.00000000E+00 0.00000000E+00									0.00000000E+00 0.00000000E+00 0.00000000E+00									0.00000000E+00 0.00000000E+00 0.00000000E+00
0.00000000E+00 0.00000000E+00 0.00000000E+00									0.00000000E+00 0.00000000E+00 0.00000000E+00									0.00000000E+00 0.00000000E+00 0.00000000E+00									0.00000000E+00 0.00000000E+00 0.00000000E+00									0.00000000E+00 0.00000000E+00 0.00000000E+00
0.00000000E+00 0.00000000E+00 0.00000000E+00									0.00000000E+00 0.00000000E+00 0.00000000E+00									0.00000000E+00 0.00000000E+00 0.00000000E+00									0.00000000E+00 0.00000000E+00 0.00000000E+00									0.00000000E+00 0.00000000E+00 0.00000000E+00
0.00000000E+00 0.00000000E+00 0.00000000E+00									0.00000000E+00 0.00000000E+00 0.00000000E+00									0.00000000E+00 0.00000000E+00 0.00000000E+00									0.00000000E+00 0.00000000E+00 0.00000000E+00									0.00000000E+00 0.00000000E+00 0.00000000E+00
0.00000000E+00 0.00000000E+00 0.00000000E+00									0.00000000E+00 0.00000000E+00 0.00000000E+00									0.00000000E+00 0.00000000E+00 0.00000000E+00									0.00000000E+00 0.00000000E+00 0.00000000E+00									0.00000000E+00 0.00000000E+00 0.00000000E+00
0.00000000E+00 0.00000000E+00 0.00000000E+00									0.00000000E+00 0.00000000E+00 0.00000000E+00									0.00000000E+00 0.00000000E+00 0.00000000E+00									0.00000000E+00 0.00000000E+00 0.00000000E+00									0.00000000E+00 0.00000000E+00 0.00000000E+00
0.00000000E+00 0.00000000E+00 0.00000000E+00									0.00000000E+00 0.00000000E+00 0.00000000E+00									0.00000000E+00 0.00000000E+00 0.00000000E+00									0.00000000E+00 0.00000000E+00 0.00000000E+00									0.00000000E+00 0.00000000E+00 0.00000000E+00
0.00000000E+00 0.00000000E+00 0.00000000E+00									0.00000000E+00 0.00000000E+00 0.00000000E+00									0.00000000E+00 0.00000000E+00 0.00000000E+00									0.00000000E+00 0.00000000E+00 0.00000000E+00									0.00000000E+00 0.00000000E+00 0.00000000E+00
0.00000000E+00 0.00000000E+00 0.00000000E+00									0.00000000E+00 0.00000000E+00 0.00000000E+00									0.00000000E+00 0.00000000E+00 0.00000000E+00									0.00000000E+00 0.00000000E+00 0.00000000E+00									0.00000000E+00 0.00000000E+00 0.00000000E+00
0.00000000E+00 0.00000000E+00 0.00000000E+00									0.00000000E+00 0.00000000E+00 0.00000000E+00									0.00000000E+00 0.00000000E+00 0.00000000E+00									0.00000000E+00 0.00000000E+00 0.00000000E+00									0.00000000E+00 0.00000000E+00 0.00000000E+00
0.00000000E+00 0.00000000E+00 0.00000000E+00									0.00000000E+00 0.00000000E+00 0.00000000E+00									0.00000000E+00 0.00000000E+00 0.00000000E+00									0.00000000E+00 0.00000000E+00 0.00000000E+00									0.00000000E+00 0.00000000E+00 0.00000000E+00
0.00000000E+00 0.00000000E+00 0.00000000E+00									0.00000000E+00 0.00000000E+00 0.00000000E+00									0.00000000E+00 0.00000000E+00 0.00000000E+00									0.00000000E+00 0.00000000E+00 0.00000000E+00									0.00000000E+00 0.00000000E+00 0.00000000E+00
0.00000000E+00 0.00000000E+00 0.00000000E+00									0.00000000E+00 0.00000000E+00 0.00000000E+00									0.00000000E+00 0.00000000E+00 0.00000000E+00									0.00000000E+00 0.00000000E+00 0.00000000E+00									0.00000000E+00 0.00000000E+00 0.00000000E+00
0.00000000E+00 0.00000000E+00 0.00000000E+00									0.00000000E+00 0.00000000E+00 0.00000000E+00									0.00000000E+00 0.00000000E+00 0.00000000E+00									0.00000000E+00 0.00000000E+00 0.00000000E+00									0.00000000E+00 0.00000000E+00 0.00000000E+00
0.00000000E+00 0.00000000E+00 0.00000000E+00									0.00000000E+00 0.00000000E+00 0.00000000E+00									0.00000000E+00 0.00000000E+00 0.00000000E+00									0.00000000E+00 0.00000000E+00 0.00000000E+00									0.00000000E+00 0.00000000E+00 0.00000000E+00
0.00000000E+00 0.00000000E+00 0.00000000E+00									0.00000000E+00 0.00000000E+00 0.00000000E+00									0.00000000E+00 0.00000000E+00 0.00000000E+00									0.00000000E+00 0.00000000E+00 0.00000000E+00									0.00000000E+00 0.00000000E+00 0.00000000E+00
0.00000000E+00 0.00000000E+00 0.00000000E+00									0.00000000E+00 0.00000000E+00 0.00000000E+00									0.00000000E+00 0.00000000E+00 0.00000000E+00									0.00000000E+00 0.00000000E+00 0.00000000E+00									0.00000000E+00 0.00000000E+00 0.00000000E+00
0.00000000E+00 0.00000000E+00 0.00000000E+00									0.00000000E+00 0.00000000E+00 0.00000000E+00									0.00000000E+00 0.00000000E+00 0.00000000E+00									0.00000000E+00 0.00000000E+00 0.00000000E+00									0.00000000E+00 0.00000000E+00 0.00000000E+00
0.00000000E+00 0.00000000E+00 0.00000000E+00									0.00000000E+00 0.00000000E+00 0.00000000E+00									0.00000000E+00 0.00000000E+00 0.00000000E+00									0.00000000E+00 0.00000000E+00 0.00000000E+00									0.00000000E+00 0.00000000E+00 0.00000000E+00
0.00000000E+00 0.00000000E+00 0.00000000E+00									0.00000000E+00 0.00000000E+00 0.00000000E+00									0.00000000E+00 0.00000000E+00 0.00000000E+00									0.00000000E+00 0.00000000E+00 0.00000000E+00									0.00000000E+00 0.00000000E+00 0.00000000E+00
0.00000000E+00 0.00000000E+00 0.00000000E+00									0.00000000E+00 0.00000000E+00 0.00000000E+00									0.00000000E+00 0.00000000E+00 0.00000000E+00									0.00000000E+00 0.00000000E+00 0.00000000E+00									0.00000000E+00 0.00000000E+00 0.00000000E+00
0.00000000E+00 0.00000000E+00 0.00000000E+00									0.00000000E+00 0.00000000E+00 0.00000000E+00									0.00000000E+00 0.00000000E+00 0.00000000E+00									0.00000000E+00 0.00000000E+00 0.00000000E+00									0.00000000E+00 0.00000000E+00 0.00000000E+00
0.00000000E+00 0.00000000E+00 0.00000000E+00									0.00000000E+00 0.00000000E+00 0.00000000E+00									0.00000000E+00 0.00000000E+00 0.00000000E+00									0.00000000E+00 0.00000000E+00 0.00000000E+00									0.00000000E+00 0.00000000E+00 0.00000000E+00
0.00000000E+00 0.00000000E+00 0.00000000E+00									0.00000000E+00 0.00000000E+00 0.00000000E+00									0.00000000E+00 0.00000000E+00 0.00000000E+00									0.00000000E+00 0.00000000E+00 0.00000000E+00									0.00000000E+00 0.00000000E+00 0.00000000E+00
0.00000000E+00 0.00000000E+00 0.00000000E+00									0.00000000E+00 0.00000000E+00 0.00000000E+00									0.00000000E+00 0.00000000E+00 0.00000000E+00									0.00000000E+00 0.00000000E+00 0.00000000E+00									0.00000000E+00 0.00000000E+00 0.00000000E+00
0.00000000E+00 0.00000000E+00 0.00000000E+00									0.00000000E+00 0.00000000E+00 0.00000000E+00									0.00000000E+00 0.00000000E+00 0.00000000E+00									0.00000000E+00 0.00000000E+00 0.00000000E+00									0.00000000E+00 0.00000000E+00 0.00000000E+00
0.00000000E+00 0.00000000E+00 0.00000000E+00									0.00000000E+00 0.00000000E+00 0.00000000E+00									0.00000000E+00 0.00000000E+00 0.00000000E+00									0.00000000E+00 0.00000000E+00 0.00000000E+00									0.00000000E+00 0.00000000E+00 0.00000000E+00
0.00000000E+00 0.00000000E+00 0.00000000E+00									0.00000000E+00 0.00000000E+00 0.00000000E+00									0.00000000E+00 0.00000000E+00 0.00000000E+00									0.00000000E+00 0.00000000E+00 0.00000000E+00									0.00000000E+00 0.00000000E+00 0.00000000E+00
0.00000000E+00 0.00000000E+00 0.00000000E+00									0.00000000E+00 0.00000000E+00 0.00000000E+00									0.00000000E+00 0.00000000E+00 0.00000000E+00									0.00000000E+00 0.00000000E+00 0.00000000E+00									0.00000000E+00 0.00000000E+00 0.00000000E+00
0.00000000E+00 0.00000000E+00 0.00000000E+00									0.00000000E+00 0.00000000E+00 0.00000000E+00									0.00000000E+00 0.00000000E+00 0.00000000E+00									0.00000000E+00 0.00000000E+00 0.00000000E+00									0.00000000E+00 0.00000000E+00 0.00000000E+00
0.00000000E+00 0.00000000E+00 0.00000000E+00									0.00000000E+00 0.00000000E+00 0.00000000E+00									0.00000000E+00 0.00000000E+00 0.00000000E+00									0.00000000E+00 0.00000000E+00 0.00000000E+00									0.00000000E+00 0.00000000E+00 0.00000000E+00
0.00000000E+00 0.00000000E+00 0.00000000E+00									0.00000000E+00 0.00000000E+00 0.00000000E+00									0.00000000E+00 0.00000000E+00 0.00000000E+00									0.00000000E+00 0.00000000E+00 0.00000000E+00									0.00000000E+00 0.00000000E+00 0.00000000E+00
0.00000000E+00 0.00000000E+00 0.00000000E+00									0.00000000E+00 0.00000000E+00 0.00000000E+00									0.00000000E+00 0.00000000E+00 0.00000000E+00									0.00000000E+00 0.00000000E+00 0.00000000E+00									0.00000000E+00 0.00000000E+00 0.00000000E+00
0.00000000E+00 0.00000000E+00 0.00000000E+00									0.00000000E+00 0.00000000E+00 0.00000000E+00									0.00000000E+00 0.00000000E+00 0.00000000E+00									0.00000000E+00 0.00000000E+00 0.00000000E+00									0.00000000E+00 0.00000000E+00 0.00000000E+00
0.00000000E+00 0.00000000E+00 0.00000000E+00									0.00000000E+00 0.00000000E+00 0.00000000E+00									0.00000000E+00 0.00000000E+00 0.00000000E+00									0.00000000E+00 0.00000000E+00 0.00000000E+00									0.00000000E+00 0.00000000E+00 0.00000000E+00
0.00000000E+00 0.00000000E+00 0.00000000E+00									0.00000000E+00 0.00000000E+00 0.00000000E+00									0.00000000E+00 0.00000000E+00 0.00000000E+00									0.00000000E+00 0.00000000E+00 0.00000000E+00									0.00000000E+00 0.00000000E+00 0.00000000E+00
0.00000000E+00 0.00000000E+00 0.00000000E+00									0.00000000E+00 0.00000000E+00 0.00000000E+00									0.00000000E+00 0.00000000E+00 0.00000000E+00									0.00000000E+00 0.00000000E+00 0.00000000E+00									0.00000000E+00 0.00000000E+00 0.00000000E+00
0.00000000E+00 0.00000000E+00 0.00000000E+00									0.00000000E+00 0.00000000E+00 0.00000000E+00									0.00000000E+00 0.00000000E+00 0.00000000E+00									0.00000000E+00 0.00000000E+00 0.00000000E+00									0.00000000E+00 0.00000000E+00 0.00000000E+00
0.00000000E+00 0.00000000E+00 0.00000000E+00									0.00000000E+00 0.00000000E+00 0.00000000E+00									0.00000000E+00 0.00000000E+00 0.00000000E+00									0.00000000E+00 0.00000000E+00 0.00000000E+00									0.00000000E+00 0.00000000E+00 0.00000000E+00
0.00000000E+00 0.00000000E+00 0.00000000E+00									0.00000000E+00 0.00000000E+00 0.00000000E+00									0.00000000E+00 0.00000000E+00 0.00000000E+00									0.00000000E+00 0.00000000E+00 0.00000000E+00									0.00000000E+00 0.00000000E+00 0.00000000E+00
0.00000000E+00 0.00000000E+00 0.00000000E+00									0.00000000E+00 0.00000000E+00 0.00000000E+00									0.00000000E+00 0.00000000E+00 0.00000000E+00									0.00000000E+00 0.00000000E+00 0.00000000E+00									0.00000000E+00 0.00000000E+00 0.00000000E+00
0.00000000E+00 0.00000000E+00 0.00000000E+00									0.00000000E+00 0.00000000E+00 0.00000000E+00									0.00000000E+00 0.00000000E+00 0.00000000E+00									0.00000000E+00 0.00000000E+00 0.00000000E+00									0.00000000E+00 0.00000000E+00 0.00000000E+00
0.00000000E+00 0.00000000E+00 0.00000000E+00									0.00000000E+00 0.00000000E+00 0.00000000E+00									0.00000000E+00 0.00000000E+00 0.00000000E+00									0.00000000E+00 0.00000000E+00 0.00000000E+00									0.00000000E+00 0.00000000E+00 0.00000000E+00
0.00000000E+00 0.00000000E+00 0.00000000E+00									0.00000000E+00 0.00000000E+00 0.00000000E+00									0.00000000E+00 0.00000000E+00 0.00000000E+00									0.00000000E+00 0.00000000E+00 0.00000000E+00									0.00000000E+00 0.00000000E+00 0.00000000E+00
0.00000000E+00 0.00000000E+00 0.00000000E+00									0.00000000E+00 0.00000000E+00 0.00000000E+00									0.00000000E+00 0.00000000E+00 0.00000000E+00									0.00000000E+00 0.00000000E+00 0.00000000E+00									0.00000000E+00 0.00000000E+00 0.00000000E+00
0.00000000E+00 0.00000000E+00 0.00000000E+00									0.00000000E+00 0.00000000E+00 0.00000000E+00									0.00000000E+00 0.00000000E+00 0.00000000E+00									0.00000000E+00 0.00000000E+00 0.00000000E+00									0.00000000E+00 0.00000000E+00 0.00000000E+00
0.00000000E+00 0.00000000E+00 0.00000000E+00									0.00000000E+00 0.00000000E+00 0.00000000E+00									0.00000000E+00 0.00000000E+00 0.00000000E+00									0.00000000E+00 0.00000000E+00 0.00000000E+00									0.00000000E+00 0.00000000E+00 0.00000000E+00
0.00000000E+00 0.00000000E+00 0.00000000E+00									0.00000000E+00 0.00000000E+00 0.00000000E+00									0.00000000E+00 0.00000000E+00 0.00000000E+00									0.00000000E+00 0.00000000E+00 0.00000000E+00									0.00000000E+00 0.00000000E+00 0.00000000E+00
0.00000000E+00 0.00000000E+00 0.00000000E+00									0.00000000E+00 0.00000000E+00 0.00000000E+00									0.00000000E+00 0.00000000E+00 0.00000000E+00									0.00000000E+00 0.00000000E+00 0.00000000E+00									0.00000000E+00 0.00000000E+00 0.00000000E+00
0.00000000E+00 0.00000000E+00 0.00000000E+00									0.00000000E+00 0.00000000E+00 0.00000000E+00									0.00000000E+00 0.00000000E+00 0.00000000E+00									0.00000000E+00 0.00000000E+00 0.00000000E+00									0.00000000E+00 0.00000000E+00 0.00000000E+00
0.00000000E+00 0.00000000E+00 0.00000000E+00									0.00000000E+00 0.00000000E+00 0.00000000E+00									0.00000000E+00 0.00000000E+00 0.00000000E+00									0.00000000E+00 0.00000000E+00 0.00000000E+00									0.00000000E+00 0.00000000E+00 0.00000000E+00
0.00000000E+00 0.00000000E+00 0.00000000E+00									0.00000000E+00 0.00000000E+00 0.00000000E+00									0.00000000E+00 0.00000000E+00 0.00000000E+00									0.00000000E+00 0.00000000E+00 0.00000000E+00									0.00000000E+00 0.00000000E+00 0.00000000E+00
0.00000000E+00 0.00000000E+00 0.00000000E+00									0.00000000E+00 0.00000000E+00 0.00000000E+00									0.00000000E+00 0.00000000E+00 0.00000000E+00									0.00000000E+00 0.00000000E+00 0.00000000E+00									0.00000000E+00 0.00000000E+00 0.00000000E+00
0.00000000E+00 0.00000000E+00 0.00000000E+00									0.00000000E+00 0.00000000E+00 0.00000000E+00									0.00000000E+00 0.00000000E+00 0.00000000E+00									0.00000000E+00 0.00000000E+00 0.00000000E+00									0.00000000E+00 0.00000000E+00 0.00000000E+00
0.00000000E+00 0.00000000E+00 0.00000000E+00									0.00000000E+00 0.00000000E+00 0.00000000E+00									0.00000000E+00 0.00000000E+00 0.00000000E+00									0.00000000E+00 0.00000000E+00 0.00000000E+00									0.00000000E+00 0.00000000E+00 0.00000000E+00
0.00000000E+00 0.00000000E+00 0.00000000E+00									0.00000000E+00 0.00000000E+00 0.00000000E+00									0.00000000E+00 0.00000000E+00 0.00000000E+00									0.00000000E+00 0.00000000E+00 0.00000000E+00									0.00000000E+00 0.00000000E+00 0.00000000E+00
0.00000000E+00 0.00000000E+00 0.00000000E+00									0.00000000E+00 0.00000000E+00 0.00000000E+00									0.00000000E+00 0.00000000E+00 0.00000000E+00									0.00000000E+00 0.00000000E+00 0.00000000E+00									0.00000000E+00 0.00000000E+00 0.00000000E+00
0.00000000E+00 0.00000000E+00 0.00000000E+00									0.00000000E+00 0.00000000E+00 0.00000000E+00									0.00000000E+00 0.00000000E+00 0.00000000E+00									0.00000000E+00 0.00000000E+00 0.00000000E+00									0.00000000E+00 0.00000000E+00 0.00000000E+00
0.00000000E+00 0.00000000E+00 0.00000000E+00									0.00000000E+00 0.00000000E+00 0.00000000E+00									0.00000000E+00 0.00000000E+00 0.00000000E+00									0.00000000E+00 0.00000000E+00 0.00000000E+00									0.00000000E+00 0.00000000E+00 0.00000000E+00
0.00000000E+00 0.00000000E+00 0.00000000E+00									0.00000000E+00 0.00000000E+00 0.00000000E+00									0.00000000E+00 0.00000000E+00 0.00000000E+00									0.00000000E+00 0.00000000E+00 0.00000000E+00									0.00000000E+00 0.00000000E+00 0.00000000E+00
0.00000000E+00 0.00000000E+00 0.00000000E+00									0.00000000E+00 0.00000000E+00 0.00000000E+00									0.00000000E+00 0.00000000E+00 0.00000000E+00									0.00000000E+00 0.00000000E+00 0.00000000E+00									0.00000000E+00 0.00000000E+00 0.00000000E+00
0.00000000E+00 0.00000000E+00 0.00000000E+00									0.00000000E+00 0.00000000E+00 0.00000000E+00									0.00000000E+00 0.00000000E+00 0.00000000E+00									0.00000000E+00 0.00000000E+00 0.00000000E+00									0.00000000E+00 0.00000000E+00 0.00000000E+00
0.00000000E+00 0.00000000E+00 0.00000000E+00									0.00000000E+00 0.00000000E+00 0.00000000E+00									0.00000000E+00 0.00000000E+00 0.00000000E+00									0.00000000E+00 0.00000000E+00 0.00000000E+00									0.00000000E+00 0.00000000E+00 0.00000000E+00
0.00000000E+00 0.00000000E+00 0.00000000E+00									0.00000000E+00 0.00000000E+00 0.00000000E+00									0.00000000E+00 0.00000000E+00 0.00000000E+00									0.00000000E+00 0.00000000E+00 0.00000000E+00									0.00000000E+00 0.00000000E+00 0.00000000E+00
0.00000000E+00 0.00000000E+00 0.00000000E+00									0.00000000E+00 0.00000000E+00 0.00000000E+00									0.00000000E+00 0.00000000E+00 0.00000000E+00									0.00000000E+00 0.00000000E+00 0.00000000E+00									0.00000000E+00 0.00000000E+00 0.00000000E+00
0.00000000E+00 0.00000000E+00 0.00000000E+00									0.00000000E+00 0.00000000E+00 0.00000000E+00									0.00000000E+00 0.00000000E+00 0.00000000E+00									0.00000000E+00 0.00000000E+00 0.00000000E+00									0.00000000E+00 0.00000000E+00 0.00000000E+00
0.00000000E+00 0.00000000E+00 0.00000000E+00									0.00000000E+00 0.00000000E+00 0.00000000E+00									0.00000000E+00 0.00000000E+00 0.00000000E+00									0.00000000E+00 0.00000000E+00 0.00000000E+00									0.00000000E+00 0.00000000E+00 0.00000000E+00
0.00000000E+00 0.00000000E+00 0.00000000E+00									0.00000000E+00 0.00000000E+00 0.00000000E+00									0.00000000E+00 0.00000000E+00 0.00000000E+00									0.00000000E+00 0.00000000E+00 0.00000000E+00									0.00000000E+00 0.00000000E+00 0.00000000E+00
0.00000000E+00 0.00000000E+00 0.00000000E+00									0.00000000E+00 0.00000000E+00 0.00000000E+00									0.00000000E+00 0.00000000E+00 0.00000000E+00									0.00000000E+00 0.00000000E+00 0.00000000E+00									0.00000000E+00 0.00000000E+00 0.00000000E+00
0.00000000E+00 0.00000000E+00 0.00000000E+00									0.00000000E+00 0.00000000E+00 0.00000000E+00									0.00000000E+00 0.00000000E+00 0.00000000E+00									0.00000000E+00 0.00000000E+00 0.00000000E+00									0.00000000E+00 0.00000000E+00 0.00000000E+00
0.00000000E+00 0.00000000E+00 0.00000000E+00									0.00000000E+00 0.00000000E+00 0.00000000E+00									0.00000000E+00 0.00000000E+00 0.00000000E+00									0.00000000E+00 0.00000000E+00 0.00000000E+00									0.00000000E+00 0.00000000E+00 0.00000000E+00
0.00000000E+00 0.00000000E+00 0.00000000E+00									0.00000000E+00 0.00000000E+00 0.00000000E+00									0.00000000E+00 0.00000000E+00 0.00000000E+00									0.00000000E+00 0.00000000E+00 0.00000000E+00									0.00000000E+00 0.00000000E+00 0.00000000E+00
0.00000000E+00 0.00000000E+00 0.00000000E+00									0.00000000E+00 0.00000000E+00 0.00000000E+00									0.00000000E+00 0.00000000E+00 0.00000000E+00									0.00000000E+00 0.00000000E+00 0.00000000E+00									0.00000000E+00 0.00000000E+00 0.00000000E+00
0.00000000E+00 0.00000000E+00 0.00000000E+00									0.00000000E+00 0.00000000E+00 0.00000000E+00									0.00000000E+00 0.00000000E+00 0.00000000E+00									0.00000000E+00 0.00000000E+00 0.00000000E+00									0.00000000E+00 0.00000000E+00 0.00000000E+00
0.00000000E+00 0.00000000E+00 0.00000000E+00									0.00000000E+00 0.00000000E+00 0.00000000E+00									0.00000000E+00 0.00000000E+00 0.00000000E+00									0.00000000E+00 0.00000000E+00 0.00000000E+00									0.00000000E+00 0.00000000E+00 0.00000000E+00
0.00000000E+00 0.00000000E+00 0.00000000E+00									0.00000000E+00 0.00000000E+00 0.00000000E+00									0.00000000E+00 0.00000000E+00 0.00000000E+00									0.00000000E+00 0.00000000E+00 0.00000000E+00									0.00000000E+00 0.00000000E+00 0.00000000E+00
0.00000000E+00 0.00000000E+00 0.00000000E+00									0.00000000E+00 0.00000000E+00 0.00000000E+00									0.00000000E+00 0.00000000E+00 0.00000000E+00									0.00000000E+00 0.00000000E+00 0.00000000E+00									0.00000000E+00 0.00000000E+00 0.00000000E+00
0.00000000E+00 0.00000000E+00 0.00000000E+00									0.00000000E+00 0.00000000E+00 0.00000000E+00									0.00000000E+00 0.00000000E+00 0.00000000E+00									0.00000000E+00 0.00000000E+00 0.00000000E+00									0.00000000E+00 0.00000000E+00 0.00000000E+00
0.00000000E+00 0.00000000E+00 0.00000000E+00									0.00000000E+00 0.00000000E+00 0.00000000E+00									0.00000000E+00 0.00000000E+00 0.00000000E+00									0.00000000E+00 0.00000000E+00 0.00000000E+00									0.00000000E+00 0.00000000E+00 0.00000000E+00
0.00000000E+00 0.00000000E+00 0.00000000E+00									0.00000000E+00 0.00000000E+00 0.00000000E+00									0.00000000E+00 0.00000000E+00 0.00000000E+00									0.00000000E+00 0.00000000E+00 0.00000000E+00									0.00000000E+00 0.00000000E+00 0.00000000E+00
0.00000000E+00 0.00000000E+00 0.00000000E+00									0.00000000E+00 0.00000000E+00 0.00000000E+00									0.00000000E+00 0.00000000E+00 0.00000000E+00									0.00000000E+00 0.00000000E+00 0.00000000E+00									0.00000000E+00 0.00000000E+00 0.00000000E+00
0.00000000E+00 0.00000000E+00 0.00000000E+00									0.00000000E+00 0.00000000E+00 0.00000000E+00									0.00000000E+00 0.00000000E+00 0.00000000E+00									0.00000000E+00 0.00000000E+00 0.00000000E+00									0.00000000E+00 0.00000000E+00 0.00000000E+00
0.00000000E+00 0.00000000E+00 0.00000000E+00									0.00000000E+00 0.00000000E+00 0.00000000E+00									0.00000000E+00 0.00000000E+00 0.00000000E+00									0.00000000E+00 0.00000000E+00 0.00000000E+00									0.00000000E+00 0.00000000E+00 0.00000000E+00
0.00000000E+00 0.00000000E+00 0.00000000E+00									0.00000000E+00 0.00000000E+00 0.00000000E+00									0.00000000E+00 0.00000000E+00 0.00000000E+00									0.00000000E+00 0.00000000E+00 0.00000000E+00									0.00000000E+00 0.00000000E+00 0.00000000E+00
0.00000000E+00 0.00000000E+00 0.00000000E+00									0.00000000E+00 0.00000000E+00 0.00000000E+00									0.00000000E+00 0.00000000E+00 0.00000000E+00									0.00000000E+00 0.00000000E+00 0.00000000E+00									0.00000000E+00 0.00000000E+00 0.00000000E+00
0.00000000E+00 0.00000000E+00 0.00000000E+00									0.00000000E+00 0.00000000E+00 0.00000000E+00									0.00000000E+00 0.00000000E+00 0.00000000E+00									0.00000000E+00 0.00000000E+00 0.00000000E+00									0.00000000E+00 0.00000000E+00 0.00000000E+00
0.00000000E+00 0.00000000E+00 0.00000000E+00									0.00000000E+00 0.00000000E+00 0.00000000E+00									0.00000000E+00 0.00000000E+00 0.00000000E+00									0.00000000E+00 0.00000000E+00 0.00000000E+00									0.00000000E+00 0.00000000E+00 0.00000000E+00
0.00000000E+00 0.00000000E+00 0.00000000E+00									0.00000000E+00 0.00000000E+00 0.00000000E+00									0.00000000E+00 0.00000000E+00 0.00000000E+00									0.00000000E+00 0.00000000E+00 0.00000000E+00									0.00000000E+00 0.00000000E+00 0.00000000E+00
0.00000000E+00 0.00000000E+00 0.00000000E+00									0.00000000E+00 0.00000000E+00 0.00000000E+00									0.00000000E+00 0.00000000E+00 0.00000000E+00									0.00000000E+00 0.00000000E+00 0.00000000E+00									0.00000000E+00 0.00000000E+00 0.00000000E+00
0.00000000E+00 0.00000000E+00 0.00000000E+00									0.00000000E+00 0.00000000E+00 0.00000000E+00									0.00000000E+00 0.00000000E+00 0.00000000E+00									0.00000000E+00 0.00000000E+00 0.00000000E+00									0.00000000E+00 0.00000000E+00 0.00000000E+00
0.00000000E+00 0.00000000E+00 0.00000000E+00									0.00000000E+00 0.00000000E+00 0.00000000E+00									0.00000000E+00 0.00000000E+00 0.00000000E+00									0.00000000E+00 0.00000000E+00 0.00000000E+00									0.00000000E+00 0.00000000E+00 0.00000000E+00
0.00000000E+00 0.00000000E+00 0.00000000E+00									0.00000000E+00 0.00000000E+00 0.00000000E+00									0.00000000E+00 0.00000000E+00 0.00000000E+00									0.00000000E+00 0.00000000E+00 0.00000000E+00									0.00000000E+00 0.00000000E+00 0.00000000E+00
0.00000000E+00 0.00000000E+00 0.00000000E+00									0.00000000E+00 0.00000000E+00 0.00000000E+00									0.00000000E+00 0.00000000E+00 0.00000000E+00									0.00000000E+00 0.00000000E+00 0.00000000E+00									0.00000000E+00 0.00000000E+00 0.00000000E+00
0.00000000E+00 0.00000000E+00 0.00000000E+00									0.00000000E+00 0.00000000E+00 0.00000000E+00									0.00000000E+00 0.00000000E+00 0.00000000E+00									0.00000000E+00 0.00000000E+00 0.00000000E+00									0.00000000E+00 0.00000000E+00 0.00000000E+00
0.00000000E+00 0.00000000E+00 0.00000000E+00									0.00000000E+00 0.00000000E+00 0.00000000E+00									0.00000000E+00 0.00000000E+00 0.00000000E+00									0.00000000E+00 0.00000000E+00 0.00000000E+00									0.00000000E+00 0.00000000E+00 0.00000000E+00
0.00000000E+00 0.00000000E+00 0.00000000E+00									0.00000000E+00 0.00000000E+00 0.00000000E+00									0.00000000E+00 0.00000000E+00 0.00000000E+00									0.00000000E+00 0.00000000E+00 0.00000000E+00									0.00000000E+00 0.00000000E+00 0.00000000E+00
0.00000000E+00 0.00000000E+00 0.00000000E+00									0.00000000E+00 0.00000000E+00 0.00000000E+00									0.00000000E+00 0.00000000E+00 0.00000000E+00									0.00000000E+00 0.00000000E+00 0.00000000E+00									0.00000000E+00 0.00000000E+00 0.00000000E+00
0.00000000E+00 0.00000000E+00 0.00000000E+00									0.00000000E+00 0.00000000E+00 0.00000000E+00									0.00000000E+00 0.00000000E+00 0.00000000E+00									0.00000000E+00 0.00000000E+00 0.00000000E+00									0.00000000E+00 0.00000000E+00 0.00000000E+00
0.00000000E+00 0.00000000E+00 0.00000000E+00									0.00000000E+00 0.00000000E+00 0.00000000E+00									0.00000000E+00 0.00000000E+00 0.00000000E+00									0.00000000E+00 0.00000000E+00 0.00000000E+00									0.00000000E+00 0.00000000E+00 0.00000000E+00
0.00000000E+00 0.00000000E+00 0.00000000E+00									0.00000000E+00 0.00000000E+00 0.00000000E+00									0.00000000E+00 0.00000000E+00 0.00000000E+00									0.00000000E+00 0.00000000E+00 0.00000000E+00									0.00000000E+00 0.00000000E+00 0.00000000E+00
0.00000000E+00 0.00000000E+00 0.00000000E+00									0.00000000E+00 0.00000000E+00 0.00000000E+00									0.00000000E+00 0.00000000E+00 0.00000000E+00									0.00000000E+00 0.00000000E+00 0.00000000E+00									0.00000000E+00 0.00000000E+00 0.00000000E+00
0.00000000E+00 0.00000000E+00 0.00000000E+00									0.00000000E+00 0.00000000E+00 0.00000000E+00									0.00000000E+00 0.00000000E+00 0.00000000E+00									0.00000000E+00 0.00000000E+00 0.00000000E+00									0.00000000E+00 0.00000000E+00 0.00000000E+00
0.00000000E+00 0.00000000E+00 0.00000000E+00									0.00000000E+00 0.00000000E+00 0.00000000E+00									0.00000000E+00 0.00000000E+00 0.00000000E+00									0.00000000E+00 0.00000000E+00 0.00000000E+00									0.00000000E+00 0.00000000E+00 0.00000000E+00
0.00000000E+00 0.00000000E+00 0.00000000E+00									0.00000000E+00 0.00000000E+00 0.00000000E+00									0.00000000E+00 0.00000000E+00 0.00000000E+00									0.00000000E+00 0.00000000E+00 0.00000000E+00									0.00000000E+00 0.00000000E+00 0.00000000E+00
0.00000000E+00 0.00000000E+00 0.00000000E+00									0.00000000E+00 0.00000000E+00 0.00000000E+00									0.00000000E+00 0.00000000E+00 0.00000000E+00									0.00000000E+00 0.00000000E+00 0.00000000E+00									0.00000000E+00 0.00000000E+00 0.00000000E+00

## Sheet: CONTCARS-3
CONHFH3S									CON-HFH3									CON-HFH3									CON-HFH3									CON-HFH3
1									1									1									1									1
5.6900000571999998 0.0000000000000000 0.0000000000000000									4.9276845475334561 -2.8450000000000002 0.0000000000000000									4.9276845475334561 -2.8450000000000002 0.0000000000000000									4.9276845475334561 -2.8450000000000002 0.0000000000000000									4.9276845475334561 -2.8450000000000002 0.0000000000000000
0.0000000000000000 25.0000000000000000 0.0000000000000000									0.0000000000000000 25.2500000000000000 0.0000000000000000									0.0000000000000000 25.2500000000000000 0.0000000000000000									0.0000000000000000 25.2500000000000000 0.0000000000000000									0.0000000000000000 25.2500000000000000 0.0000000000000000
-12.6399956388000003 0.0000000000000000 21.8584768511000007									0.0000000000000000 0.0000000000000000 25.0000000000000000									0.0000000000000000 0.0000000000000000 25.0000000000000000									0.0000000000000000 0.0000000000000000 25.0000000000000000									0.0000000000000000 0.0000000000000000 25.0000000000000000
Mo C H									Mo C H									Mo C H									Mo C H									Mo C H
80 64 1									80 64 1									80 64 1									80 64 1									80 64 1
Selective dynamics									Selective dynamics									Selective dynamics									Selective dynamics									Selective dynamics
Direct									Direct									Direct									Direct									Direct
0.1575536771009817 0.6849246366488806 0.1013463268557689 T T T									0.1573300885948690 0.1012232185058330 0.6848479725090488 T T T									0.1559077382417028 0.1006375401802547 0.6846255794859202 T T T									0.1561171746867381 0.1008415729913716 0.6846373098602808 T T T									0.1566991252696345 0.1006265065131219 0.6848153384018660 T T T
0.3098825836732644 0.5827431726009414 0.0575343447309933 T T T									0.3096027910556511 0.0574101546549321 0.5827406755045474 T T T									0.3074372329970326 0.0567027202636292 0.5825638348407745 T T T									0.3094555115208142 0.0577801067447719 0.5825436730079412 T T T									0.3076840489809397 0.0566037851233107 0.5826913511511036 T T T
0.1230340014631325 0.4742513359079055 0.0853644090744165 T T T									0.1226885128640959 0.0852178260479958 0.4742668196282805 T T T									0.1206489090796102 0.0841918869052994 0.4740551831795649 T T T									0.1216853679195718 0.0851424183682080 0.4741933808552680 T T T									0.1207376523916564 0.0842059572147589 0.4742361498045370 T T T
0.2876396106013527 0.3683508827641623 0.0474446853536241 T T T									0.2872282655738804 0.0473455246687671 0.3683701911817993 T T T									0.2839836914032336 0.0458472028261607 0.3681762913494100 T T T									0.2852959747518903 0.0468736948070526 0.3683790052464410 T T T									0.2848002629443561 0.0460950575133811 0.3684762143136449 T T T
0.1172126903722592 0.2634821163530779 0.0827913912969773 T T T									0.1168901741769952 0.0827273736347345 0.2635468388168895 T T T									0.1128354869131271 0.0809264908933002 0.2634644247747406 T T T									0.1152061984458323 0.0822281304695167 0.2635709501759144 T T T									0.1144129094358017 0.0813874425684558 0.2636883856652913 T T T
0.6560332788386849 0.6847581741649869 0.1004995192522160 T T T									0.6558092905192269 0.1003727500822643 0.6846969562954103 T T T									0.6546268321571821 0.0997626721399277 0.6844597632189162 T T T									0.6550620481339539 0.1001956408508396 0.6845432796215517 T T T									0.6552941058376347 0.0998742854873343 0.6846631475482667 T T T
0.8100502117412158 0.5826529907840853 0.0576729803462263 T T T									0.8097386397445699 0.0575459646061493 0.5826369067000891 T T T									0.8076410004829713 0.0568051034854198 0.5824135090262536 T T T									0.8096856428874255 0.0578367666826907 0.5824562932148885 T T T									0.8077779964699814 0.0566768099657221 0.5825886222304359 T T T
0.6234049492641499 0.4743927997054075 0.0854922328571528 T T T									0.6230531432817712 0.0853513989830327 0.4744103215121207 T T T									0.6209781642239648 0.0843546843114688 0.4741678934517423 T T T									0.6222175162749071 0.0853526767617550 0.4742822205279864 T T T									0.6211182055085357 0.0843297703457879 0.4743728534392213 T T T
0.7874422115313041 0.3684228844177868 0.0473889230489905 T T T									0.7869925097441971 0.0472809963757015 0.3684493274296476 T T T									0.7837122113122846 0.0458011171902801 0.3682429180708672 T T T									0.7851592014979403 0.0468550394012574 0.3683699450609778 T T T									0.7846033188908309 0.0460492328579736 0.3684993260430615 T T T
0.6168829881313960 0.2636305982989617 0.0827727971953088 T T T									0.6165790317835125 0.0827175608759972 0.2636861127485366 T T T									0.6129615891132109 0.0809020457997143 0.2635067354699823 T T T									0.6148857366421702 0.0822219445564071 0.2636774795989072 T T T									0.6142650945764914 0.0813962038801129 0.2637749281918844 T T T
0.2003575768529188 0.6645268587500337 0.2309287661979367 T T T									0.2002781987952667 0.2308782558311665 0.6644024649686672 T T T									0.1990785078584111 0.2302403758142882 0.6640360791459456 T T T									0.1989588776406829 0.2304501984971310 0.6643211837327659 T T T									0.1984451668958639 0.2299984196778259 0.6642160308168408 T T T
0.3202552446794639 0.5788349931459605 0.1742704757088141 T T T									0.3197946238148210 0.1741456984940148 0.5787924306658623 T T T									0.3184592058471981 0.1735287362310090 0.5784210783440962 T T T									0.3194545669553707 0.1743392460944618 0.5785704759951164 T T T									0.3182379783742977 0.1733183792571281 0.5787736814854590 T T T
0.1459011664379704 0.4707493470897723 0.2064567459698023 T T T									0.1454136725799748 0.2063133469715895 0.4707512140416561 T T T									0.1433512793800752 0.2052558299350582 0.4704328510821014 T T T									0.1449006630241655 0.2064501596788011 0.4705361414895561 T T T									0.1435530020123076 0.2054566484228960 0.4707088823011910 T T T
0.3036730647608690 0.3651261356816832 0.1666049466442683 T T T									0.3031063433084412 0.1664919336413584 0.3651714784906689 T T T									0.3005500786001146 0.1652040129652097 0.3647669260164799 T T T									0.3011900173518293 0.1659995674080668 0.3651096490045266 T T T									0.3006372050778767 0.1652577668131679 0.3651976314978700 T T T
0.1592419669965661 0.2751108063058247 0.2124641327893549 T T T									0.1587705054051622 0.2123642542651141 0.2751695105929116 T T T									0.1556793636624722 0.2107672423844680 0.2746278398675574 T T T									0.1572603559701748 0.2120731286256845 0.2752441840623450 T T T									0.1565324497192227 0.2112398980905700 0.2752426671107223 T T T
0.6999918095074109 0.6644712858944116 0.2307789449121217 T T T									0.6998167610883985 0.2307299953811839 0.6643423070385540 T T T									0.6984929831193624 0.2300710704037130 0.6639991488504271 T T T									0.6981756450242758 0.2303469871964898 0.6643329657469209 T T T									0.6988061563739293 0.2299614567440572 0.6642759978337048 T T T
0.8199488703743443 0.5788534789999263 0.1742039909745892 T T T									0.8195086747190117 0.1740756491525516 0.5788152269119593 T T T									0.8183462874889685 0.1734432970294467 0.5784479045921201 T T T									0.8196090668048429 0.1743203391594257 0.5785547000811501 T T T									0.8182768715687240 0.1732447899818381 0.5787672662794213 T T T
0.6447708032382130 0.4707148598102139 0.2063945619934756 T T T									0.6442911040186137 0.2062502035550500 0.4707301022452405 T T T									0.6425306094822875 0.2052673404639909 0.4703444012564940 T T T									0.6437879868429027 0.2064032487996054 0.4705377627437353 T T T									0.6425495597955223 0.2053912937458204 0.4706819833610789 T T T
0.8029119306944712 0.3651045539815770 0.1663802602017731 T T T									0.8023431795999123 0.1662687020325765 0.3651556400387598 T T T									0.7999735122807999 0.1651014999796157 0.3647656119865202 T T T									0.8010981044977431 0.1660652997824697 0.3650689320576634 T T T									0.8003092639796996 0.1651823513482768 0.3651539733856846 T T T
0.6596155383654683 0.2751162399956327 0.2124669170421962 T T T									0.6591373519699217 0.2123703782542445 0.2751704526739022 T T T									0.6539042677225584 0.2098450780678401 0.2743200830061726 T T T									0.6576891049500945 0.2121680165426384 0.2752766412166536 T T T									0.6567203989071281 0.2112919094542005 0.2752756365930087 T T T
0.9898029821471559 0.6954411367895017 0.4690144544742908 T T T									0.9896552702770454 0.4690040640450889 0.6953780622011099 T T T									0.9872614107912356 0.4680324757965486 0.6949685626479024 T T T									0.9853371840869960 0.4677402141189768 0.6956055861827518 T T T									0.9891664131960193 0.4686773737407567 0.6956889377406061 T T T
0.5317022409980855 0.6046984180145172 0.7116537029513779 T T T									0.5313919405491272 0.7115632271029018 0.6046468361074973 T T T									0.5294338207455765 0.7107716705910887 0.6045872002377803 T T T									0.5249560387529555 0.7110412229101460 0.6052370394367949 T T T									0.5286678431003470 0.7104906635643911 0.6055861617396278 T T T
0.1487338367628398 0.4705344439986332 0.3192634039718671 T T T									0.1481790918202564 0.3191224621073150 0.4704438334413966 T T T									0.1469832271551982 0.3183308611627866 0.4698647797036434 T T T									0.1477038514465155 0.3193373044532356 0.4704723742351967 T T T									0.1467501711448573 0.3183633552017303 0.4703054164675330 T T T
0.4836087265639838 0.6957088520674625 0.4692408427723641 T T T									0.4834615314468377 0.4692363559303340 0.6956355048347856 T T T									0.4810791248506073 0.4683135716318302 0.6952044506142205 T T T									0.4797673189357879 0.4678583890697555 0.6959870407211270 T T T									0.4826738710405729 0.4686935971116564 0.6959456650907495 T T T
0.0348297314048739 0.6046835257815733 0.7118233171327828 T T T									0.0345618350111940 0.7117488134204738 0.6046268939255809 T T T									0.0325009292405767 0.7109256327953322 0.6045681411281010 T T T									0.0296878032079751 0.7113419169879738 0.6047815148653318 T T T									0.0308081437894358 0.7107428213579351 0.6053997750071743 T T T
0.6512213467682840 0.4708098853920589 0.3201338647562967 T T T									0.6506249857461989 0.3199756679034620 0.4707262801119846 T T T									0.6490586341262284 0.3191046243111803 0.4700577978526206 T T T									0.6499465855467753 0.3201954620876170 0.4707321960848616 T T T									0.6487790088544958 0.3191813420926007 0.4705247060679494 T T T
0.9785310296687288 0.6869262275009221 0.3549037074794646 T T T									0.9783072270420410 0.3548651491621935 0.6866950023393501 T T T									0.9765289387317696 0.3540825310802189 0.6865198356960651 T T T									0.9762613817240618 0.3541126508135071 0.6870341308421374 T T T									0.9764532223770485 0.3540235610512710 0.6865760703703453 T T T
0.3786843492028477 0.5729932631691169 0.3104261213091196 T T T									0.3783038422031799 0.3103314482496500 0.5728830476572003 T T T									0.3768658502648709 0.3095488148402033 0.5724410926621974 T T T									0.3772640078492158 0.3101961412480296 0.5729701225812077 T T T									0.3767174736813994 0.3095525219109682 0.5728618297137429 T T T
0.1744028251200368 0.4921815637847576 0.4371930281821746 T T T									0.1736073161239279 0.4370465045828663 0.4922040642751320 T T T									0.1711427590404782 0.4361313869062486 0.4917831984180436 T T T									0.1735754495888980 0.4374070173488855 0.4921971323149036 T T T									0.1718086586597866 0.4362926813959333 0.4923033110701099 T T T
0.4804109268597136 0.6860752974104621 0.3554894935303580 T T T									0.4801644105782865 0.3554453818457629 0.6858404142411724 T T T									0.4785101528621705 0.3546621388030317 0.6856380400383996 T T T									0.4781085398343833 0.3546499249352797 0.6865429531047933 T T T									0.4791246182808316 0.3546076157080065 0.6858478391413828 T T T
0.8783643032502897 0.5729885167443424 0.3102981754885624 T T T									0.8779855071155398 0.3102086901335087 0.5728782139664869 T T T									0.8765941073875727 0.3094309579260336 0.5724200218414708 T T T									0.8772721474159011 0.3101461200204717 0.5729462381113302 T T T									0.8765457644846341 0.3094269496638616 0.5727523310323119 T T T
0.6522629517648154 0.4931354778140371 0.4369055315018172 T T T									0.6517047498503624 0.4367514501415473 0.4931636100191070 T T T									0.6505018641876278 0.4359593329683036 0.4928596755023361 T T T									0.6507380809617495 0.4369853458623916 0.4932384300171256 T T T									0.6503525867624227 0.4360366645258844 0.4931834731312282 T T T
0.8698162100570612 0.3835422715864333 0.4177253071373186 T T T									0.8693216470323379 0.4176983692239438 0.3835461267969641 T T T									0.8695839692183579 0.4172288261578538 0.3825732495521231 T T T									0.8692556039787905 0.4180702274365219 0.3832257519107409 T T T									0.8680468334664381 0.4171112427401917 0.3831778874318396 T T T
0.4679283540309981 0.2940277745004218 0.6834340362874011 T T T									0.4673232211586052 0.6833577454003718 0.2940421510775928 T T T									0.4642946589349906 0.6819851326562075 0.2934003789594360 T T T									0.4635338533327719 0.6824782603219238 0.2938607534620755 T T T									0.4637312243461761 0.6817681717268500 0.2939767813661796 T T T
0.3707395757663668 0.3829346216320467 0.4181255333523830 T T T									0.3700623128937336 0.4180355265063695 0.3829652623072440 T T T									0.3681303675282547 0.4173185257333593 0.3824749295506557 T T T									0.3690652626189082 0.4181027211341581 0.3831390676042481 T T T									0.3679610515439540 0.4171884554294473 0.3830650946083170 T T T
0.9657619616067051 0.2923504368069013 0.6823613143566846 T T T									0.9656586267678936 0.6824395726366523 0.2923877816954460 T T T									0.9639071235916190 0.6818496907405178 0.2934713349937537 T T T									0.9644856239095876 0.6824930019853082 0.2938974876106727 T T T									0.9644753755430563 0.6817545439543440 0.2940523653825043 T T T
0.8571089169858546 0.3596812636611580 0.3007377619559656 T T T									0.8565195168467624 0.3006438466723495 0.3596823954876652 T T T									0.8539475375570296 0.2991672413054073 0.3593059936979844 T T T									0.8557284560065969 0.3006850805543367 0.3597792992349618 T T T									0.8542601389761046 0.2997048549252941 0.3597745601928948 T T T
0.4593353198980223 0.2534946971922651 0.3473848048826851 T T T									0.4587209904435444 0.3473227740827974 0.2535326475960313 T T T									0.4548944435893033 0.3449683827538196 0.2540576073574539 T T T									0.4571111841032963 0.3467752518963744 0.2533881525901154 T T T									0.4555531169691699 0.3459067073678742 0.2534220037942391 T T T
0.3578471508959176 0.3597436884451075 0.3008715653812747 T T T									0.3573410042398152 0.3007814017139491 0.3597424051454582 T T T									0.3555955731026798 0.2996856677484137 0.3596613190005509 T T T									0.3566577378806205 0.3008790843909232 0.3596794019578433 T T T									0.3552263883096496 0.2998585471584947 0.3597267063527242 T T T
0.9620431269326560 0.2535359309001909 0.3475145930867685 T T T									0.9614299382250064 0.3474577300893064 0.2535849527200497 T T T									0.9565964283283317 0.3450677910853690 0.2539126934627951 T T T									0.9583734183465333 0.3466806859854970 0.2534314154096207 T T T									0.9574982439399853 0.3459396727070447 0.2535158493753735 T T T
0.0184746345973139 0.7095813571963103 0.6986381371411091 T T T									0.0184638890426440 0.6985976035151816 0.7094922242262823 T T T									0.0175713941211219 0.6978540740660659 0.7094661804425088 T T T									-0.0099665571457224 0.6939812496895248 0.7112682170747568 T T T									0.0178161943135352 0.6988383176377080 0.7101943608329597 T T T
0.4919288628968306 0.5855016140325565 0.4713857871995404 T T T									0.4917720161922958 0.4713888911336782 0.5854301119451757 T T T									0.4899105688678876 0.4706502071644115 0.5850234584405517 T T T									0.4888113971905355 0.4708309593403169 0.5857971254101872 T T T									0.4889523622316337 0.4702450076088016 0.5857009673078666 T T T
0.2110422597004504 0.4768871469086517 0.5693862800959311 T T T									0.2108066229826711 0.5693647339835264 0.4767417975139739 T T T									0.2088931224108172 0.5682698856771707 0.4766824212038389 T T T									0.2082939431312614 0.5692372876941494 0.4776102690413229 T T T									0.2068497945431037 0.5683743902753932 0.4773073366390650 T T T
0.4903371007040305 0.7093892393907778 0.6986946421714885 T T T									0.4900093543495115 0.6985828770739809 0.7093036172183409 T T T									0.4885687258619016 0.6976524559079484 0.7093141039382489 T T T									0.4776582234192080 0.6958135446898169 0.7118792983705168 T T T									0.4868898084234677 0.6990257966452704 0.7101823506966982 T T T
0.9904498382882547 0.5849007530580447 0.4707387003276330 T T T									0.9902331588950762 0.4707486222649785 0.5848345122915681 T T T									0.9886646087364332 0.4701518369641802 0.5845319683639351 T T T									0.9879186256968070 0.4702108167583088 0.5852084172650014 T T T									0.9881452603691065 0.4696869172870500 0.5852428356657728 T T T
0.7169195315149375 0.4775308245844599 0.5701528362908322 T T T									0.7162789922320145 0.5700166586444445 0.4774037629727639 T T T									0.7126575560918639 0.5688519224951970 0.4772203367552482 T T T									0.7146509442950304 0.5698324805366404 0.4783649890427595 T T T									0.7145604380477281 0.5688869596070634 0.4779544958311007 T T T
0.9909350137303595 0.7011968246458067 0.5822465469658831 T T T									0.9906357042707804 0.5822120035537028 0.7011052849407841 T T T									0.9876569104675341 0.5812533970198064 0.7009092287971839 T T T									0.9853702546484416 0.5802353905168143 0.7018056387226065 T T T									0.9894099473344069 0.5817053067547756 0.7022609264405814 T T T
0.5023432972953669 0.5863267497079784 0.5871214392094588 T T T									0.5019919478191396 0.5870505617999513 0.5862177892738840 T T T									0.4999304939223483 0.5863007009491444 0.5860279068392351 T T T									0.4995577509185021 0.5869016243062282 0.5871533280123535 T T T									0.5001286734379237 0.5863734146320509 0.5866205260279506 T T T
0.2537078031609769 0.4973655122001685 0.6983859148268171 T T T									0.2534588951894740 0.6983628449425719 0.4973701986861729 T T T									0.2510376343013951 0.6975619692654973 0.4973386239451592 T T T									0.2508086837240706 0.6981788762391871 0.4976282304437144 T T T									0.2509820135775244 0.6974144206395757 0.4979158535944064 T T T
0.5000214860601767 0.7007650864558638 0.5864901872529527 T T T									0.4996958011116684 0.5864456664080876 0.7006523521822816 T T T									0.4972752600414811 0.5857139540469428 0.7003487144647412 T T T									0.4946448870420702 0.5847616551447545 0.7023639524368351 T T T									0.4983777948852720 0.5856379413777508 0.7008219466145309 T T T
0.0061987306910472 0.5884616988568050 0.5878790728693380 T T T									0.0058449208762259 0.5877994462795335 0.5883522712696116 T T T									0.0037500240450193 0.5870745772198633 0.5882437077474492 T T T									0.0022680494617253 0.5874618832750000 0.5894523004591405 T T T									0.0031068516427557 0.5867930633218126 0.5891336629883976 T T T
0.7559907099206961 0.4983665718621980 0.6993455863298527 T T T									0.7557140970469772 0.6993223060381361 0.4983730071172284 T T T									0.7533754180239217 0.6985067399326158 0.4982685576045008 T T T									0.7525213128444872 0.6989606927010721 0.4992279430615340 T T T									0.7530616790142620 0.6982531586700190 0.4990019448476996 T T T
0.9566556018131369 0.4029702133217576 0.6782184074869091 T T T									0.9562985929639225 0.6782162326531228 0.4030097832691895 T T T									0.9531526733369136 0.6769270566485066 0.4029752758201828 T T T									0.9527136194797950 0.6774210782029885 0.4033426906330734 T T T									0.9531658800392747 0.6769234732745102 0.4035676079416901 T T T
0.4593667212774205 0.2807525641549344 0.4575476376058255 T T T									0.4587803262993886 0.4575512446805746 0.2808235772522321 T T T									0.4571790989189751 0.4573025377098416 0.2803867500872300 T T T									0.4580772223698730 0.4576996713154293 0.2814615665245582 T T T									0.4573304658740924 0.4570135980924115 0.2814318718339516 T T T
0.4560570163948187 0.4027440066519121 0.6775290928810944 T T T									0.4557600826020649 0.6775508675873957 0.4027786724443274 T T T									0.4533294841326492 0.6766358024086483 0.4028813570832659 T T T									0.4533712751725666 0.6771769935695933 0.4033067394970983 T T T									0.4539349554850122 0.6766921508519536 0.4035192278129536 T T T
0.9656665087047877 0.2833504056270156 0.4603514435377268 T T T									0.9650161998829475 0.4603214585081595 0.2834021656316681 T T T									0.9589533939330089 0.4573535454794257 0.2804725097350336 T T T									0.9580151081527594 0.4580663073111539 0.2817137556448009 T T T									0.9576626310641020 0.4575965992451362 0.2817923859566833 T T T
0.8874231151726654 0.3781147441721803 0.5355349911708804 T T T									0.8866481534716305 0.5354713663768637 0.3780398555688537 T T T									0.8857854848496254 0.5352924155884189 0.3783907300738455 T T T									0.8844819481309584 0.5355833434905044 0.3787596970544795 T T T									0.8835590586724716 0.5345628259861659 0.3784671358126101 T T T
0.4662887433985392 0.2733057114537111 0.5735756462025418 T T T									0.4663096056488018 0.5736133662515779 0.2732573714149945 T T T									0.4703978051669413 0.5731208775007324 0.2738652568458480 T T T									0.4694142332849915 0.5736257616495580 0.2740746361080273 T T T									0.4693479503970068 0.5729469589600683 0.2738864213098267 T T T
0.3861797535076639 0.3788500631935948 0.5366599296790575 T T T									0.3859736673343410 0.5365879817924341 0.3787519083959743 T T T									0.3851672137807142 0.5358231690387941 0.3787418259514012 T T T									0.3865939445248994 0.5372914765424687 0.3798428004961784 T T T									0.3848165941477510 0.5360072822138862 0.3795067642405187 T T T
0.9752534329487911 0.2733848693232900 0.5734457092812074 T T T									0.9751203814818705 0.5735011510385826 0.2733402950358707 T T T									0.9709174651621949 0.5732672943273189 0.2740167966783830 T T T									0.9691890316009193 0.5734441385266772 0.2742328631263926 T T T									0.9691904841019718 0.5728157275758349 0.2740559125189786 T T T
0.1074481269636168 0.6908935641456380 0.8558972396699513 T T T									0.1074336920065687 0.8558048220798615 0.6908825870854434 T T T									0.1053456827233758 0.8549556396536502 0.6908408902381107 T T T									0.0933616668195556 0.8502961304320746 0.6898425574649363 T T T									0.1116384741417521 0.8577056696667592 0.6916561945714239 T T T
0.2963551210229251 0.5943215286865311 0.8294012344985958 T T T									0.2961815491769398 0.8293143549483124 0.5943233895385172 T T T									0.2939977501616677 0.8285298962032464 0.5941167042619578 T T T									0.2945991060069393 0.8298974204566503 0.5932449886110729 T T T									0.2940955773343865 0.8283546398090458 0.5947159731745321 T T T
0.0555797182646588 0.4785707541194997 0.8328585161561219 T T T									0.0552706145210582 0.8328161958950736 0.4785775759398898 T T T									0.0522320672814355 0.8317714803526626 0.4784508955547929 T T T									0.0522518480923583 0.8324373711231097 0.4785945668703383 T T T									0.0523252500585507 0.8316871521475586 0.4788431178407908 T T T
0.2468616070405482 0.3740459681791054 0.8074656658120168 T T T									0.2463689386370851 0.8074179807234261 0.3740230416171549 T T T									0.2437541367425206 0.8062614505084199 0.3742128562496908 T T T									0.2433774999701401 0.8067708770513808 0.3743540971938274 T T T									0.2438124199355503 0.8061847505687955 0.3746312566867461 T T T
0.0885531945055690 0.2666661137471958 0.8466140351655514 T T T									0.0883646357810997 0.8465585033491529 0.2666975526987783 T T T									0.0847109911915993 0.8451378267685217 0.2657976681437384 T T T									0.0855856943636034 0.8458419898715258 0.2663081077056814 T T T									0.0852392438697890 0.8451431726608782 0.2665123761750012 T T T
0.6036231344530558 0.6914299376902981 0.8534452082536212 T T T									0.6035147262936024 0.8532741629190458 0.6914055789175063 T T T									0.6010383340341248 0.8525470639909801 0.6913536349918997 T T T									0.6002894832157055 0.8521903593228610 0.6910708476491285 T T T									0.6022807194456109 0.8524943156679260 0.6917427959311773 T T T
0.7984821093167899 0.5939560235644545 0.8293083339860220 T T T									0.7982251482190997 0.8292046454878594 0.5939742957429158 T T T									0.7961846147252514 0.8284070402221423 0.5939938655293036 T T T									0.7967712008081054 0.8297379401203701 0.5929075252606867 T T T									0.7954882577945872 0.8281838345083568 0.5944821131574886 T T T
0.5555834755887735 0.4781521234800030 0.8329332571265932 T T T									0.5551632703002105 0.8328848111532889 0.4781659280943904 T T T									0.5524662360209636 0.8319421688704630 0.4781218005769473 T T T									0.5529582851876617 0.8325684643651582 0.4779729505337263 T T T									0.5533362580477608 0.8319704368898616 0.4786627128776750 T T T
0.7493542873611232 0.3741755803282962 0.8077016458983771 T T T									0.7489407348037493 0.8076677902717279 0.3741863318036845 T T T									0.7451380376341430 0.8063226846374090 0.3742973301534671 T T T									0.7451459249246221 0.8068610125510212 0.3743693045209860 T T T									0.7453677995125779 0.8062946305049713 0.3746658215711307 T T T
0.5885703612294433 0.2664366437150720 0.8466069391611566 T T T									0.5885085666187631 0.8465743633713197 0.2664702073417377 T T T									0.5851827699687540 0.8451104921516102 0.2656269497680592 T T T									0.5863807176944503 0.8458919307221863 0.2660730689395628 T T T									0.5860572078103929 0.8451255273422243 0.2663534801130687 T T T
0.1411346726767436 0.6930722632316465 0.9821757059863355 T T T									0.1410600683894164 0.9820591677710554 0.6930374472352520 T T T									0.1392457525050664 0.9814292694626946 0.6928752827522694 T T T									0.1397163490190590 0.9810469341545995 0.6923189521909605 T T T									0.1399399939790170 0.9817085071555144 0.6931489640782093 T T T
0.2962544283731748 0.5876872887447500 0.9402071544512720 T T T									0.2960128791275816 0.9400704563925079 0.5876883575007779 T T T									0.2938862644602705 0.9393430145954068 0.5876462785216715 T T T									0.2965790073634722 0.9408797206082569 0.5877986620570763 T T T									0.2939007247109828 0.9391554582773725 0.5878669553645891 T T T
0.1018920363896808 0.4782239433464932 0.9642183147086480 T T T									0.1016259444781977 0.9641047494584376 0.4782440744279451 T T T									0.0992313418911369 0.9630979525141721 0.4780961191209298 T T T									0.1005644737318485 0.9640640948998876 0.4781795224220196 T T T									0.0997019496275445 0.9630953501041205 0.4783784151629915 T T T
0.2676215722792108 0.3711377056170563 0.9273080518089319 T T T									0.2672564885892567 0.9272441310530917 0.3711393885105331 T T T									0.2634901071632888 0.9256656305926930 0.3709143850718032 T T T									0.2645682621628616 0.9264636139714478 0.3711051607894145 T T T									0.2644181837454662 0.9258062213514862 0.3713270490950568 T T T
0.0984090006014940 0.2652059278931392 0.9626036200486966 T T T									0.0982555255324863 0.9625602776310760 0.2652234922541762 T T T									0.0942417586521737 0.9607850584783411 0.2650822929245851 T T T									0.0961707829067417 0.9620000501882602 0.2653033608137549 T T T									0.0955693631355483 0.9612298046987756 0.2654259060180395 T T T
0.6421478106420687 0.6932401663141096 0.9822598863801322 T T T									0.6421265007835320 0.9821428241424275 0.6932128781908866 T T T									0.6403188715856539 0.9814982460966228 0.6929933656053140 T T T									0.6381071773044444 0.9810560514848471 0.6924971148890414 T T T									0.6416968893010853 0.9817281492879320 0.6932923481897116 T T T
0.7968752406929733 0.5874385100173719 0.9404933728508185 T T T									0.7965707420225138 0.9403499955672973 0.5874341573856200 T T T									0.7946471402654859 0.9395770113014301 0.5873814000859339 T T T									0.7970368249848998 0.9410481900720695 0.5873649468505532 T T T									0.7947136280965175 0.9395062776402612 0.5875282339188093 T T T
0.6015738592847656 0.4781874953550893 0.9642016764833995 T T T									0.6013375313867048 0.9640964741100083 0.4781783548726570 T T T									0.5989247251547356 0.9631343024455140 0.4780535658043394 T T T									0.6000584814914066 0.9640646250217976 0.4781612780431836 T T T									0.5993161129436598 0.9631094893945239 0.4783060076022605 T T T
0.7669912780892911 0.3710570313176613 0.9271230112141243 T T T									0.7666345415679192 0.9270508223199737 0.3710664128648486 T T T									0.7629668451559375 0.9254861641013726 0.3708398195556230 T T T									0.7639920910880623 0.9263214556919475 0.3709562380624864 T T T									0.7636486340884737 0.9256072927735571 0.3712917488733696 T T T
0.5986157910283608 0.2652377471608092 0.9627665657733965 T T T									0.5984398263034370 0.9627014166992224 0.2652489734462477 T T T									0.5941763337050359 0.9608397538812704 0.2649739462930905 T T T									0.5959881094541739 0.9619768984410926 0.2653496200659731 T T T									0.5955520196529307 0.9612143519175760 0.2654627337616062 T T T
0.1094632731410425 0.6430061090130543 0.3018102101496891 T T T									0.1091960233043230 0.3017386303441411 0.6428304031629092 T T T									0.1078631122486441 0.3010768267020743 0.6424646004189726 T T T									0.1077691397654557 0.3012945853394637 0.6430598899135358 T T T									0.1079713138042949 0.3009645402897637 0.6427887813360010 T T T
0.9976783847325056 0.5290237508300285 0.2521006690623631 T T T									0.9972577512319177 0.2519740954604460 0.5289655391210298 T T T									0.9958633753898954 0.2512108549687471 0.5285142148825182 T T T									0.9964584444075469 0.2520771092762777 0.5288818840591746 T T T									0.9956746966074266 0.2511955389656749 0.5288663537633903 T T T
0.9895093956737985 0.4109674924130695 0.2483977994371880 T T T									0.9889904511131601 0.2482877532328097 0.4109626564598033 T T T									0.9870338253813213 0.2471269038553724 0.4106340802132113 T T T									0.9880966818337670 0.2482656679382503 0.4109565087547642 T T T									0.9869227903232666 0.2473625072225784 0.4109773807425754 T T T
0.8985597445543472 0.3050467323085473 0.7633823631203150 T T T									0.8978477729232962 0.7633532080853059 0.3050797627993704 T T T									0.8943031234049952 0.7624349135163966 0.3050755225755960 T T T									0.8938772528761523 0.7628970703818584 0.3052548932676513 T T T									0.8943162576497293 0.7623133289866136 0.3055614349290869 T T T
0.6094379899181350 0.6428678583711880 0.3017806217563263 T T T									0.6091602921455307 0.3016997072121886 0.6426871479675333 T T T									0.6080236236184454 0.3010776924823244 0.6422854716512628 T T T									0.6077336793517067 0.3014010757737221 0.6427599051713163 T T T									0.6071337471594185 0.3007999785697114 0.6425792914370999 T T T
0.4986211291075372 0.5290634877455856 0.2524356959120539 T T T									0.4981800913021603 0.2523109703468757 0.5289944451745413 T T T									0.4966458268753269 0.2515442469608156 0.5284631822178135 T T T									0.4976070389974599 0.2524223932679556 0.5288621462532661 T T T									0.4964429633290037 0.2514654887894097 0.5288334598069980 T T T
0.4893434506006537 0.4111283373657424 0.2484062108456860 T T T									0.4888481596635820 0.2483068214009190 0.4111084317854921 T T T									0.4867679027524650 0.2471087445674589 0.4106715399587338 T T T									0.4876530750193289 0.2481953268164899 0.4109698777753842 T T T									0.4867400156532731 0.2473451743766461 0.4110327702047568 T T T
0.3964945931768474 0.3054289081975706 0.7637400480256493 T T T									0.3960383828972402 0.7637598099070787 0.3054975249796826 T T T									0.3945379378772311 0.7626378274869569 0.3052713912129963 T T T									0.3950319864964639 0.7633665946339505 0.3057338774018920 T T T									0.3952197275775894 0.7626651513405731 0.3059392571476864 T T T
0.9927653252922968 0.6351404105667439 0.1394353145000038 T T T									0.9924944911293280 0.1393471202920748 0.6351081542808122 T T T									0.9910163965821508 0.1387079103889040 0.6347964264906211 T T T									0.9914525206743637 0.1391256027917291 0.6348901041329605 T T T									0.9912198424584051 0.1384960295614976 0.6350352607488211 T T T
0.9753226847873736 0.5254808154912646 0.1311081615165761 T T T									0.9749272158955296 0.1309626774085109 0.5254650415933593 T T T									0.9730676804578664 0.1300782266136626 0.5251910849691465 T T T									0.9746095425963538 0.1311193797994815 0.5252586894028526 T T T									0.9732219019975842 0.1300897269218179 0.5253713567620391 T T T
0.9647002268851113 0.4202737729498033 0.1263177203714166 T T T									0.9642787452166323 0.1261824895076808 0.4203030987422684 T T T									0.9620193079072293 0.1250274467610862 0.4200228324883426 T T T									0.9628907002214918 0.1259816753242892 0.4202125378390066 T T T									0.9623150213414635 0.1251387870721541 0.4202980381146348 T T T
0.9623603196487884 0.3112713770255973 0.1255475044157093 T T T									0.9619099152684009 0.1254679913399983 0.3113284460818854 T T T									0.9578440700614369 0.1236368385694585 0.3112234304613827 T T T									0.9602348416022800 0.1250839894011070 0.3112790624645045 T T T									0.9597097965316946 0.1243049361692597 0.3113439850509584 T T T
0.4921651646006810 0.6351672601757029 0.1393656731742808 T T T									0.4919074520834343 0.1392703100114039 0.6351283037028596 T T T									0.4904755522908450 0.1386252075592362 0.6348437420126517 T T T									0.4911860842644356 0.1391473272363764 0.6348960799747275 T T T									0.4907659073122656 0.1385345902171638 0.6350522743353498 T T T
0.4746772648896174 0.5254354170795352 0.1310269840082943 T T T									0.4742532620447635 0.1308733981411121 0.5254308801237743 T T T									0.4725363921174090 0.1300425603571709 0.5252094610279299 T T T									0.4737943901374737 0.1310467446818436 0.5252640184983366 T T T									0.4726958294278374 0.1300169492089741 0.5253453518790965 T T T
0.4646556090040081 0.4203147404494680 0.1263334325219638 T T T									0.4642003845538634 0.1261978320218034 0.4203473375387490 T T T									0.4619365540754249 0.1250164936157602 0.4200822689510939 T T T									0.4631018298735883 0.1259895776971215 0.4202618200399625 T T T									0.4621327177410631 0.1251132887311296 0.4203473110772624 T T T
0.4621545683325318 0.3112833628798391 0.1256332076869569 T T T									0.4617044299757814 0.1255491881893343 0.3113423330861467 T T T									0.4579033338286996 0.1237120940852994 0.3113209847804145 T T T									0.4602016902980149 0.1251545593897443 0.3112631392526789 T T T									0.4595878780676780 0.1243594831119726 0.3113465703018860 T T T
0.4140425061172994 0.6537927934261061 0.7705200144539590 T T T									0.4134909656599904 0.7703445518360289 0.6538124271113729 T T T									0.4108958228106520 0.7695317305865494 0.6538336290016974 T T T									0.4086224152246445 0.7703030354627356 0.6535588316761889 T T T									0.4094870197085524 0.7693691675337642 0.6550205905689628 T T T
0.2894220701645451 0.5422086003785526 0.3821082177121181 T T T									0.2890517809681018 0.3820331798357409 0.5421388790195184 T T T									0.2874136994741656 0.3812105231414334 0.5417403618307418 T T T									0.2874446546757246 0.3819528224413112 0.5422273324121674 T T T									0.2872445645786421 0.3812026606931794 0.5421951239688121 T T T
0.6592487055247251 0.6441267027713897 0.4343931843278163 T T T									0.6592727875920001 0.4344313697457732 0.6440508637921144 T T T									0.6568792741785414 0.4335121332420915 0.6435700100561296 T T T									0.6557222736517495 0.4334511698239106 0.6440743365283487 T T T									0.6585873135447783 0.4340034444296211 0.6445775765778818 T T T
0.4063965633422510 0.5550846370153739 0.7664859716351721 T T T									0.4060967516847431 0.7664042985203147 0.5550747919069705 T T T									0.4037879828368201 0.7655306473713062 0.5550706284894574 T T T									0.4020281428580650 0.7657880354639236 0.5557177453017836 T T T									0.4034916193919403 0.7653114187334737 0.5557188854889608 T T T
0.1571873065473013 0.6433286886501581 0.4330782748384699 T T T									0.1572363725138751 0.4331289116745968 0.6432443056368840 T T T									0.1547234380083431 0.4321152239230694 0.6427039956534053 T T T									0.1542225230942862 0.4322819911090399 0.6434155909760487 T T T									0.1563382839203777 0.4326343029252280 0.6437613984192564 T T T
0.9143760426583663 0.5545156313050225 0.7698520496472866 T T T									0.9141791965382117 0.7697882753465810 0.5544804951574984 T T T									0.9116380311965414 0.7688489547970331 0.5545137502270640 T T T									0.9091629889087693 0.7689730807453311 0.5558813982344359 T T T									0.9118686058815978 0.7689557980320789 0.5547149035739101 T T T
0.9085584260456809 0.7199802786953986 0.7682452198850046 T T T									0.9078961734177019 0.7681426702361140 0.7198884516772678 T T T									0.9064600465963260 0.7673288967467713 0.7198939382965478 T T T									0.8912816304367144 0.7654808057872138 0.7228842718148294 T T T									0.9052929309612837 0.7681659643108398 0.7190054912039044 T T T
0.7930848279611191 0.5407449077310983 0.3830891176952951 T T T									0.7926933375012100 0.3830018830447939 0.5407226547225595 T T T									0.7908366345803552 0.3821224347142365 0.5403315553770784 T T T									0.7911389064077956 0.3829440553426501 0.5407856043274835 T T T									0.7908969530623794 0.3821907046395154 0.5407814131261466 T T T
0.1402864509684618 0.4534719445025706 0.7595398461572883 T T T									0.1399053207289824 0.7595256488519420 0.4534564770651349 T T T									0.1374755620269010 0.7586693369084779 0.4535908527681474 T T T									0.1366932935610748 0.7591333758873159 0.4540159466396193 T T T									0.1374380774346560 0.7585276438410522 0.4540323771737044 T T T
0.5743370448646470 0.2897326801017173 0.2861255522079434 T T T									0.5737266772636174 0.2860157267302218 0.2897168104335768 T T T									0.5707444291957025 0.2836432630664859 0.2885032788978108 T T T									0.5721026611768514 0.2858201182909361 0.2900474711857082 T T T									0.5710511999285780 0.2849570240179156 0.2899944109070713 T T T
0.0087615991118355 0.4268521119249259 0.3676932226870126 T T T									0.0082037972095729 0.3676172896867762 0.4268478732096584 T T T									0.0064288438383430 0.3667588429840657 0.4262322734783485 T T T									0.0071505380291957 0.3677832474170417 0.4268278794851784 T T T									0.0063231394115566 0.3669336301209516 0.4268342859707627 T T T
0.5790962886769022 0.3199564386950649 0.3992185567728097 T T T									0.5785488782847307 0.3991766910982759 0.3199565415570607 T T T									0.5760441560976504 0.3980146641235577 0.3200802041201697 T T T									0.5764610129114894 0.3987840083457378 0.3199204055639006 T T T									0.5756351987745344 0.3980336564475149 0.3198141466847615 T T T
0.5065280897551947 0.4269605346746098 0.3677594301847812 T T T									0.5061222201693125 0.3677035235705945 0.4269547047625119 T T T									0.5055475957250277 0.3670429664266522 0.4263199119680653 T T T									0.5059035556340199 0.3678973242330021 0.4268709704666493 T T T									0.5049014885791361 0.3670194977064926 0.4268436943870051 T T T
0.0786440799863078 0.3199607171891171 0.3993534568010251 T T T									0.0780600959586421 0.3993008626499545 0.3199715668989103 T T T									0.0759123285351411 0.3981240131085194 0.3191641029149268 T T T									0.0763082818595362 0.3989429943664500 0.3197969278031721 T T T									0.0754808478335173 0.3982765276337801 0.3197325919182131 T T T
0.6404714754289524 0.4535471168910058 0.7595078257544873 T T T									0.6400431399193093 0.7594595626349077 0.4535932475471494 T T T									0.6375883760704335 0.7585529155276910 0.4535435038661081 T T T									0.6376722380846189 0.7590775489367444 0.4539763140158167 T T T									0.6376994985645542 0.7584591333850823 0.4540266655326363 T T T
0.0744328747190728 0.2901935495626674 0.2862866850136785 T T T									0.0738683231637446 0.2861972295054536 0.2901670618508638 T T T									0.0671690409793766 0.2836302103093085 0.2888377315430256 T T T									0.0725318293773446 0.2858852454218304 0.2903700997254922 T T T									0.0711971012695043 0.2849977682333613 0.2903451340705420 T T T
0.6639792083324637 0.6467694517477250 0.5496472082433008 T T T									0.6637667762088697 0.5495994338456761 0.6466695277620753 T T T									0.6612198571074560 0.5487171447400465 0.6463864130992959 T T T									0.6588187958329011 0.5485131150314726 0.6475032275466109 T T T									0.6612134578697856 0.5488376621911477 0.6473251269172053 T T T
0.3779776757033815 0.5432237250465946 0.6425653747355081 T T T									0.3776221063718408 0.6425103880775125 0.5431457818347402 T T T									0.3754302245705844 0.6417019113454051 0.5430548010047065 T T T									0.3747299029830054 0.6423701700013453 0.5441293375154439 T T T									0.3749316569982023 0.6415509776062878 0.5437300578545471 T T T
0.8712084794413155 0.6619517689614745 0.7512796896950004 T T T									0.8709594382230880 0.7512708246499975 0.6618437682651525 T T T									0.8687422399616606 0.7503031784211840 0.6619023590195134 T T T									0.8525700590569419 0.7466386430498779 0.6647519831573951 T T T									0.8697782115416424 0.7516262378376527 0.6617567230401031 T T T
0.3480178213199057 0.5335826719462590 0.5186234407566704 T T T									0.3475689083062927 0.5185750727082714 0.5334698222312476 T T T									0.3455881871981776 0.5177411369178868 0.5331533746715550 T T T									0.3458880686563794 0.5185146088854735 0.5342313724671941 T T T									0.3457928714314037 0.5177239972024615 0.5338862931628388 T T T
0.1654118315124646 0.6550138490695802 0.6591253292898861 T T T									0.1651744990125518 0.6590314445016192 0.6548958999063951 T T T									0.1634693364324457 0.6582009231775287 0.6548563499226323 T T T									0.1572320005166324 0.6583993117268576 0.6564010828955311 T T T									0.1622934462856411 0.6583528304161119 0.6550731882007697 T T T
0.8479963670833902 0.5337563052170706 0.5185820171300168 T T T									0.8476995578172882 0.5185258222611933 0.5336283886333922 T T T									0.8456861980429936 0.5178081244655157 0.5333111168694289 T T T									0.8459714022378388 0.5183543392391522 0.5344377259080796 T T T									0.8452691180888450 0.5174781931308190 0.5342382956970009 T T T
0.1735585395936732 0.6468268822237936 0.5495647250402579 T T T									0.1732573087847968 0.5494923605398853 0.6467322256327148 T T T									0.1707226467123279 0.5486095858049876 0.6464844448747914 T T T									0.1704648626855587 0.5488064303939952 0.6473723477990579 T T T									0.1730452910404298 0.5489662273776664 0.6474040698338610 T T T
0.8770463608122651 0.5436501698441560 0.6425517684887896 T T T									0.8766012371266535 0.6424727381269363 0.5435943543757138 T T T									0.8743282527941616 0.6416767802729985 0.5434073956632287 T T T									0.8748211635606998 0.6424348028240536 0.5443804057137808 T T T									0.8745811104589351 0.6415444143960026 0.5440729670693845 T T T
0.0332138772486354 0.4344497646427349 0.4901164335307499 T T T									0.0331469061484052 0.4901735541433276 0.4342996787088261 T T T									0.0316702403564139 0.4892745766586706 0.4338484715861382 T T T									0.0313644492611670 0.4901396941673828 0.4346297357376809 T T T									0.0305934421009982 0.4892421670976961 0.4344570424054754 T T T
0.7664887085541960 0.3304151864791952 0.5942211990492609 T T T									0.7665316780008958 0.5943771638097750 0.3304081380594999 T T T									0.7685056844597048 0.5950266533986389 0.3306510590409944 T T T									0.7667648118836071 0.5952253904313995 0.3307762860968357 T T T									0.7661989148410163 0.5943656954463067 0.3306541178737628 T T T
0.0648294136555076 0.4300151773826753 0.6150493845840824 T T T									0.0643366658304337 0.6149902889788846 0.4298900362470527 T T T									0.0628072198794544 0.6142526611212227 0.4302453526179052 T T T									0.0626445882878358 0.6148181368657064 0.4307105182229625 T T T									0.0623780459199434 0.6140290943372452 0.4301926725073991 T T T
0.8165287196363561 0.3525590520997540 0.7272220493111317 T T T									0.8157952802165359 0.7271542066749949 0.3525712212181319 T T T									0.8129524688931818 0.7261343584086771 0.3525071293702030 T T T									0.8126297121718392 0.7266284576499678 0.3528106906627053 T T T									0.8125679946925600 0.7259155137640544 0.3529902031873124 T T T
0.5669843498582007 0.4317049266786140 0.6155680828199180 T T T									0.5665861873039163 0.6155020561238923 0.4315572268207657 T T T									0.5642670938172124 0.6147410189607545 0.4316200201494041 T T T									0.5651075753928434 0.6157135341374874 0.4329866343237384 T T T									0.5637150964467577 0.6144478431351933 0.4323390739118710 T T T
0.3157780372571786 0.3526428415253544 0.7273124509009358 T T T									0.3153802365153967 0.7272830097921074 0.3527085920681043 T T T									0.3134558644727723 0.7263270697667834 0.3526724725385038 T T T									0.3130648622214731 0.7267121327283235 0.3529881428322625 T T T									0.3130962754735131 0.7260144351550898 0.3531480582831625 T T T
0.5363489533471685 0.4337352793970348 0.4907648881735602 T T T									0.5358440795458563 0.4906600462569498 0.4337189571901420 T T T									0.5336998610912416 0.4895671066356185 0.4335730926015743 T T T									0.5337615808467389 0.4904301888053763 0.4343586291367377 T T T									0.5332026633566349 0.4895470270955898 0.4340994619514577 T T T
0.2730691418722481 0.3309678502985068 0.5970707563064284 T T T									0.2726831023087656 0.5970009924526281 0.3309355246967935 T T T									0.2687514357636670 0.5950806087456099 0.3306514910911997 T T T									0.2674548379653546 0.5953166497111766 0.3308688851791318 T T T									0.2672287555679085 0.5945276444602395 0.3307372164210753 T T T
0.9775483681580278 0.6406564652521445 0.0208790041559770 T T T									0.9773274065991865 0.0207466108223665 0.6406226585522362 T T T									0.9755261384944114 0.0201215937718613 0.6404679832305831 T T T									0.9762874171344940 0.0205248113346600 0.6406110661964497 T T T									0.9759972686945306 0.0201381010160139 0.6405477428499613 T T T
0.9567360103274550 0.5301172617665225 0.0114051786259150 T T T									0.9564022084428012 0.0112534514471040 0.5301211937038302 T T T									0.9542569025026025 0.0103978627976171 0.5299717828510483 T T T									0.9556708234616841 0.0113160782673583 0.5299864204749298 T T T									0.9548270936779071 0.0103933391415127 0.5301619276689109 T T T
0.9424713400167820 0.4228848748704732 0.0048902227814720 T T T									0.9421413398778754 0.0047699562218977 0.4228936120795059 T T T									0.9391353328159785 0.0034250232379279 0.4227315613901003 T T T									0.9403279487653711 0.0043869750413790 0.4227219826214348 T T T									0.9397699083260779 0.0035378380225544 0.4229804347245433 T T T
0.9453958626705049 0.3136421174350142 0.0062175599449067 T T T									0.9450372782780299 0.0061466530605602 0.3136656462940230 T T T									0.9409997586653751 0.0044555929116990 0.3135207479115000 T T T									0.9430148146238297 0.0056491384227499 0.3136520392582482 T T T									0.9424343073759881 0.0048722874797704 0.3138005016324411 T T T
0.4769908739084920 0.6406775891243079 0.0205309121650433 T T T									0.4768048036330337 0.0203931779578679 0.6406530838155173 T T T									0.4749320439703943 0.0197421417848652 0.6404900569003988 T T T									0.4761647306892302 0.0204204649215081 0.6404783545631791 T T T									0.4752876038641433 0.0197296993413638 0.6406853415802666 T T T
0.4567541710582292 0.5301811636163946 0.0113544834034479 T T T									0.4564410908734038 0.0111972077836525 0.5301844217670805 T T T									0.4542215858087157 0.0103417689821969 0.5300405299010973 T T T									0.4557843078076383 0.0113373892269728 0.5300137273359311 T T T									0.4545762238587957 0.0102653194866981 0.5302750396751831 T T T
0.4428179068072755 0.4228871535237951 0.0049710588658282 T T T									0.4424322653425531 0.0048548716957073 0.4228933530552623 T T T									0.4394023098070084 0.0035177211197133 0.4227330735342648 T T T									0.4407149551112325 0.0044916074628597 0.4227772562245905 T T T									0.4400992926518533 0.0036713508608556 0.4229622574187342 T T T
0.4448118509261772 0.3137186044075192 0.0061020400221311 T T T									0.4445388692823314 0.0060430905858707 0.3137257478425032 T T T									0.4410783106687656 0.0043861066997742 0.3135340335808752 T T T									0.4427598586460053 0.0055640878101991 0.3137311448729587 T T T									0.4422498664080151 0.0047807993426040 0.3138202098760507 T T T
0.9617419854780669 0.6470233076948357 0.9047089121621124 T T T									0.9616609409219139 0.9046080830301818 0.6470235083463320 T T T									0.9593591712865362 0.9037913109612804 0.6470530045875450 T T T									0.9583417748051851 0.9032413817452386 0.6468793316299613 T T T									0.9602669915385790 0.9040000571688827 0.6471469955635167 T T T
0.9346259276032682 0.5329245671345040 0.8907933808620090 T T T									0.9343914767265195 0.8906882007807243 0.5329482294720514 T T T									0.9320497918756097 0.8898295284525389 0.5329302810569823 T T T									0.9331204192761515 0.8908542282912770 0.5324169777969258 T T T									0.9319243438083616 0.8896131252983197 0.5332257885689351 T T T
0.9142817046820939 0.4270962338588034 0.8814006176479696 T T T									0.9138366534920527 0.8813191508278427 0.4270991367515794 T T T									0.9106784265999577 0.8801872728530281 0.4270194628400988 T T T									0.9114568539294495 0.8808144257642589 0.4270377229965482 T T T									0.9112666057898415 0.8801830214876669 0.4273436638727295 T T T
0.9252610697492586 0.3162522983277695 0.8858973354217995 T T T									0.9249841881012315 0.8858608325159097 0.3162566440639749 T T T									0.9209786830217515 0.8842133499189423 0.3158372161575969 T T T									0.9224674121091876 0.8852093184971025 0.3160808757339252 T T T									0.9223061404598939 0.8845494400535612 0.3163130870827253 T T T
0.4723110647407021 0.6473100842647098 0.9048103352803090 T T T									0.4722897360694612 0.9047008897686354 0.6473194453636597 T T T									0.4699680395039074 0.9038964388198699 0.6471709304152579 T T T									0.4677251328055956 0.9033753232564613 0.6471494508121531 T T T									0.4712426433470309 0.9039812831202845 0.6473818273770593 T T T
0.4366461431282060 0.5329375968776607 0.8906777524402004 T T T									0.4363355736725395 0.8905381467445895 0.5329118600501733 T T T									0.4343616798167728 0.8897551946416417 0.5328819304812229 T T T									0.4348109766667860 0.8907207081826489 0.5324367771516036 T T T									0.4341392069570685 0.8895713914684410 0.5332398512900488 T T T
0.4143059987926838 0.4269310901531763 0.8812565443163478 T T T									0.4138447881092480 0.8811819599139433 0.4269400943568778 T T T									0.4113149048468951 0.8802087795995774 0.4269677000596910 T T T									0.4114479093692919 0.8807822158050016 0.4270404521332866 T T T									0.4116207915888564 0.8801353256188100 0.4273474244922333 T T T
0.4254804841164174 0.3160936551734791 0.8860585414552946 T T T									0.4251849832566431 0.8860311906336595 0.3160936273993442 T T T									0.4208416476250887 0.8842247126189108 0.3157329254995182 T T T									0.4221311609725777 0.8851534893938415 0.3160224073372956 T T T									0.4219447363425339 0.8844699623897322 0.3162378264091012 T T T
-0.1739589675031813 0.2352061936354565 0.6209478637183132 T T T									0.8268334059284423 0.6211749287044630 0.2352285172361795 T T T									0.6532168414522421 0.4326924696181196 0.2279599160558492 T T T									0.2453247399956349 0.7013130929783387 0.7627398352413186 T T T									0.1506335036531410 0.6530014487062661 0.7533817506293267 T T T
0.00000000E+00 0.00000000E+00 0.00000000E+00									0.00000000E+00 0.00000000E+00 0.00000000E+00									0.00000000E+00 0.00000000E+00 0.00000000E+00									0.00000000E+00 0.00000000E+00 0.00000000E+00									0.00000000E+00 0.00000000E+00 0.00000000E+00
0.00000000E+00 0.00000000E+00 0.00000000E+00									0.00000000E+00 0.00000000E+00 0.00000000E+00									0.00000000E+00 0.00000000E+00 0.00000000E+00									0.00000000E+00 0.00000000E+00 0.00000000E+00									0.00000000E+00 0.00000000E+00 0.00000000E+00
0.00000000E+00 0.00000000E+00 0.00000000E+00									0.00000000E+00 0.00000000E+00 0.00000000E+00									0.00000000E+00 0.00000000E+00 0.00000000E+00									0.00000000E+00 0.00000000E+00 0.00000000E+00									0.00000000E+00 0.00000000E+00 0.00000000E+00
0.00000000E+00 0.00000000E+00 0.00000000E+00									0.00000000E+00 0.00000000E+00 0.00000000E+00									0.00000000E+00 0.00000000E+00 0.00000000E+00									0.00000000E+00 0.00000000E+00 0.00000000E+00									0.00000000E+00 0.00000000E+00 0.00000000E+00
0.00000000E+00 0.00000000E+00 0.00000000E+00									0.00000000E+00 0.00000000E+00 0.00000000E+00									0.00000000E+00 0.00000000E+00 0.00000000E+00									0.00000000E+00 0.00000000E+00 0.00000000E+00									0.00000000E+00 0.00000000E+00 0.00000000E+00
0.00000000E+00 0.00000000E+00 0.00000000E+00									0.00000000E+00 0.00000000E+00 0.00000000E+00									0.00000000E+00 0.00000000E+00 0.00000000E+00									0.00000000E+00 0.00000000E+00 0.00000000E+00									0.00000000E+00 0.00000000E+00 0.00000000E+00
0.00000000E+00 0.00000000E+00 0.00000000E+00									0.00000000E+00 0.00000000E+00 0.00000000E+00									0.00000000E+00 0.00000000E+00 0.00000000E+00									0.00000000E+00 0.00000000E+00 0.00000000E+00									0.00000000E+00 0.00000000E+00 0.00000000E+00
0.00000000E+00 0.00000000E+00 0.00000000E+00									0.00000000E+00 0.00000000E+00 0.00000000E+00									0.00000000E+00 0.00000000E+00 0.00000000E+00									0.00000000E+00 0.00000000E+00 0.00000000E+00									0.00000000E+00 0.00000000E+00 0.00000000E+00
0.00000000E+00 0.00000000E+00 0.00000000E+00									0.00000000E+00 0.00000000E+00 0.00000000E+00									0.00000000E+00 0.00000000E+00 0.00000000E+00									0.00000000E+00 0.00000000E+00 0.00000000E+00									0.00000000E+00 0.00000000E+00 0.00000000E+00
0.00000000E+00 0.00000000E+00 0.00000000E+00									0.00000000E+00 0.00000000E+00 0.00000000E+00									0.00000000E+00 0.00000000E+00 0.00000000E+00									0.00000000E+00 0.00000000E+00 0.00000000E+00									0.00000000E+00 0.00000000E+00 0.00000000E+00
0.00000000E+00 0.00000000E+00 0.00000000E+00									0.00000000E+00 0.00000000E+00 0.00000000E+00									0.00000000E+00 0.00000000E+00 0.00000000E+00									0.00000000E+00 0.00000000E+00 0.00000000E+00									0.00000000E+00 0.00000000E+00 0.00000000E+00
0.00000000E+00 0.00000000E+00 0.00000000E+00									0.00000000E+00 0.00000000E+00 0.00000000E+00									0.00000000E+00 0.00000000E+00 0.00000000E+00									0.00000000E+00 0.00000000E+00 0.00000000E+00									0.00000000E+00 0.00000000E+00 0.00000000E+00
0.00000000E+00 0.00000000E+00 0.00000000E+00									0.00000000E+00 0.00000000E+00 0.00000000E+00									0.00000000E+00 0.00000000E+00 0.00000000E+00									0.00000000E+00 0.00000000E+00 0.00000000E+00									0.00000000E+00 0.00000000E+00 0.00000000E+00
0.00000000E+00 0.00000000E+00 0.00000000E+00									0.00000000E+00 0.00000000E+00 0.00000000E+00									0.00000000E+00 0.00000000E+00 0.00000000E+00									0.00000000E+00 0.00000000E+00 0.00000000E+00									0.00000000E+00 0.00000000E+00 0.00000000E+00
0.00000000E+00 0.00000000E+00 0.00000000E+00									0.00000000E+00 0.00000000E+00 0.00000000E+00									0.00000000E+00 0.00000000E+00 0.00000000E+00									0.00000000E+00 0.00000000E+00 0.00000000E+00									0.00000000E+00 0.00000000E+00 0.00000000E+00
0.00000000E+00 0.00000000E+00 0.00000000E+00									0.00000000E+00 0.00000000E+00 0.00000000E+00									0.00000000E+00 0.00000000E+00 0.00000000E+00									0.00000000E+00 0.00000000E+00 0.00000000E+00									0.00000000E+00 0.00000000E+00 0.00000000E+00
0.00000000E+00 0.00000000E+00 0.00000000E+00									0.00000000E+00 0.00000000E+00 0.00000000E+00									0.00000000E+00 0.00000000E+00 0.00000000E+00									0.00000000E+00 0.00000000E+00 0.00000000E+00									0.00000000E+00 0.00000000E+00 0.00000000E+00
0.00000000E+00 0.00000000E+00 0.00000000E+00									0.00000000E+00 0.00000000E+00 0.00000000E+00									0.00000000E+00 0.00000000E+00 0.00000000E+00									0.00000000E+00 0.00000000E+00 0.00000000E+00									0.00000000E+00 0.00000000E+00 0.00000000E+00
0.00000000E+00 0.00000000E+00 0.00000000E+00									0.00000000E+00 0.00000000E+00 0.00000000E+00									0.00000000E+00 0.00000000E+00 0.00000000E+00									0.00000000E+00 0.00000000E+00 0.00000000E+00									0.00000000E+00 0.00000000E+00 0.00000000E+00
0.00000000E+00 0.00000000E+00 0.00000000E+00									0.00000000E+00 0.00000000E+00 0.00000000E+00									0.00000000E+00 0.00000000E+00 0.00000000E+00									0.00000000E+00 0.00000000E+00 0.00000000E+00									0.00000000E+00 0.00000000E+00 0.00000000E+00
0.00000000E+00 0.00000000E+00 0.00000000E+00									0.00000000E+00 0.00000000E+00 0.00000000E+00									0.00000000E+00 0.00000000E+00 0.00000000E+00									0.00000000E+00 0.00000000E+00 0.00000000E+00									0.00000000E+00 0.00000000E+00 0.00000000E+00
0.00000000E+00 0.00000000E+00 0.00000000E+00									0.00000000E+00 0.00000000E+00 0.00000000E+00									0.00000000E+00 0.00000000E+00 0.00000000E+00									0.00000000E+00 0.00000000E+00 0.00000000E+00									0.00000000E+00 0.00000000E+00 0.00000000E+00
0.00000000E+00 0.00000000E+00 0.00000000E+00									0.00000000E+00 0.00000000E+00 0.00000000E+00									0.00000000E+00 0.00000000E+00 0.00000000E+00									0.00000000E+00 0.00000000E+00 0.00000000E+00									0.00000000E+00 0.00000000E+00 0.00000000E+00
0.00000000E+00 0.00000000E+00 0.00000000E+00									0.00000000E+00 0.00000000E+00 0.00000000E+00									0.00000000E+00 0.00000000E+00 0.00000000E+00									0.00000000E+00 0.00000000E+00 0.00000000E+00									0.00000000E+00 0.00000000E+00 0.00000000E+00
0.00000000E+00 0.00000000E+00 0.00000000E+00									0.00000000E+00 0.00000000E+00 0.00000000E+00									0.00000000E+00 0.00000000E+00 0.00000000E+00									0.00000000E+00 0.00000000E+00 0.00000000E+00									0.00000000E+00 0.00000000E+00 0.00000000E+00
0.00000000E+00 0.00000000E+00 0.00000000E+00									0.00000000E+00 0.00000000E+00 0.00000000E+00									0.00000000E+00 0.00000000E+00 0.00000000E+00									0.00000000E+00 0.00000000E+00 0.00000000E+00									0.00000000E+00 0.00000000E+00 0.00000000E+00
0.00000000E+00 0.00000000E+00 0.00000000E+00									0.00000000E+00 0.00000000E+00 0.00000000E+00									0.00000000E+00 0.00000000E+00 0.00000000E+00									0.00000000E+00 0.00000000E+00 0.00000000E+00									0.00000000E+00 0.00000000E+00 0.00000000E+00
0.00000000E+00 0.00000000E+00 0.00000000E+00									0.00000000E+00 0.00000000E+00 0.00000000E+00									0.00000000E+00 0.00000000E+00 0.00000000E+00									0.00000000E+00 0.00000000E+00 0.00000000E+00									0.00000000E+00 0.00000000E+00 0.00000000E+00
0.00000000E+00 0.00000000E+00 0.00000000E+00									0.00000000E+00 0.00000000E+00 0.00000000E+00									0.00000000E+00 0.00000000E+00 0.00000000E+00									0.00000000E+00 0.00000000E+00 0.00000000E+00									0.00000000E+00 0.00000000E+00 0.00000000E+00
0.00000000E+00 0.00000000E+00 0.00000000E+00									0.00000000E+00 0.00000000E+00 0.00000000E+00									0.00000000E+00 0.00000000E+00 0.00000000E+00									0.00000000E+00 0.00000000E+00 0.00000000E+00									0.00000000E+00 0.00000000E+00 0.00000000E+00
0.00000000E+00 0.00000000E+00 0.00000000E+00									0.00000000E+00 0.00000000E+00 0.00000000E+00									0.00000000E+00 0.00000000E+00 0.00000000E+00									0.00000000E+00 0.00000000E+00 0.00000000E+00									0.00000000E+00 0.00000000E+00 0.00000000E+00
0.00000000E+00 0.00000000E+00 0.00000000E+00									0.00000000E+00 0.00000000E+00 0.00000000E+00									0.00000000E+00 0.00000000E+00 0.00000000E+00									0.00000000E+00 0.00000000E+00 0.00000000E+00									0.00000000E+00 0.00000000E+00 0.00000000E+00
0.00000000E+00 0.00000000E+00 0.00000000E+00									0.00000000E+00 0.00000000E+00 0.00000000E+00									0.00000000E+00 0.00000000E+00 0.00000000E+00									0.00000000E+00 0.00000000E+00 0.00000000E+00									0.00000000E+00 0.00000000E+00 0.00000000E+00
0.00000000E+00 0.00000000E+00 0.00000000E+00									0.00000000E+00 0.00000000E+00 0.00000000E+00									0.00000000E+00 0.00000000E+00 0.00000000E+00									0.00000000E+00 0.00000000E+00 0.00000000E+00									0.00000000E+00 0.00000000E+00 0.00000000E+00
0.00000000E+00 0.00000000E+00 0.00000000E+00									0.00000000E+00 0.00000000E+00 0.00000000E+00									0.00000000E+00 0.00000000E+00 0.00000000E+00									0.00000000E+00 0.00000000E+00 0.00000000E+00									0.00000000E+00 0.00000000E+00 0.00000000E+00
0.00000000E+00 0.00000000E+00 0.00000000E+00									0.00000000E+00 0.00000000E+00 0.00000000E+00									0.00000000E+00 0.00000000E+00 0.00000000E+00									0.00000000E+00 0.00000000E+00 0.00000000E+00									0.00000000E+00 0.00000000E+00 0.00000000E+00
0.00000000E+00 0.00000000E+00 0.00000000E+00									0.00000000E+00 0.00000000E+00 0.00000000E+00									0.00000000E+00 0.00000000E+00 0.00000000E+00									0.00000000E+00 0.00000000E+00 0.00000000E+00									0.00000000E+00 0.00000000E+00 0.00000000E+00
0.00000000E+00 0.00000000E+00 0.00000000E+00									0.00000000E+00 0.00000000E+00 0.00000000E+00									0.00000000E+00 0.00000000E+00 0.00000000E+00									0.00000000E+00 0.00000000E+00 0.00000000E+00									0.00000000E+00 0.00000000E+00 0.00000000E+00
0.00000000E+00 0.00000000E+00 0.00000000E+00									0.00000000E+00 0.00000000E+00 0.00000000E+00									0.00000000E+00 0.00000000E+00 0.00000000E+00									0.00000000E+00 0.00000000E+00 0.00000000E+00									0.00000000E+00 0.00000000E+00 0.00000000E+00
0.00000000E+00 0.00000000E+00 0.00000000E+00									0.00000000E+00 0.00000000E+00 0.00000000E+00									0.00000000E+00 0.00000000E+00 0.00000000E+00									0.00000000E+00 0.00000000E+00 0.00000000E+00									0.00000000E+00 0.00000000E+00 0.00000000E+00
0.00000000E+00 0.00000000E+00 0.00000000E+00									0.00000000E+00 0.00000000E+00 0.00000000E+00									0.00000000E+00 0.00000000E+00 0.00000000E+00									0.00000000E+00 0.00000000E+00 0.00000000E+00									0.00000000E+00 0.00000000E+00 0.00000000E+00
0.00000000E+00 0.00000000E+00 0.00000000E+00									0.00000000E+00 0.00000000E+00 0.00000000E+00									0.00000000E+00 0.00000000E+00 0.00000000E+00									0.00000000E+00 0.00000000E+00 0.00000000E+00									0.00000000E+00 0.00000000E+00 0.00000000E+00
0.00000000E+00 0.00000000E+00 0.00000000E+00									0.00000000E+00 0.00000000E+00 0.00000000E+00									0.00000000E+00 0.00000000E+00 0.00000000E+00									0.00000000E+00 0.00000000E+00 0.00000000E+00									0.00000000E+00 0.00000000E+00 0.00000000E+00
0.00000000E+00 0.00000000E+00 0.00000000E+00									0.00000000E+00 0.00000000E+00 0.00000000E+00									0.00000000E+00 0.00000000E+00 0.00000000E+00									0.00000000E+00 0.00000000E+00 0.00000000E+00									0.00000000E+00 0.00000000E+00 0.00000000E+00
0.00000000E+00 0.00000000E+00 0.00000000E+00									0.00000000E+00 0.00000000E+00 0.00000000E+00									0.00000000E+00 0.00000000E+00 0.00000000E+00									0.00000000E+00 0.00000000E+00 0.00000000E+00									0.00000000E+00 0.00000000E+00 0.00000000E+00
0.00000000E+00 0.00000000E+00 0.00000000E+00									0.00000000E+00 0.00000000E+00 0.00000000E+00									0.00000000E+00 0.00000000E+00 0.00000000E+00									0.00000000E+00 0.00000000E+00 0.00000000E+00									0.00000000E+00 0.00000000E+00 0.00000000E+00
0.00000000E+00 0.00000000E+00 0.00000000E+00									0.00000000E+00 0.00000000E+00 0.00000000E+00									0.00000000E+00 0.00000000E+00 0.00000000E+00									0.00000000E+00 0.00000000E+00 0.00000000E+00									0.00000000E+00 0.00000000E+00 0.00000000E+00
0.00000000E+00 0.00000000E+00 0.00000000E+00									0.00000000E+00 0.00000000E+00 0.00000000E+00									0.00000000E+00 0.00000000E+00 0.00000000E+00									0.00000000E+00 0.00000000E+00 0.00000000E+00									0.00000000E+00 0.00000000E+00 0.00000000E+00
0.00000000E+00 0.00000000E+00 0.00000000E+00									0.00000000E+00 0.00000000E+00 0.00000000E+00									0.00000000E+00 0.00000000E+00 0.00000000E+00									0.00000000E+00 0.00000000E+00 0.00000000E+00									0.00000000E+00 0.00000000E+00 0.00000000E+00
0.00000000E+00 0.00000000E+00 0.00000000E+00									0.00000000E+00 0.00000000E+00 0.00000000E+00									0.00000000E+00 0.00000000E+00 0.00000000E+00									0.00000000E+00 0.00000000E+00 0.00000000E+00									0.00000000E+00 0.00000000E+00 0.00000000E+00
0.00000000E+00 0.00000000E+00 0.00000000E+00									0.00000000E+00 0.00000000E+00 0.00000000E+00									0.00000000E+00 0.00000000E+00 0.00000000E+00									0.00000000E+00 0.00000000E+00 0.00000000E+00									0.00000000E+00 0.00000000E+00 0.00000000E+00
0.00000000E+00 0.00000000E+00 0.00000000E+00									0.00000000E+00 0.00000000E+00 0.00000000E+00									0.00000000E+00 0.00000000E+00 0.00000000E+00									0.00000000E+00 0.00000000E+00 0.00000000E+00									0.00000000E+00 0.00000000E+00 0.00000000E+00
0.00000000E+00 0.00000000E+00 0.00000000E+00									0.00000000E+00 0.00000000E+00 0.00000000E+00									0.00000000E+00 0.00000000E+00 0.00000000E+00									0.00000000E+00 0.00000000E+00 0.00000000E+00									0.00000000E+00 0.00000000E+00 0.00000000E+00
0.00000000E+00 0.00000000E+00 0.00000000E+00									0.00000000E+00 0.00000000E+00 0.00000000E+00									0.00000000E+00 0.00000000E+00 0.00000000E+00									0.00000000E+00 0.00000000E+00 0.00000000E+00									0.00000000E+00 0.00000000E+00 0.00000000E+00
0.00000000E+00 0.00000000E+00 0.00000000E+00									0.00000000E+00 0.00000000E+00 0.00000000E+00									0.00000000E+00 0.00000000E+00 0.00000000E+00									0.00000000E+00 0.00000000E+00 0.00000000E+00									0.00000000E+00 0.00000000E+00 0.00000000E+00
0.00000000E+00 0.00000000E+00 0.00000000E+00									0.00000000E+00 0.00000000E+00 0.00000000E+00									0.00000000E+00 0.00000000E+00 0.00000000E+00									0.00000000E+00 0.00000000E+00 0.00000000E+00									0.00000000E+00 0.00000000E+00 0.00000000E+00
0.00000000E+00 0.00000000E+00 0.00000000E+00									0.00000000E+00 0.00000000E+00 0.00000000E+00									0.00000000E+00 0.00000000E+00 0.00000000E+00									0.00000000E+00 0.00000000E+00 0.00000000E+00									0.00000000E+00 0.00000000E+00 0.00000000E+00
0.00000000E+00 0.00000000E+00 0.00000000E+00									0.00000000E+00 0.00000000E+00 0.00000000E+00									0.00000000E+00 0.00000000E+00 0.00000000E+00									0.00000000E+00 0.00000000E+00 0.00000000E+00									0.00000000E+00 0.00000000E+00 0.00000000E+00
0.00000000E+00 0.00000000E+00 0.00000000E+00									0.00000000E+00 0.00000000E+00 0.00000000E+00									0.00000000E+00 0.00000000E+00 0.00000000E+00									0.00000000E+00 0.00000000E+00 0.00000000E+00									0.00000000E+00 0.00000000E+00 0.00000000E+00
0.00000000E+00 0.00000000E+00 0.00000000E+00									0.00000000E+00 0.00000000E+00 0.00000000E+00									0.00000000E+00 0.00000000E+00 0.00000000E+00									0.00000000E+00 0.00000000E+00 0.00000000E+00									0.00000000E+00 0.00000000E+00 0.00000000E+00
0.00000000E+00 0.00000000E+00 0.00000000E+00									0.00000000E+00 0.00000000E+00 0.00000000E+00									0.00000000E+00 0.00000000E+00 0.00000000E+00									0.00000000E+00 0.00000000E+00 0.00000000E+00									0.00000000E+00 0.00000000E+00 0.00000000E+00
0.00000000E+00 0.00000000E+00 0.00000000E+00									0.00000000E+00 0.00000000E+00 0.00000000E+00									0.00000000E+00 0.00000000E+00 0.00000000E+00									0.00000000E+00 0.00000000E+00 0.00000000E+00									0.00000000E+00 0.00000000E+00 0.00000000E+00
0.00000000E+00 0.00000000E+00 0.00000000E+00									0.00000000E+00 0.00000000E+00 0.00000000E+00									0.00000000E+00 0.00000000E+00 0.00000000E+00									0.00000000E+00 0.00000000E+00 0.00000000E+00									0.00000000E+00 0.00000000E+00 0.00000000E+00
0.00000000E+00 0.00000000E+00 0.00000000E+00									0.00000000E+00 0.00000000E+00 0.00000000E+00									0.00000000E+00 0.00000000E+00 0.00000000E+00									0.00000000E+00 0.00000000E+00 0.00000000E+00									0.00000000E+00 0.00000000E+00 0.00000000E+00
0.00000000E+00 0.00000000E+00 0.00000000E+00									0.00000000E+00 0.00000000E+00 0.00000000E+00									0.00000000E+00 0.00000000E+00 0.00000000E+00									0.00000000E+00 0.00000000E+00 0.00000000E+00									0.00000000E+00 0.00000000E+00 0.00000000E+00
0.00000000E+00 0.00000000E+00 0.00000000E+00									0.00000000E+00 0.00000000E+00 0.00000000E+00									0.00000000E+00 0.00000000E+00 0.00000000E+00									0.00000000E+00 0.00000000E+00 0.00000000E+00									0.00000000E+00 0.00000000E+00 0.00000000E+00
0.00000000E+00 0.00000000E+00 0.00000000E+00									0.00000000E+00 0.00000000E+00 0.00000000E+00									0.00000000E+00 0.00000000E+00 0.00000000E+00									0.00000000E+00 0.00000000E+00 0.00000000E+00									0.00000000E+00 0.00000000E+00 0.00000000E+00
0.00000000E+00 0.00000000E+00 0.00000000E+00									0.00000000E+00 0.00000000E+00 0.00000000E+00									0.00000000E+00 0.00000000E+00 0.00000000E+00									0.00000000E+00 0.00000000E+00 0.00000000E+00									0.00000000E+00 0.00000000E+00 0.00000000E+00
0.00000000E+00 0.00000000E+00 0.00000000E+00									0.00000000E+00 0.00000000E+00 0.00000000E+00									0.00000000E+00 0.00000000E+00 0.00000000E+00									0.00000000E+00 0.00000000E+00 0.00000000E+00									0.00000000E+00 0.00000000E+00 0.00000000E+00
0.00000000E+00 0.00000000E+00 0.00000000E+00									0.00000000E+00 0.00000000E+00 0.00000000E+00									0.00000000E+00 0.00000000E+00 0.00000000E+00									0.00000000E+00 0.00000000E+00 0.00000000E+00									0.00000000E+00 0.00000000E+00 0.00000000E+00
0.00000000E+00 0.00000000E+00 0.00000000E+00									0.00000000E+00 0.00000000E+00 0.00000000E+00									0.00000000E+00 0.00000000E+00 0.00000000E+00									0.00000000E+00 0.00000000E+00 0.00000000E+00									0.00000000E+00 0.00000000E+00 0.00000000E+00
0.00000000E+00 0.00000000E+00 0.00000000E+00									0.00000000E+00 0.00000000E+00 0.00000000E+00									0.00000000E+00 0.00000000E+00 0.00000000E+00									0.00000000E+00 0.00000000E+00 0.00000000E+00									0.00000000E+00 0.00000000E+00 0.00000000E+00
0.00000000E+00 0.00000000E+00 0.00000000E+00									0.00000000E+00 0.00000000E+00 0.00000000E+00									0.00000000E+00 0.00000000E+00 0.00000000E+00									0.00000000E+00 0.00000000E+00 0.00000000E+00									0.00000000E+00 0.00000000E+00 0.00000000E+00
0.00000000E+00 0.00000000E+00 0.00000000E+00									0.00000000E+00 0.00000000E+00 0.00000000E+00									0.00000000E+00 0.00000000E+00 0.00000000E+00									0.00000000E+00 0.00000000E+00 0.00000000E+00									0.00000000E+00 0.00000000E+00 0.00000000E+00
0.00000000E+00 0.00000000E+00 0.00000000E+00									0.00000000E+00 0.00000000E+00 0.00000000E+00									0.00000000E+00 0.00000000E+00 0.00000000E+00									0.00000000E+00 0.00000000E+00 0.00000000E+00									0.00000000E+00 0.00000000E+00 0.00000000E+00
0.00000000E+00 0.00000000E+00 0.00000000E+00									0.00000000E+00 0.00000000E+00 0.00000000E+00									0.00000000E+00 0.00000000E+00 0.00000000E+00									0.00000000E+00 0.00000000E+00 0.00000000E+00									0.00000000E+00 0.00000000E+00 0.00000000E+00
0.00000000E+00 0.00000000E+00 0.00000000E+00									0.00000000E+00 0.00000000E+00 0.00000000E+00									0.00000000E+00 0.00000000E+00 0.00000000E+00									0.00000000E+00 0.00000000E+00 0.00000000E+00									0.00000000E+00 0.00000000E+00 0.00000000E+00
0.00000000E+00 0.00000000E+00 0.00000000E+00									0.00000000E+00 0.00000000E+00 0.00000000E+00									0.00000000E+00 0.00000000E+00 0.00000000E+00									0.00000000E+00 0.00000000E+00 0.00000000E+00									0.00000000E+00 0.00000000E+00 0.00000000E+00
0.00000000E+00 0.00000000E+00 0.00000000E+00									0.00000000E+00 0.00000000E+00 0.00000000E+00									0.00000000E+00 0.00000000E+00 0.00000000E+00									0.00000000E+00 0.00000000E+00 0.00000000E+00									0.00000000E+00 0.00000000E+00 0.00000000E+00
0.00000000E+00 0.00000000E+00 0.00000000E+00									0.00000000E+00 0.00000000E+00 0.00000000E+00									0.00000000E+00 0.00000000E+00 0.00000000E+00									0.00000000E+00 0.00000000E+00 0.00000000E+00									0.00000000E+00 0.00000000E+00 0.00000000E+00
0.00000000E+00 0.00000000E+00 0.00000000E+00									0.00000000E+00 0.00000000E+00 0.00000000E+00									0.00000000E+00 0.00000000E+00 0.00000000E+00									0.00000000E+00 0.00000000E+00 0.00000000E+00									0.00000000E+00 0.00000000E+00 0.00000000E+00
0.00000000E+00 0.00000000E+00 0.00000000E+00									0.00000000E+00 0.00000000E+00 0.00000000E+00									0.00000000E+00 0.00000000E+00 0.00000000E+00									0.00000000E+00 0.00000000E+00 0.00000000E+00									0.00000000E+00 0.00000000E+00 0.00000000E+00
0.00000000E+00 0.00000000E+00 0.00000000E+00									0.00000000E+00 0.00000000E+00 0.00000000E+00									0.00000000E+00 0.00000000E+00 0.00000000E+00									0.00000000E+00 0.00000000E+00 0.00000000E+00									0.00000000E+00 0.00000000E+00 0.00000000E+00
0.00000000E+00 0.00000000E+00 0.00000000E+00									0.00000000E+00 0.00000000E+00 0.00000000E+00									0.00000000E+00 0.00000000E+00 0.00000000E+00									0.00000000E+00 0.00000000E+00 0.00000000E+00									0.00000000E+00 0.00000000E+00 0.00000000E+00
0.00000000E+00 0.00000000E+00 0.00000000E+00									0.00000000E+00 0.00000000E+00 0.00000000E+00									0.00000000E+00 0.00000000E+00 0.00000000E+00									0.00000000E+00 0.00000000E+00 0.00000000E+00									0.00000000E+00 0.00000000E+00 0.00000000E+00
0.00000000E+00 0.00000000E+00 0.00000000E+00									0.00000000E+00 0.00000000E+00 0.00000000E+00									0.00000000E+00 0.00000000E+00 0.00000000E+00									0.00000000E+00 0.00000000E+00 0.00000000E+00									0.00000000E+00 0.00000000E+00 0.00000000E+00
0.00000000E+00 0.00000000E+00 0.00000000E+00									0.00000000E+00 0.00000000E+00 0.00000000E+00									0.00000000E+00 0.00000000E+00 0.00000000E+00									0.00000000E+00 0.00000000E+00 0.00000000E+00									0.00000000E+00 0.00000000E+00 0.00000000E+00
0.00000000E+00 0.00000000E+00 0.00000000E+00									0.00000000E+00 0.00000000E+00 0.00000000E+00									0.00000000E+00 0.00000000E+00 0.00000000E+00									0.00000000E+00 0.00000000E+00 0.00000000E+00									0.00000000E+00 0.00000000E+00 0.00000000E+00
0.00000000E+00 0.00000000E+00 0.00000000E+00									0.00000000E+00 0.00000000E+00 0.00000000E+00									0.00000000E+00 0.00000000E+00 0.00000000E+00									0.00000000E+00 0.00000000E+00 0.00000000E+00									0.00000000E+00 0.00000000E+00 0.00000000E+00
0.00000000E+00 0.00000000E+00 0.00000000E+00									0.00000000E+00 0.00000000E+00 0.00000000E+00									0.00000000E+00 0.00000000E+00 0.00000000E+00									0.00000000E+00 0.00000000E+00 0.00000000E+00									0.00000000E+00 0.00000000E+00 0.00000000E+00
0.00000000E+00 0.00000000E+00 0.00000000E+00									0.00000000E+00 0.00000000E+00 0.00000000E+00									0.00000000E+00 0.00000000E+00 0.00000000E+00									0.00000000E+00 0.00000000E+00 0.00000000E+00									0.00000000E+00 0.00000000E+00 0.00000000E+00
0.00000000E+00 0.00000000E+00 0.00000000E+00									0.00000000E+00 0.00000000E+00 0.00000000E+00									0.00000000E+00 0.00000000E+00 0.00000000E+00									0.00000000E+00 0.00000000E+00 0.00000000E+00									0.00000000E+00 0.00000000E+00 0.00000000E+00
0.00000000E+00 0.00000000E+00 0.00000000E+00									0.00000000E+00 0.00000000E+00 0.00000000E+00									0.00000000E+00 0.00000000E+00 0.00000000E+00									0.00000000E+00 0.00000000E+00 0.00000000E+00									0.00000000E+00 0.00000000E+00 0.00000000E+00
0.00000000E+00 0.00000000E+00 0.00000000E+00									0.00000000E+00 0.00000000E+00 0.00000000E+00									0.00000000E+00 0.00000000E+00 0.00000000E+00									0.00000000E+00 0.00000000E+00 0.00000000E+00									0.00000000E+00 0.00000000E+00 0.00000000E+00
0.00000000E+00 0.00000000E+00 0.00000000E+00									0.00000000E+00 0.00000000E+00 0.00000000E+00									0.00000000E+00 0.00000000E+00 0.00000000E+00									0.00000000E+00 0.00000000E+00 0.00000000E+00									0.00000000E+00 0.00000000E+00 0.00000000E+00
0.00000000E+00 0.00000000E+00 0.00000000E+00									0.00000000E+00 0.00000000E+00 0.00000000E+00									0.00000000E+00 0.00000000E+00 0.00000000E+00									0.00000000E+00 0.00000000E+00 0.00000000E+00									0.00000000E+00 0.00000000E+00 0.00000000E+00
0.00000000E+00 0.00000000E+00 0.00000000E+00									0.00000000E+00 0.00000000E+00 0.00000000E+00									0.00000000E+00 0.00000000E+00 0.00000000E+00									0.00000000E+00 0.00000000E+00 0.00000000E+00									0.00000000E+00 0.00000000E+00 0.00000000E+00
0.00000000E+00 0.00000000E+00 0.00000000E+00									0.00000000E+00 0.00000000E+00 0.00000000E+00									0.00000000E+00 0.00000000E+00 0.00000000E+00									0.00000000E+00 0.00000000E+00 0.00000000E+00									0.00000000E+00 0.00000000E+00 0.00000000E+00
0.00000000E+00 0.00000000E+00 0.00000000E+00									0.00000000E+00 0.00000000E+00 0.00000000E+00									0.00000000E+00 0.00000000E+00 0.00000000E+00									0.00000000E+00 0.00000000E+00 0.00000000E+00									0.00000000E+00 0.00000000E+00 0.00000000E+00
0.00000000E+00 0.00000000E+00 0.00000000E+00									0.00000000E+00 0.00000000E+00 0.00000000E+00									0.00000000E+00 0.00000000E+00 0.00000000E+00									0.00000000E+00 0.00000000E+00 0.00000000E+00									0.00000000E+00 0.00000000E+00 0.00000000E+00
0.00000000E+00 0.00000000E+00 0.00000000E+00									0.00000000E+00 0.00000000E+00 0.00000000E+00									0.00000000E+00 0.00000000E+00 0.00000000E+00									0.00000000E+00 0.00000000E+00 0.00000000E+00									0.00000000E+00 0.00000000E+00 0.00000000E+00
0.00000000E+00 0.00000000E+00 0.00000000E+00									0.00000000E+00 0.00000000E+00 0.00000000E+00									0.00000000E+00 0.00000000E+00 0.00000000E+00									0.00000000E+00 0.00000000E+00 0.00000000E+00									0.00000000E+00 0.00000000E+00 0.00000000E+00
0.00000000E+00 0.00000000E+00 0.00000000E+00									0.00000000E+00 0.00000000E+00 0.00000000E+00									0.00000000E+00 0.00000000E+00 0.00000000E+00									0.00000000E+00 0.00000000E+00 0.00000000E+00									0.00000000E+00 0.00000000E+00 0.00000000E+00
0.00000000E+00 0.00000000E+00 0.00000000E+00									0.00000000E+00 0.00000000E+00 0.00000000E+00									0.00000000E+00 0.00000000E+00 0.00000000E+00									0.00000000E+00 0.00000000E+00 0.00000000E+00									0.00000000E+00 0.00000000E+00 0.00000000E+00
0.00000000E+00 0.00000000E+00 0.00000000E+00									0.00000000E+00 0.00000000E+00 0.00000000E+00									0.00000000E+00 0.00000000E+00 0.00000000E+00									0.00000000E+00 0.00000000E+00 0.00000000E+00									0.00000000E+00 0.00000000E+00 0.00000000E+00
0.00000000E+00 0.00000000E+00 0.00000000E+00									0.00000000E+00 0.00000000E+00 0.00000000E+00									0.00000000E+00 0.00000000E+00 0.00000000E+00									0.00000000E+00 0.00000000E+00 0.00000000E+00									0.00000000E+00 0.00000000E+00 0.00000000E+00
0.00000000E+00 0.00000000E+00 0.00000000E+00									0.00000000E+00 0.00000000E+00 0.00000000E+00									0.00000000E+00 0.00000000E+00 0.00000000E+00									0.00000000E+00 0.00000000E+00 0.00000000E+00									0.00000000E+00 0.00000000E+00 0.00000000E+00
0.00000000E+00 0.00000000E+00 0.00000000E+00									0.00000000E+00 0.00000000E+00 0.00000000E+00									0.00000000E+00 0.00000000E+00 0.00000000E+00									0.00000000E+00 0.00000000E+00 0.00000000E+00									0.00000000E+00 0.00000000E+00 0.00000000E+00
0.00000000E+00 0.00000000E+00 0.00000000E+00									0.00000000E+00 0.00000000E+00 0.00000000E+00									0.00000000E+00 0.00000000E+00 0.00000000E+00									0.00000000E+00 0.00000000E+00 0.00000000E+00									0.00000000E+00 0.00000000E+00 0.00000000E+00
0.00000000E+00 0.00000000E+00 0.00000000E+00									0.00000000E+00 0.00000000E+00 0.00000000E+00									0.00000000E+00 0.00000000E+00 0.00000000E+00									0.00000000E+00 0.00000000E+00 0.00000000E+00									0.00000000E+00 0.00000000E+00 0.00000000E+00
0.00000000E+00 0.00000000E+00 0.00000000E+00									0.00000000E+00 0.00000000E+00 0.00000000E+00									0.00000000E+00 0.00000000E+00 0.00000000E+00									0.00000000E+00 0.00000000E+00 0.00000000E+00									0.00000000E+00 0.00000000E+00 0.00000000E+00
0.00000000E+00 0.00000000E+00 0.00000000E+00									0.00000000E+00 0.00000000E+00 0.00000000E+00									0.00000000E+00 0.00000000E+00 0.00000000E+00									0.00000000E+00 0.00000000E+00 0.00000000E+00									0.00000000E+00 0.00000000E+00 0.00000000E+00
0.00000000E+00 0.00000000E+00 0.00000000E+00									0.00000000E+00 0.00000000E+00 0.00000000E+00									0.00000000E+00 0.00000000E+00 0.00000000E+00									0.00000000E+00 0.00000000E+00 0.00000000E+00									0.00000000E+00 0.00000000E+00 0.00000000E+00
0.00000000E+00 0.00000000E+00 0.00000000E+00									0.00000000E+00 0.00000000E+00 0.00000000E+00									0.00000000E+00 0.00000000E+00 0.00000000E+00									0.00000000E+00 0.00000000E+00 0.00000000E+00									0.00000000E+00 0.00000000E+00 0.00000000E+00
0.00000000E+00 0.00000000E+00 0.00000000E+00									0.00000000E+00 0.00000000E+00 0.00000000E+00									0.00000000E+00 0.00000000E+00 0.00000000E+00									0.00000000E+00 0.00000000E+00 0.00000000E+00									0.00000000E+00 0.00000000E+00 0.00000000E+00
0.00000000E+00 0.00000000E+00 0.00000000E+00									0.00000000E+00 0.00000000E+00 0.00000000E+00									0.00000000E+00 0.00000000E+00 0.00000000E+00									0.00000000E+00 0.00000000E+00 0.00000000E+00									0.00000000E+00 0.00000000E+00 0.00000000E+00
0.00000000E+00 0.00000000E+00 0.00000000E+00									0.00000000E+00 0.00000000E+00 0.00000000E+00									0.00000000E+00 0.00000000E+00 0.00000000E+00									0.00000000E+00 0.00000000E+00 0.00000000E+00									0.00000000E+00 0.00000000E+00 0.00000000E+00
0.00000000E+00 0.00000000E+00 0.00000000E+00									0.00000000E+00 0.00000000E+00 0.00000000E+00									0.00000000E+00 0.00000000E+00 0.00000000E+00									0.00000000E+00 0.00000000E+00 0.00000000E+00									0.00000000E+00 0.00000000E+00 0.00000000E+00
0.00000000E+00 0.00000000E+00 0.00000000E+00									0.00000000E+00 0.00000000E+00 0.00000000E+00									0.00000000E+00 0.00000000E+00 0.00000000E+00									0.00000000E+00 0.00000000E+00 0.00000000E+00									0.00000000E+00 0.00000000E+00 0.00000000E+00
0.00000000E+00 0.00000000E+00 0.00000000E+00									0.00000000E+00 0.00000000E+00 0.00000000E+00									0.00000000E+00 0.00000000E+00 0.00000000E+00									0.00000000E+00 0.00000000E+00 0.00000000E+00									0.00000000E+00 0.00000000E+00 0.00000000E+00
0.00000000E+00 0.00000000E+00 0.00000000E+00									0.00000000E+00 0.00000000E+00 0.00000000E+00									0.00000000E+00 0.00000000E+00 0.00000000E+00									0.00000000E+00 0.00000000E+00 0.00000000E+00									0.00000000E+00 0.00000000E+00 0.00000000E+00
0.00000000E+00 0.00000000E+00 0.00000000E+00									0.00000000E+00 0.00000000E+00 0.00000000E+00									0.00000000E+00 0.00000000E+00 0.00000000E+00									0.00000000E+00 0.00000000E+00 0.00000000E+00									0.00000000E+00 0.00000000E+00 0.00000000E+00
0.00000000E+00 0.00000000E+00 0.00000000E+00									0.00000000E+00 0.00000000E+00 0.00000000E+00									0.00000000E+00 0.00000000E+00 0.00000000E+00									0.00000000E+00 0.00000000E+00 0.00000000E+00									0.00000000E+00 0.00000000E+00 0.00000000E+00
0.00000000E+00 0.00000000E+00 0.00000000E+00									0.00000000E+00 0.00000000E+00 0.00000000E+00									0.00000000E+00 0.00000000E+00 0.00000000E+00									0.00000000E+00 0.00000000E+00 0.00000000E+00									0.00000000E+00 0.00000000E+00 0.00000000E+00
0.00000000E+00 0.00000000E+00 0.00000000E+00									0.00000000E+00 0.00000000E+00 0.00000000E+00									0.00000000E+00 0.00000000E+00 0.00000000E+00									0.00000000E+00 0.00000000E+00 0.00000000E+00									0.00000000E+00 0.00000000E+00 0.00000000E+00
0.00000000E+00 0.00000000E+00 0.00000000E+00									0.00000000E+00 0.00000000E+00 0.00000000E+00									0.00000000E+00 0.00000000E+00 0.00000000E+00									0.00000000E+00 0.00000000E+00 0.00000000E+00									0.00000000E+00 0.00000000E+00 0.00000000E+00
0.00000000E+00 0.00000000E+00 0.00000000E+00									0.00000000E+00 0.00000000E+00 0.00000000E+00									0.00000000E+00 0.00000000E+00 0.00000000E+00									0.00000000E+00 0.00000000E+00 0.00000000E+00									0.00000000E+00 0.00000000E+00 0.00000000E+00
0.00000000E+00 0.00000000E+00 0.00000000E+00									0.00000000E+00 0.00000000E+00 0.00000000E+00									0.00000000E+00 0.00000000E+00 0.00000000E+00									0.00000000E+00 0.00000000E+00 0.00000000E+00									0.00000000E+00 0.00000000E+00 0.00000000E+00
0.00000000E+00 0.00000000E+00 0.00000000E+00									0.00000000E+00 0.00000000E+00 0.00000000E+00									0.00000000E+00 0.00000000E+00 0.00000000E+00									0.00000000E+00 0.00000000E+00 0.00000000E+00									0.00000000E+00 0.00000000E+00 0.00000000E+00
0.00000000E+00 0.00000000E+00 0.00000000E+00									0.00000000E+00 0.00000000E+00 0.00000000E+00									0.00000000E+00 0.00000000E+00 0.00000000E+00									0.00000000E+00 0.00000000E+00 0.00000000E+00									0.00000000E+00 0.00000000E+00 0.00000000E+00
0.00000000E+00 0.00000000E+00 0.00000000E+00									0.00000000E+00 0.00000000E+00 0.00000000E+00									0.00000000E+00 0.00000000E+00 0.00000000E+00									0.00000000E+00 0.00000000E+00 0.00000000E+00									0.00000000E+00 0.00000000E+00 0.00000000E+00
0.00000000E+00 0.00000000E+00 0.00000000E+00									0.00000000E+00 0.00000000E+00 0.00000000E+00									0.00000000E+00 0.00000000E+00 0.00000000E+00									0.00000000E+00 0.00000000E+00 0.00000000E+00									0.00000000E+00 0.00000000E+00 0.00000000E+00
0.00000000E+00 0.00000000E+00 0.00000000E+00									0.00000000E+00 0.00000000E+00 0.00000000E+00									0.00000000E+00 0.00000000E+00 0.00000000E+00									0.00000000E+00 0.00000000E+00 0.00000000E+00									0.00000000E+00 0.00000000E+00 0.00000000E+00
0.00000000E+00 0.00000000E+00 0.00000000E+00									0.00000000E+00 0.00000000E+00 0.00000000E+00									0.00000000E+00 0.00000000E+00 0.00000000E+00									0.00000000E+00 0.00000000E+00 0.00000000E+00									0.00000000E+00 0.00000000E+00 0.00000000E+00
0.00000000E+00 0.00000000E+00 0.00000000E+00									0.00000000E+00 0.00000000E+00 0.00000000E+00									0.00000000E+00 0.00000000E+00 0.00000000E+00									0.00000000E+00 0.00000000E+00 0.00000000E+00									0.00000000E+00 0.00000000E+00 0.00000000E+00
0.00000000E+00 0.00000000E+00 0.00000000E+00									0.00000000E+00 0.00000000E+00 0.00000000E+00									0.00000000E+00 0.00000000E+00 0.00000000E+00									0.00000000E+00 0.00000000E+00 0.00000000E+00									0.00000000E+00 0.00000000E+00 0.00000000E+00
0.00000000E+00 0.00000000E+00 0.00000000E+00									0.00000000E+00 0.00000000E+00 0.00000000E+00									0.00000000E+00 0.00000000E+00 0.00000000E+00									0.00000000E+00 0.00000000E+00 0.00000000E+00									0.00000000E+00 0.00000000E+00 0.00000000E+00
0.00000000E+00 0.00000000E+00 0.00000000E+00									0.00000000E+00 0.00000000E+00 0.00000000E+00									0.00000000E+00 0.00000000E+00 0.00000000E+00									0.00000000E+00 0.00000000E+00 0.00000000E+00									0.00000000E+00 0.00000000E+00 0.00000000E+00
0.00000000E+00 0.00000000E+00 0.00000000E+00									0.00000000E+00 0.00000000E+00 0.00000000E+00									0.00000000E+00 0.00000000E+00 0.00000000E+00									0.00000000E+00 0.00000000E+00 0.00000000E+00									0.00000000E+00 0.00000000E+00 0.00000000E+00
0.00000000E+00 0.00000000E+00 0.00000000E+00									0.00000000E+00 0.00000000E+00 0.00000000E+00									0.00000000E+00 0.00000000E+00 0.00000000E+00									0.00000000E+00 0.00000000E+00 0.00000000E+00									0.00000000E+00 0.00000000E+00 0.00000000E+00
0.00000000E+00 0.00000000E+00 0.00000000E+00									0.00000000E+00 0.00000000E+00 0.00000000E+00									0.00000000E+00 0.00000000E+00 0.00000000E+00									0.00000000E+00 0.00000000E+00 0.00000000E+00									0.00000000E+00 0.00000000E+00 0.00000000E+00
0.00000000E+00 0.00000000E+00 0.00000000E+00									0.00000000E+00 0.00000000E+00 0.00000000E+00									0.00000000E+00 0.00000000E+00 0.00000000E+00									0.00000000E+00 0.00000000E+00 0.00000000E+00									0.00000000E+00 0.00000000E+00 0.00000000E+00
0.00000000E+00 0.00000000E+00 0.00000000E+00									0.00000000E+00 0.00000000E+00 0.00000000E+00									0.00000000E+00 0.00000000E+00 0.00000000E+00									0.00000000E+00 0.00000000E+00 0.00000000E+00									0.00000000E+00 0.00000000E+00 0.00000000E+00
0.00000000E+00 0.00000000E+00 0.00000000E+00									0.00000000E+00 0.00000000E+00 0.00000000E+00									0.00000000E+00 0.00000000E+00 0.00000000E+00									0.00000000E+00 0.00000000E+00 0.00000000E+00									0.00000000E+00 0.00000000E+00 0.00000000E+00
0.00000000E+00 0.00000000E+00 0.00000000E+00									0.00000000E+00 0.00000000E+00 0.00000000E+00									0.00000000E+00 0.00000000E+00 0.00000000E+00									0.00000000E+00 0.00000000E+00 0.00000000E+00									0.00000000E+00 0.00000000E+00 0.00000000E+00
