# Supplementary material for: Water induced ultrathin Mo2C nanosheets with high-density grain boundaries for enhanced hydrogen evolution
Source: Nat Commun. 2022 Nov 24;13:7225. doi: 10.1038/s41467-022-34976-1 (PMC9700844; doi:10.1038/s41467-022-34976-1)
Supplement: Supplementary file 5 — Source Data [file 41467_2022_34976_MOESM5_ESM.xlsx]

## Sheet: Fig. 4a
H-Mo2C/NG		Mo2C/NG		PDF#35-0787
2theta	Intensity (a.u.)	2theta	Intensity (a.u.)	2theta	Intensity (a.u.)
20.12	-0.13406	20.12	-1.21894	34.354	-2.31633
20.14	-0.13493	20.14	-1.21211	37.978	-2.26531
20.16	-0.1367	20.16	-1.22329	39.392	-1.5
20.18	-0.13375	20.18	-1.22602	52.122	-2.31633
20.2	-0.13406	20.2	-1.2052	61.527	-2.34694
20.22	-0.13313	20.22	-1.21612	69.565	-2.34694
20.24	-0.13411	20.24	-1.22218	72.384	-2.5
20.26	-0.12881	20.26	-1.22235	74.645	-2.36735
20.28	-0.13533	20.28	-1.19249	75.513	-2.41837
20.3	-0.13127	20.3	-1.21578	81.17	-2.4898
20.32	-0.13278	20.32	-1.21032	84.801	-2.4898
20.34	-0.13309	20.34	-1.22508	91.22	-2.5
20.36	-0.12988	20.36	-1.21382	99.989	-2.4898
20.38	-0.13125	20.38	-1.19369
20.4	-0.13294	20.4	-1.21697
20.42	-0.13096	20.42	-1.21296
20.44	-0.13223	20.44	-1.2029
20.46	-0.13285	20.46	-1.22235
20.48	-0.13098	20.48	-1.1907
20.5	-0.13099	20.5	-1.21561
20.52	-0.13174	20.52	-1.20554
20.54	-0.13187	20.54	-1.20392
20.56	-0.12786	20.56	-1.19932
20.58	-0.13067	20.58	-1.21075
20.6	-0.12999	20.6	-1.19556
20.62	-0.13314	20.62	-1.18908
20.64	-0.12988	20.64	-1.18004
20.66	-0.12941	20.66	-1.18976
20.68	-0.12713	20.68	-1.17569
20.7	-0.12897	20.7	-1.18388
20.72	-0.12913	20.72	-1.18866
20.74	-0.12944	20.74	-1.17671
20.76	-0.12804	20.76	-1.19915
20.78	-0.12644	20.78	-1.16946
20.8	-0.12786	20.8	-1.19684
20.82	-0.12755	20.82	-1.17398
20.84	-0.12954	20.84	-1.15283
20.86	-0.12857	20.86	-1.17979
20.88	-0.12769	20.88	-1.16801
20.9	-0.12831	20.9	-1.17339
20.92	-0.12689	20.92	-1.1716
20.94	-0.12527	20.94	-1.16691
20.96	-0.12789	20.96	-1.16503
20.98	-0.12806	20.98	-1.17595
21	-0.12622	21	-1.15991
21.02	-0.12647	21.02	-1.17569
21.04	-0.12532	21.04	-1.15684
21.06	-0.12556	21.06	-1.16989
21.08	-0.12593	21.08	-1.16716
21.1	-0.12414	21.1	-1.15326
21.12	-0.127	21.12	-1.16008
21.14	-0.12505	21.14	-1.16469
21.16	-0.12647	21.16	-1.15548
21.18	-0.12492	21.18	-1.14891
21.2	-0.12596	21.2	-1.15846
21.22	-0.12412	21.22	-1.14541
21.24	-0.12098	21.24	-1.14626
21.26	-0.12425	21.26	-1.14336
21.28	-0.12403	21.28	-1.14243
21.3	-0.12492	21.3	-1.14464
21.32	-0.12308	21.32	-1.14567
21.34	-0.12381	21.34	-1.1356
21.36	-0.12093	21.36	-1.12955
21.38	-0.1237	21.38	-1.12878
21.4	-0.1254	21.4	-1.13466
21.42	-0.12239	21.42	-1.13432
21.44	-0.12655	21.44	-1.14004
21.46	-0.12299	21.46	-1.13953
21.48	-0.1239	21.48	-1.11325
21.5	-0.1227	21.5	-1.11581
21.52	-0.12186	21.52	-1.12562
21.54	-0.11796	21.54	-1.13245
21.56	-0.12135	21.56	-1.11598
21.58	-0.12416	21.58	-1.1362
21.6	-0.12275	21.6	-1.11121
21.62	-0.12015	21.62	-1.10387
21.64	-0.11938	21.64	-1.11607
21.66	-0.12184	21.66	-1.1072
21.68	-0.11938	21.68	-1.10771
21.7	-0.11865	21.7	-1.11624
21.72	-0.12115	21.72	-1.10293
21.74	-0.12175	21.74	-1.11104
21.76	-0.11767	21.76	-1.11249
21.78	-0.12272	21.78	-1.1072
21.8	-0.11847	21.8	-1.1031
21.82	-0.12002	21.82	-1.09927
21.84	-0.11912	21.84	-1.08895
21.86	-0.11783	21.86	-1.10293
21.88	-0.11593	21.88	-1.07683
21.9	-0.11914	21.9	-1.08596
21.92	-0.11469	21.92	-1.0666
21.94	-0.11495	21.94	-1.07752
21.96	-0.11121	21.96	-1.09253
21.98	-0.11798	21.98	-1.07709
22	-0.1157	22	-1.08707
22.02	-0.11453	22.02	-1.08869
22.04	-0.11659	22.04	-1.08826
22.06	-0.11508	22.06	-1.07726
22.08	-0.11422	22.08	-1.07257
22.1	-0.1161	22.1	-1.07794
22.12	-0.11426	22.12	-1.06839
22.14	-0.11338	22.14	-1.04937
22.16	-0.11499	22.16	-1.07231
22.18	-0.11176	22.18	-1.0567
22.2	-0.1138	22.2	-1.06583
22.22	-0.11238	22.22	-1.07692
22.24	-0.1128	22.24	-1.05142
22.26	-0.11433	22.26	-1.0428
22.28	-0.11061	22.28	-1.04672
22.3	-0.11393	22.3	-1.05022
22.32	-0.11163	22.32	-1.06037
22.34	-0.11263	22.34	-1.03811
22.36	-0.11225	22.36	-1.05252
22.38	-0.11094	22.38	-1.04229
22.4	-0.11216	22.4	-1.04485
22.42	-0.11176	22.42	-1.0457
22.44	-0.11067	22.44	-1.04417
22.46	-0.11083	22.46	-1.03188
22.48	-0.11351	22.48	-1.03999
22.5	-0.11105	22.5	-1.02327
22.52	-0.10917	22.52	-1.04272
22.54	-0.10892	22.54	-1.02327
22.56	-0.10939	22.56	-1.02762
22.58	-0.10722	22.58	-1.02438
22.6	-0.1078	22.6	-1.03922
22.62	-0.10932	22.62	-1.02924
22.64	-0.10902	22.64	-1.01218
22.66	-0.10786	22.66	-1.02625
22.68	-0.10758	22.68	-1.01005
22.7	-0.10742	22.7	-1.00314
22.72	-0.10735	22.72	-1.02387
22.74	-0.1076	22.74	-1.00681
22.76	-0.10317	22.76	-1.0225
22.78	-0.1049	22.78	-1.00433
22.8	-0.10684	22.8	-1.00118
22.82	-0.10521	22.82	-1.00177
22.84	-0.10769	22.84	-0.98429
22.86	-0.10448	22.86	-0.99606
22.88	-0.10489	22.88	-1.00749
22.9	-0.10159	22.9	-0.98779
22.92	-0.10113	22.92	-0.98992
22.94	-0.10195	22.94	-0.98804
22.96	-0.10492	22.96	-0.98924
22.98	-0.10286	22.98	-1.00629
23	-0.1031	23	-0.99521
23.02	-0.10155	23.02	-0.97397
23.04	-0.10084	23.04	-0.9842
23.06	-0.09936	23.06	-0.98975
23.08	-0.10627	23.08	-0.95955
23.1	-0.10354	23.1	-0.97781
23.12	-0.10264	23.12	-0.96851
23.14	-0.09872	23.14	-0.968
23.16	-0.09756	23.16	-0.95913
23.18	-0.1006	23.18	-0.96757
23.2	-0.09838	23.2	-0.96288
23.22	-0.09931	23.22	-0.95682
23.24	-0.09982	23.24	-0.94846
23.26	-0.09747	23.26	-0.96578
23.28	-0.09792	23.28	-0.94778
23.3	-0.10124	23.3	-0.94463
23.32	-0.0971	23.32	-0.95495
23.34	-0.09923	23.34	-0.94488
23.36	-0.09974	23.36	-0.9442
23.38	-0.09942	23.38	-0.97004
23.4	-0.09717	23.4	-0.93388
23.42	-0.09947	23.42	-0.92808
23.44	-0.09305	23.44	-0.92433
23.46	-0.09672	23.46	-0.93704
23.48	-0.09493	23.48	-0.94932
23.5	-0.0946	23.5	-0.93055
23.52	-0.09471	23.52	-0.93738
23.54	-0.09816	23.54	-0.92475
23.56	-0.0934	23.56	-0.92475
23.58	-0.09621	23.58	-0.91145
23.6	-0.09349	23.6	-0.90309
23.62	-0.09291	23.62	-0.91818
23.64	-0.09307	23.64	-0.91511
23.66	-0.09471	23.66	-0.91187
23.68	-0.09094	23.68	-0.91878
23.7	-0.09017	23.7	-0.91844
23.72	-0.09021	23.72	-0.90897
23.74	-0.09479	23.74	-0.90019
23.76	-0.08985	23.76	-0.90991
23.78	-0.08924	23.78	-0.92194
23.8	-0.08908	23.8	-0.89831
23.82	-0.08855	23.82	-0.8891
23.84	-0.08897	23.84	-0.90522
23.86	-0.08875	23.86	-0.91588
23.88	-0.08806	23.88	-0.90096
23.9	-0.09099	23.9	-0.89115
23.92	-0.08737	23.92	-0.90377
23.94	-0.09165	23.94	-0.90223
23.96	-0.08809	23.96	-0.91665
23.98	-0.0895	23.98	-0.88859
24	-0.08815	24	-0.90206
24.02	-0.08531	24.02	-0.87323
24.04	-0.08724	24.04	-0.88398
24.06	-0.08622	24.06	-0.90462
24.08	-0.08348	24.08	-0.9059
24.1	-0.08531	24.1	-0.86999
24.12	-0.08397	24.12	-0.8775
24.14	-0.08538	24.14	-0.87767
24.16	-0.0862	24.16	-0.87417
24.18	-0.0852	24.18	-0.88611
24.2	-0.08339	24.2	-0.87477
24.22	-0.08195	24.22	-0.88159
24.24	-0.08618	24.24	-0.87938
24.26	-0.08937	24.26	-0.87852
24.28	-0.08242	24.28	-0.87289
24.3	-0.08578	24.3	-0.89157
24.32	-0.08418	24.32	-0.86445
24.34	-0.08456	24.34	-0.87895
24.36	-0.08346	24.36	-0.85404
24.38	-0.08478	24.38	-0.86001
24.4	-0.08356	24.4	-0.86948
24.42	-0.08215	24.42	-0.87571
24.44	-0.08445	24.44	-0.86351
24.46	-0.08284	24.46	-0.86539
24.48	-0.08377	24.48	-0.85498
24.5	-0.07982	24.5	-0.86215
24.52	-0.08075	24.52	-0.85038
24.54	-0.08204	24.54	-0.85012
24.56	-0.08215	24.56	-0.85669
24.58	-0.08456	24.58	-0.8589
24.6	-0.08317	24.6	-0.86965
24.62	-0.08284	24.62	-0.86522
24.64	-0.07993	24.64	-0.86488
24.66	-0.08552	24.66	-0.85507
24.68	-0.08126	24.68	-0.85165
24.7	-0.08346	24.7	-0.85959
24.72	-0.08204	24.72	-0.84304
24.74	-0.08297	24.74	-0.8653
24.76	-0.07623	24.76	-0.82769
24.78	-0.08232	24.78	-0.86027
24.8	-0.08197	24.8	-0.84125
24.82	-0.08058	24.82	-0.85524
24.84	-0.08031	24.84	-0.84722
24.86	-0.07923	24.86	-0.84534
24.88	-0.07993	24.88	-0.82999
24.9	-0.08051	24.9	-0.82462
24.92	-0.08078	24.92	-0.84031
24.94	-0.08077	24.94	-0.83852
24.96	-0.07883	24.96	-0.83835
24.98	-0.08064	24.98	-0.85848
25	-0.07881	25	-0.84722
25.02	-0.08111	25.02	-0.83391
25.04	-0.07838	25.04	-0.84449
25.06	-0.0753	25.06	-0.84995
25.08	-0.07927	25.08	-0.84347
25.1	-0.07641	25.1	-0.84432
25.12	-0.07982	25.12	-0.82811
25.14	-0.07852	25.14	-0.83366
25.16	-0.07869	25.16	-0.82573
25.18	-0.07741	25.18	-0.82624
25.2	-0.07759	25.2	-0.8328
25.22	-0.08	25.22	-0.84364
25.24	-0.07971	25.24	-0.84858
25.26	-0.07814	25.26	-0.84398
25.28	-0.07807	25.28	-0.8276
25.3	-0.07708	25.3	-0.83349
25.32	-0.07838	25.32	-0.82905
25.34	-0.0786	25.34	-0.83698
25.36	-0.07644	25.36	-0.83963
25.38	-0.0759	25.38	-0.82956
25.4	-0.08029	25.4	-0.82521
25.42	-0.07832	25.42	-0.82487
25.44	-0.07847	25.44	-0.81907
25.46	-0.08237	25.46	-0.81063
25.48	-0.07964	25.48	-0.81191
25.5	-0.07991	25.5	-0.8375
25.52	-0.0773	25.52	-0.82811
25.54	-0.0796	25.54	-0.81651
25.56	-0.07898	25.56	-0.81941
25.58	-0.07683	25.58	-0.82044
25.6	-0.07849	25.6	-0.81302
25.62	-0.07794	25.62	-0.80807
25.64	-0.08283	25.64	-0.80167
25.66	-0.07918	25.66	-0.80602
25.68	-0.07949	25.68	-0.79092
25.7	-0.08073	25.7	-0.80943
25.72	-0.0783	25.72	-0.78785
25.74	-0.07998	25.74	-0.78555
25.76	-0.08047	25.76	-0.77489
25.78	-0.08277	25.78	-0.78359
25.8	-0.08357	25.8	-0.76389
25.82	-0.07978	25.82	-0.76772
25.84	-0.08248	25.84	-0.75152
25.86	-0.08022	25.86	-0.73983
25.88	-0.0817	25.88	-0.72823
25.9	-0.08425	25.9	-0.73267
25.92	-0.08343	25.92	-0.71578
25.94	-0.08133	25.94	-0.71544
25.96	-0.08091	25.96	-0.72832
25.98	-0.08224	25.98	-0.7058
26	-0.08226	26	-0.70998
26.02	-0.08374	26.02	-0.7
26.04	-0.08005	26.04	-0.71254
26.06	-0.08197	26.06	-0.73088
26.08	-0.08314	26.08	-0.72073
26.1	-0.08093	26.1	-0.7493
26.12	-0.08173	26.12	-0.7377
26.14	-0.08211	26.14	-0.75843
26.16	-0.08552	26.16	-0.78794
26.18	-0.0866	26.18	-0.78487
26.2	-0.08339	26.2	-0.78896
26.22	-0.08303	26.22	-0.80022
26.24	-0.08574	26.24	-0.82897
26.26	-0.08675	26.26	-0.83391
26.28	-0.08651	26.28	-0.81387
26.3	-0.08589	26.3	-0.84816
26.32	-0.08879	26.32	-0.84193
26.34	-0.08634	26.34	-0.86044
26.36	-0.08988	26.36	-0.87298
26.38	-0.08412	26.38	-0.86325
26.4	-0.0887	26.4	-0.87264
26.42	-0.08902	26.42	-0.86343
26.44	-0.08913	26.44	-0.87793
26.46	-0.08738	26.46	-0.90241
26.48	-0.08952	26.48	-0.89507
26.5	-0.08839	26.5	-0.90113
26.52	-0.08622	26.52	-0.90386
26.54	-0.088	26.54	-0.89243
26.56	-0.08642	26.56	-0.90027
26.58	-0.09098	26.58	-0.91093
26.6	-0.08915	26.6	-0.92023
26.62	-0.09052	26.62	-0.91699
26.64	-0.09037	26.64	-0.90684
26.66	-0.09243	26.66	-0.91563
26.68	-0.09236	26.68	-0.92126
26.7	-0.09577	26.7	-0.92433
26.72	-0.09046	26.72	-0.92032
26.74	-0.09167	26.74	-0.93917
26.76	-0.09304	26.76	-0.92552
26.78	-0.09253	26.78	-0.95009
26.8	-0.09158	26.8	-0.94318
26.82	-0.09477	26.82	-0.93166
26.84	-0.09227	26.84	-0.93584
26.86	-0.0934	26.86	-0.96237
26.88	-0.09362	26.88	-0.94966
26.9	-0.09535	26.9	-0.94701
26.92	-0.09597	26.92	-0.93934
26.94	-0.09573	26.94	-0.94488
26.96	-0.09613	26.96	-0.95623
26.98	-0.09347	26.98	-0.96416
27	-0.09606	27	-0.97567
27.02	-0.0986	27.02	-0.97303
27.04	-0.0948	27.04	-0.96987
27.06	-0.0957	27.06	-0.97866
27.08	-0.10042	27.08	-0.97985
27.1	-0.0994	27.1	-0.97286
27.12	-0.09951	27.12	-0.9726
27.14	-0.10129	27.14	-0.99529
27.16	-0.1029	27.16	-0.98233
27.18	-0.10315	27.18	-0.9738
27.2	-0.1023	27.2	-0.99214
27.22	-0.09876	27.22	-0.98395
27.24	-0.10339	27.24	-0.99632
27.26	-0.10124	27.26	-0.99188
27.28	-0.09958	27.28	-0.968
27.3	-0.10467	27.3	-1.02003
27.32	-0.10153	27.32	-1.00357
27.34	-0.10253	27.34	-1.00015
27.36	-0.10423	27.36	-1.01099
27.38	-0.10596	27.38	-0.99879
27.4	-0.10319	27.4	-1.01653
27.42	-0.1043	27.42	-1.00843
27.44	-0.10399	27.44	-1.00996
27.46	-0.10286	27.46	-1.00152
27.48	-0.10689	27.48	-1.01414
27.5	-0.10252	27.5	-1.02028
27.52	-0.10622	27.52	-1.01849
27.54	-0.10744	27.54	-1.01815
27.56	-0.10463	27.56	-1.03547
27.58	-0.11043	27.58	-1.02932
27.6	-0.11003	27.6	-1.03146
27.62	-0.10744	27.62	-1.03999
27.64	-0.10959	27.64	-1.02762
27.66	-0.1107	27.66	-1.05312
27.68	-0.10806	27.68	-1.05577
27.7	-0.10946	27.7	-1.05568
27.72	-0.11127	27.72	-1.03461
27.74	-0.10913	27.74	-1.0515
27.76	-0.11311	27.76	-1.04732
27.78	-0.11214	27.78	-1.05039
27.8	-0.11032	27.8	-1.055
27.82	-0.11234	27.82	-1.04962
27.84	-0.11149	27.84	-1.048
27.86	-0.11451	27.86	-1.07291
27.88	-0.11123	27.88	-1.07334
27.9	-0.11418	27.9	-1.06805
27.92	-0.11386	27.92	-1.07376
27.94	-0.11387	27.94	-1.0556
27.96	-0.11451	27.96	-1.06617
27.98	-0.11429	27.98	-1.07487
28	-0.11479	28	-1.08545
28.02	-0.11619	28.02	-1.0701
28.04	-0.11582	28.04	-1.0944
28.06	-0.12009	28.06	-1.09304
28.08	-0.11732	28.08	-1.09065
28.1	-0.11661	28.1	-1.07982
28.12	-0.12086	28.12	-1.08801
28.14	-0.11796	28.14	-1.0933
28.16	-0.11697	28.16	-1.08153
28.18	-0.11783	28.18	-1.09176
28.2	-0.11768	28.2	-1.09884
28.22	-0.11996	28.22	-1.08212
28.24	-0.1188	28.24	-1.10677
28.26	-0.12191	28.26	-1.1008
28.28	-0.12093	28.28	-1.12025
28.3	-0.12166	28.3	-1.10694
28.32	-0.12195	28.32	-1.09799
28.34	-0.12188	28.34	-1.10984
28.36	-0.12434	28.36	-1.10686
28.38	-0.1221	28.38	-1.11743
28.4	-0.12184	28.4	-1.10797
28.42	-0.12332	28.42	-1.10959
28.44	-0.12505	28.44	-1.1124
28.46	-0.12321	28.46	-1.1252
28.48	-0.12737	28.48	-1.12358
28.5	-0.12177	28.5	-1.1153
28.52	-0.12029	28.52	-1.13338
28.54	-0.12563	28.54	-1.11368
28.56	-0.12591	28.56	-1.13304
28.58	-0.12682	28.58	-1.12989
28.6	-0.12556	28.6	-1.1339
28.62	-0.12593	28.62	-1.12665
28.64	-0.12596	28.64	-1.12997
28.66	-0.1258	28.66	-1.13031
28.68	-0.12667	28.68	-1.13304
28.7	-0.12835	28.7	-1.13176
28.72	-0.12811	28.72	-1.14089
28.74	-0.12933	28.74	-1.14712
28.76	-0.12923	28.76	-1.14217
28.78	-0.12773	28.78	-1.13373
28.8	-0.13005	28.8	-1.15735
28.82	-0.12704	28.82	-1.14899
28.84	-0.12859	28.84	-1.15599
28.86	-0.12755	28.86	-1.16025
28.88	-0.12795	28.88	-1.14797
28.9	-0.13059	28.9	-1.1501
28.92	-0.12777	28.92	-1.16435
28.94	-0.12937	28.94	-1.15829
28.96	-0.12992	28.96	-1.16
28.98	-0.1287	28.98	-1.17603
29	-0.12917	29	-1.18635
29.02	-0.13243	29.02	-1.16742
29.04	-0.13143	29.04	-1.14857
29.06	-0.1293	29.06	-1.18448
29.08	-0.13138	29.08	-1.1803
29.1	-0.13342	29.1	-1.17108
29.12	-0.13225	29.12	-1.17876
29.14	-0.13043	29.14	-1.18072
29.16	-0.13418	29.16	-1.17262
29.18	-0.13331	29.18	-1.18721
29.2	-0.13242	29.2	-1.17108
29.22	-0.12999	29.22	-1.19531
29.24	-0.13273	29.24	-1.18473
29.26	-0.13161	29.26	-1.17893
29.28	-0.13579	29.28	-1.18166
29.3	-0.13253	29.3	-1.17458
29.32	-0.13209	29.32	-1.18917
29.34	-0.13369	29.34	-1.18541
29.36	-0.13355	29.36	-1.18482
29.38	-0.13475	29.38	-1.17211
29.4	-0.13437	29.4	-1.2035
29.42	-0.132	29.42	-1.19719
29.44	-0.13398	29.44	-1.21151
29.46	-0.13395	29.46	-1.19821
29.48	-0.13559	29.48	-1.20776
29.5	-0.13634	29.5	-1.18857
29.52	-0.135	29.52	-1.20213
29.54	-0.13289	29.54	-1.20938
29.56	-0.13572	29.56	-1.20188
29.58	-0.13539	29.58	-1.22098
29.6	-0.13652	29.6	-1.20879
29.62	-0.13834	29.62	-1.21177
29.64	-0.13466	29.64	-1.21834
29.66	-0.135	29.66	-1.21749
29.68	-0.13579	29.68	-1.22004
29.7	-0.13894	29.7	-1.19906
29.72	-0.13688	29.72	-1.1977
29.74	-0.13728	29.74	-1.21331
29.76	-0.13725	29.76	-1.21757
29.78	-0.13876	29.78	-1.20316
29.8	-0.13728	29.8	-1.22482
29.82	-0.13874	29.82	-1.22712
29.84	-0.13996	29.84	-1.22559
29.86	-0.13923	29.86	-1.22175
29.88	-0.13912	29.88	-1.21757
29.9	-0.1375	29.9	-1.23634
29.92	-0.13933	29.92	-1.22474
29.94	-0.14084	29.94	-1.2122
29.96	-0.14263	29.96	-1.24896
29.98	-0.14374	29.98	-1.2342
30	-0.13832	30	-1.22346
30.02	-0.14365	30.02	-1.23454
30.04	-0.14255	30.04	-1.24111
30.06	-0.13931	30.06	-1.24231
30.08	-0.14339	30.08	-1.2487
30.1	-0.14186	30.1	-1.24487
30.12	-0.14064	30.12	-1.24248
30.14	-0.14046	30.14	-1.25177
30.16	-0.14139	30.16	-1.24427
30.18	-0.14341	30.18	-1.23429
30.2	-0.1431	30.2	-1.25484
30.22	-0.14319	30.22	-1.24887
30.24	-0.1452	30.24	-1.25024
30.26	-0.14004	30.26	-1.24862
30.28	-0.14655	30.28	-1.25374
30.3	-0.14168	30.3	-1.25101
30.32	-0.14408	30.32	-1.25331
30.34	-0.14443	30.34	-1.24086
30.36	-0.14505	30.36	-1.25118
30.38	-0.14248	30.38	-1.25348
30.4	-0.1427	30.4	-1.26116
30.42	-0.14235	30.42	-1.25391
30.44	-0.14638	30.44	-1.26286
30.46	-0.14538	30.46	-1.25305
30.48	-0.14323	30.48	-1.25749
30.5	-0.14452	30.5	-1.24896
30.52	-0.14459	30.52	-1.26073
30.54	-0.14565	30.54	-1.27242
30.56	-0.14567	30.56	-1.26312
30.58	-0.14636	30.58	-1.26662
30.6	-0.14419	30.6	-1.26261
30.62	-0.14682	30.62	-1.25339
30.64	-0.14722	30.64	-1.26141
30.66	-0.14649	30.66	-1.28146
30.68	-0.14788	30.68	-1.27566
30.7	-0.14686	30.7	-1.27105
30.72	-0.14757	30.72	-1.26474
30.74	-0.14828	30.74	-1.28282
30.76	-0.14726	30.76	-1.25757
30.78	-0.14888	30.78	-1.2766
30.8	-0.14822	30.8	-1.27549
30.82	-0.15094	30.82	-1.27796
30.84	-0.14771	30.84	-1.28095
30.86	-0.14603	30.86	-1.27412
30.88	-0.15037	30.88	-1.29067
30.9	-0.14593	30.9	-1.26064
30.92	-0.14521	30.92	-1.2731
30.94	-0.14921	30.94	-1.28675
30.96	-0.14919	30.96	-1.28197
30.98	-0.1472	30.98	-1.27958
31	-0.14877	31	-1.287
31.02	-0.14549	31.02	-1.27097
31.04	-0.15046	31.04	-1.27122
31.06	-0.14788	31.06	-1.28052
31.08	-0.1497	31.08	-1.29792
31.1	-0.1497	31.1	-1.29101
31.12	-0.14935	31.12	-1.2847
31.14	-0.15052	31.14	-1.28393
31.16	-0.15052	31.16	-1.3015
31.18	-0.15054	31.18	-1.29255
31.2	-0.15025	31.2	-1.28726
31.22	-0.14804	31.22	-1.29502
31.24	-0.1513	31.24	-1.29843
31.26	-0.14788	31.26	-1.28436
31.28	-0.15045	31.28	-1.29775
31.3	-0.14768	31.3	-1.29809
31.32	-0.15012	31.32	-1.28947
31.34	-0.14981	31.34	-1.30457
31.36	-0.15028	31.36	-1.2998
31.38	-0.15222	31.38	-1.30005
31.4	-0.15287	31.4	-1.30722
31.42	-0.15181	31.42	-1.30014
31.44	-0.15161	31.44	-1.30287
31.46	-0.153	31.46	-1.30508
31.48	-0.15169	31.48	-1.30227
31.5	-0.15245	31.5	-1.30014
31.52	-0.15189	31.52	-1.28598
31.54	-0.1518	31.54	-1.31822
31.56	-0.14868	31.56	-1.29092
31.58	-0.15335	31.58	-1.30048
31.6	-0.15515	31.6	-1.31122
31.62	-0.15242	31.62	-1.2951
31.64	-0.15083	31.64	-1.31583
31.66	-0.15254	31.66	-1.31105
31.68	-0.15382	31.68	-1.31131
31.7	-0.15192	31.7	-1.31174
31.72	-0.1524	31.72	-1.29647
31.74	-0.15065	31.74	-1.30943
31.76	-0.15329	31.76	-1.30798
31.78	-0.15316	31.78	-1.30287
31.8	-0.15411	31.8	-1.30645
31.82	-0.15564	31.82	-1.30705
31.84	-0.15216	31.84	-1.30466
31.86	-0.15415	31.86	-1.30372
31.88	-0.15121	31.88	-1.30705
31.9	-0.15386	31.9	-1.31532
31.92	-0.15371	31.92	-1.31984
31.94	-0.15378	31.94	-1.29954
31.96	-0.15533	31.96	-1.31114
31.98	-0.15355	31.98	-1.31711
32	-0.15422	32	-1.31694
32.02	-0.15652	32.02	-1.3212
32.04	-0.15491	32.04	-1.30781
32.06	-0.15542	32.06	-1.31447
32.08	-0.15639	32.08	-1.32564
32.1	-0.15238	32.1	-1.31856
32.12	-0.15438	32.12	-1.32513
32.14	-0.15362	32.14	-1.32317
32.16	-0.15342	32.16	-1.32811
32.18	-0.15506	32.18	-1.31208
32.2	-0.15553	32.2	-1.32027
32.22	-0.15438	32.22	-1.32155
32.24	-0.15417	32.24	-1.31361
32.26	-0.15382	32.26	-1.327
32.28	-0.15455	32.28	-1.32231
32.3	-0.15588	32.3	-1.33033
32.32	-0.15486	32.32	-1.31924
32.34	-0.15342	32.34	-1.3189
32.36	-0.1538	32.36	-1.3253
32.38	-0.15205	32.38	-1.32427
32.4	-0.15488	32.4	-1.33485
32.42	-0.15307	32.42	-1.32513
32.44	-0.1546	32.44	-1.34585
32.46	-0.15411	32.46	-1.32479
32.48	-0.15407	32.48	-1.31421
32.5	-0.15355	32.5	-1.34466
32.52	-0.15409	32.52	-1.32095
32.54	-0.15511	32.54	-1.32393
32.56	-0.154	32.56	-1.33434
32.58	-0.15555	32.58	-1.32888
32.6	-0.15457	32.6	-1.32863
32.62	-0.15331	32.62	-1.33272
32.64	-0.1532	32.64	-1.33323
32.66	-0.15601	32.66	-1.32854
32.68	-0.15655	32.68	-1.3311
32.7	-0.15298	32.7	-1.32291
32.72	-0.15597	32.72	-1.32948
32.74	-0.15342	32.74	-1.33025
32.76	-0.15468	32.76	-1.33963
32.78	-0.15459	32.78	-1.33639
32.8	-0.15593	32.8	-1.33255
32.82	-0.15442	32.82	-1.32794
32.84	-0.15601	32.84	-1.33374
32.86	-0.15479	32.86	-1.34594
32.88	-0.15524	32.88	-1.33229
32.9	-0.15378	32.9	-1.32888
32.92	-0.1567	32.92	-1.33741
32.94	-0.15603	32.94	-1.33306
32.96	-0.15429	32.96	-1.3456
32.98	-0.15524	32.98	-1.33451
33	-0.155	33	-1.3392
33.02	-0.15448	33.02	-1.33656
33.04	-0.15407	33.04	-1.33852
33.06	-0.15382	33.06	-1.33562
33.08	-0.15351	33.08	-1.34082
33.1	-0.15169	33.1	-1.3421
33.12	-0.1567	33.12	-1.33195
33.14	-0.15236	33.14	-1.33895
33.16	-0.15411	33.16	-1.32607
33.18	-0.15459	33.18	-1.3276
33.2	-0.15635	33.2	-1.33622
33.22	-0.15061	33.22	-1.34287
33.24	-0.15305	33.24	-1.33263
33.26	-0.15428	33.26	-1.34023
33.28	-0.15136	33.28	-1.34313
33.3	-0.15245	33.3	-1.33912
33.32	-0.15178	33.32	-1.33613
33.34	-0.15183	33.34	-1.33801
33.36	-0.15081	33.36	-1.34662
33.38	-0.14946	33.38	-1.33784
33.4	-0.15231	33.4	-1.33733
33.42	-0.15227	33.42	-1.32675
33.44	-0.15176	33.44	-1.34415
33.46	-0.15143	33.46	-1.32914
33.48	-0.15143	33.48	-1.3328
33.5	-0.14946	33.5	-1.33997
33.52	-0.15245	33.52	-1.34355
33.54	-0.14857	33.54	-1.32718
33.56	-0.15032	33.56	-1.35387
33.58	-0.14822	33.58	-1.35003
33.6	-0.14727	33.6	-1.31899
33.62	-0.14822	33.62	-1.33374
33.64	-0.1493	33.64	-1.33502
33.66	-0.14678	33.66	-1.33178
33.68	-0.14711	33.68	-1.33025
33.7	-0.14505	33.7	-1.3346
33.72	-0.14587	33.72	-1.34202
33.74	-0.14387	33.74	-1.33664
33.76	-0.14304	33.76	-1.3415
33.78	-0.1451	33.78	-1.34253
33.8	-0.14392	33.8	-1.33562
33.82	-0.1443	33.82	-1.34603
33.84	-0.14062	33.84	-1.33417
33.86	-0.13737	33.86	-1.33553
33.88	-0.13969	33.88	-1.33826
33.9	-0.13872	33.9	-1.32752
33.92	-0.13471	33.92	-1.33775
33.94	-0.13473	33.94	-1.32948
33.96	-0.13107	33.96	-1.33153
33.98	-0.12664	33.98	-1.34244
34	-0.12667	34	-1.34082
34.02	-0.12208	34.02	-1.34108
34.04	-0.11675	34.04	-1.33852
34.06	-0.11665	34.06	-1.32675
34.08	-0.10999	34.08	-1.34918
34.1	-0.10571	34.1	-1.33613
34.12	-0.1045	34.12	-1.34031
34.14	-0.09716	34.14	-1.334
34.16	-0.08833	34.16	-1.35234
34.18	-0.08219	34.18	-1.34168
34.2	-0.06964	34.2	-1.31967
34.22	-0.06277	34.22	-1.33383
34.24	-0.05087	34.24	-1.31975
34.26	-0.04022	34.26	-1.32206
34.28	-0.0316	34.28	-1.32265
34.3	-0.02244	34.3	-1.31856
34.32	-0.01072	34.32	-1.31924
34.34	0.00463	34.34	-1.30636
34.36	0.01152	34.36	-1.32044
34.38	0.02766	34.38	-1.30005
34.4	0.03528	34.4	-1.31344
34.42	0.04153	34.42	-1.30943
34.44	0.0464	34.44	-1.30517
34.46	0.05015	34.46	-1.30346
34.48	0.05717	34.48	-1.30696
34.5	0.05404	34.5	-1.31796
34.52	0.05223	34.52	-1.3096
34.54	0.04924	34.54	-1.31515
34.56	0.03962	34.56	-1.30935
34.58	0.03274	34.58	-1.31668
34.6	0.02022	34.6	-1.33204
34.62	0.01442	34.62	-1.32982
34.64	-0.000273473	34.64	-1.32436
34.66	-0.01056	34.66	-1.31967
34.68	-0.01776	34.68	-1.33477
34.7	-0.02985	34.7	-1.30832
34.72	-0.03692	34.72	-1.3212
34.74	-0.04629	34.74	-1.31865
34.76	-0.05513	34.76	-1.33246
34.78	-0.05925	34.78	-1.3311
34.8	-0.07524	34.8	-1.3282
34.82	-0.08071	34.82	-1.32649
34.84	-0.08162	34.84	-1.33425
34.86	-0.08534	34.86	-1.32137
34.88	-0.08932	34.88	-1.33289
34.9	-0.09612	34.9	-1.32453
34.92	-0.10283	34.92	-1.33042
34.94	-0.10363	34.94	-1.32828
34.96	-0.1093	34.96	-1.32581
34.98	-0.10622	34.98	-1.34005
35	-0.11433	35	-1.33784
35.02	-0.11311	35.02	-1.33553
35.04	-0.11533	35.04	-1.34739
35.06	-0.11814	35.06	-1.33511
35.08	-0.11834	35.08	-1.33707
35.1	-0.12222	35.1	-1.32726
35.12	-0.12281	35.12	-1.34125
35.14	-0.12507	35.14	-1.33681
35.16	-0.12543	35.16	-1.33332
35.18	-0.1216	35.18	-1.32573
35.2	-0.12494	35.2	-1.3369
35.22	-0.12603	35.22	-1.34253
35.24	-0.13068	35.24	-1.33144
35.26	-0.12698	35.26	-1.34347
35.28	-0.127	35.28	-1.32965
35.3	-0.12857	35.3	-1.33758
35.32	-0.12771	35.32	-1.33835
35.34	-0.12713	35.34	-1.34389
35.36	-0.12802	35.36	-1.34142
35.38	-0.12789	35.38	-1.33332
35.4	-0.1287	35.4	-1.3375
35.42	-0.12913	35.42	-1.3462
35.44	-0.128	35.44	-1.3398
35.46	-0.13242	35.46	-1.33451
35.48	-0.12755	35.48	-1.34543
35.5	-0.12855	35.5	-1.33536
35.52	-0.13147	35.52	-1.35012
35.54	-0.13107	35.54	-1.35114
35.56	-0.12933	35.56	-1.34406
35.58	-0.12758	35.58	-1.33698
35.6	-0.13019	35.6	-1.32718
35.62	-0.13072	35.62	-1.33042
35.64	-0.1311	35.64	-1.32504
35.66	-0.12828	35.66	-1.33946
35.68	-0.13112	35.68	-1.32419
35.7	-0.13114	35.7	-1.33698
35.72	-0.13187	35.72	-1.33187
35.74	-0.13271	35.74	-1.33332
35.76	-0.13327	35.76	-1.3363
35.78	-0.13187	35.78	-1.34287
35.8	-0.13143	35.8	-1.3404
35.82	-0.13336	35.82	-1.3392
35.84	-0.13316	35.84	-1.32146
35.86	-0.13546	35.86	-1.33929
35.88	-0.13386	35.88	-1.33042
35.9	-0.13471	35.9	-1.32871
35.92	-0.13147	35.92	-1.334
35.94	-0.13369	35.94	-1.34475
35.96	-0.13506	35.96	-1.33767
35.98	-0.13201	35.98	-1.33784
36	-0.13327	36	-1.32948
36.02	-0.13325	36.02	-1.33511
36.04	-0.13269	36.04	-1.34219
36.06	-0.13158	36.06	-1.34185
36.08	-0.13351	36.08	-1.32274
36.1	-0.13256	36.1	-1.34142
36.12	-0.13103	36.12	-1.34449
36.14	-0.1348	36.14	-1.32683
36.16	-0.13304	36.16	-1.3328
36.18	-0.13185	36.18	-1.34159
36.2	-0.13108	36.2	-1.34253
36.22	-0.1318	36.22	-1.32632
36.24	-0.12906	36.24	-1.3404
36.26	-0.13209	36.26	-1.3218
36.28	-0.13054	36.28	-1.33715
36.3	-0.13327	36.3	-1.33792
36.32	-0.12995	36.32	-1.33895
36.34	-0.13139	36.34	-1.32419
36.36	-0.13105	36.36	-1.33349
36.38	-0.12906	36.38	-1.32888
36.4	-0.12957	36.4	-1.32905
36.42	-0.12866	36.42	-1.32462
36.44	-0.1276	36.44	-1.32547
36.46	-0.12691	36.46	-1.32248
36.48	-0.13015	36.48	-1.32683
36.5	-0.12693	36.5	-1.33272
36.52	-0.12474	36.52	-1.3195
36.54	-0.12388	36.54	-1.32598
36.56	-0.12365	36.56	-1.32308
36.58	-0.12399	36.58	-1.32155
36.6	-0.12281	36.6	-1.30867
36.62	-0.12088	36.62	-1.31651
36.64	-0.12022	36.64	-1.30542
36.66	-0.11991	36.66	-1.30406
36.68	-0.12005	36.68	-1.3131
36.7	-0.11575	36.7	-1.30099
36.72	-0.11442	36.72	-1.30525
36.74	-0.11404	36.74	-1.30116
36.76	-0.11249	36.76	-1.30107
36.78	-0.11294	36.78	-1.29579
36.8	-0.11205	36.8	-1.2882
36.82	-0.10943	36.82	-1.28947
36.84	-0.10771	36.84	-1.28888
36.86	-0.10653	36.86	-1.28444
36.88	-0.10363	36.88	-1.29101
36.9	-0.10077	36.9	-1.27523
36.92	-0.0971	36.92	-1.28623
36.94	-0.09382	36.94	-1.28393
36.96	-0.09462	36.96	-1.2748
36.98	-0.08859	36.98	-1.28402
37	-0.08653	37	-1.28086
37.02	-0.08244	37.02	-1.27958
37.04	-0.08077	37.04	-1.28837
37.06	-0.07581	37.06	-1.27668
37.08	-0.07342	37.08	-1.28308
37.1	-0.07077	37.1	-1.28035
37.12	-0.06387	37.12	-1.28035
37.14	-0.06407	37.14	-1.287
37.16	-0.05809	37.16	-1.29741
37.18	-0.05674	37.18	-1.28205
37.2	-0.05442	37.2	-1.30235
37.22	-0.05369	37.22	-1.30867
37.24	-0.04952	37.24	-1.3015
37.26	-0.04498	37.26	-1.29562
37.28	-0.04387	37.28	-1.30679
37.3	-0.04235	37.3	-1.30372
37.32	-0.04598	37.32	-1.30107
37.34	-0.04423	37.34	-1.30005
37.36	-0.04345	37.36	-1.31634
37.38	-0.04399	37.38	-1.31037
37.4	-0.04098	37.4	-1.3166
37.42	-0.04339	37.42	-1.31285
37.44	-0.03938	37.44	-1.31157
37.46	-0.03954	37.46	-1.3108
37.48	-0.03659	37.48	-1.31404
37.5	-0.03338	37.5	-1.3212
37.52	-0.03201	37.52	-1.30875
37.54	-0.03397	37.54	-1.32641
37.56	-0.02928	37.56	-1.32752
37.58	-0.02565	37.58	-1.33272
37.6	-0.02088	37.6	-1.32675
37.62	-0.01759	37.62	-1.34961
37.64	-0.01008	37.64	-1.3404
37.66	-0.00361	37.66	-1.34108
37.68	-0.000911577	37.68	-1.34347
37.7	0.00319	37.7	-1.33135
37.72	0.01493	37.72	-1.33971
37.74	0.02554	37.74	-1.33903
37.76	0.03052	37.76	-1.33997
37.78	0.03522	37.78	-1.33144
37.8	0.04299	37.8	-1.33715
37.82	0.05068	37.82	-1.35114
37.84	0.05832	37.84	-1.32803
37.86	0.0666	37.86	-1.34449
37.88	0.07079	37.88	-1.34551
37.9	0.07995	37.9	-1.34389
37.92	0.08202	37.92	-1.34475
37.94	0.08184	37.94	-1.3462
37.96	0.08937	37.96	-1.35276
37.98	0.08332	37.98	-1.33997
38	0.08168	38	-1.36539
38.02	0.08162	38.02	-1.36863
38.04	0.0744	38.04	-1.35558
38.06	0.06981	38.06	-1.36018
38.08	0.0598	38.08	-1.36863
38.1	0.04939	38.1	-1.36061
38.12	0.0429	38.12	-1.36778
38.14	0.02853	38.14	-1.37503
38.16	0.01789	38.16	-1.37221
38.18	0.00676	38.18	-1.36735
38.2	-0.0041	38.2	-1.37366
38.22	-0.01139	38.22	-1.37784
38.24	-0.02706	38.24	-1.3775
38.26	-0.03349	38.26	-1.381
38.28	-0.04261	38.28	-1.38313
38.3	-0.04531	38.3	-1.38381
38.32	-0.05499	38.32	-1.3839
38.34	-0.05918	38.34	-1.37383
38.36	-0.06035	38.36	-1.37596
38.38	-0.06904	38.38	-1.37494
38.4	-0.06864	38.4	-1.37639
38.42	-0.06704	38.42	-1.38364
38.44	-0.07103	38.44	-1.3897
38.46	-0.07916	38.46	-1.38338
38.48	-0.07699	38.48	-1.3868
38.5	-0.07719	38.5	-1.38279
38.52	-0.07521	38.52	-1.39072
38.54	-0.07674	38.54	-1.39686
38.56	-0.07721	38.56	-1.39942
38.58	-0.07657	38.58	-1.38987
38.6	-0.07613	38.6	-1.39481
38.62	-0.07398	38.62	-1.38415
38.64	-0.07149	38.64	-1.39123
38.66	-0.06848	38.66	-1.39678
38.68	-0.06605	38.68	-1.38168
38.7	-0.0656	38.7	-1.38253
38.72	-0.0623	38.72	-1.39234
38.74	-0.06033	38.74	-1.37886
38.76	-0.05714	38.76	-1.37562
38.78	-0.05469	38.78	-1.38765
38.8	-0.04746	38.8	-1.3914
38.82	-0.04828	38.82	-1.38373
38.84	-0.03933	38.84	-1.38347
38.86	-0.03632	38.86	-1.37204
38.88	-0.02472	38.88	-1.37485
38.9	-0.01965	38.9	-1.38432
38.92	-0.01666	38.92	-1.38023
38.94	-0.00392	38.94	-1.3775
38.96	0.00217	38.96	-1.37323
38.98	0.01593	38.98	-1.37033
39	0.02571	39	-1.36786
39.02	0.03881	39.02	-1.36428
39.04	0.04943	39.04	-1.37093
39.06	0.06747	39.06	-1.35728
39.08	0.08509	39.08	-1.35967
39.1	0.10458	39.1	-1.34364
39.12	0.12824	39.12	-1.34696
39.14	0.14735	39.14	-1.35029
39.16	0.17732	39.16	-1.33681
39.18	0.21006	39.18	-1.35046
39.2	0.23856	39.2	-1.32624
39.22	0.27564	39.22	-1.32496
39.24	0.31212	39.24	-1.31242
39.26	0.35706	39.26	-1.31319
39.28	0.40016	39.28	-1.3085
39.3	0.43856	39.3	-1.30125
39.32	0.49108	39.32	-1.2986
39.34	0.53431	39.34	-1.28606
39.36	0.59121	39.36	-1.30415
39.38	0.62952	39.38	-1.28649
39.4	0.67141	39.4	-1.27497
39.42	0.7068	39.42	-1.28325
39.44	0.74722	39.44	-1.28564
39.46	0.78044	39.46	-1.2998
39.48	0.78784	39.48	-1.28649
39.5	0.8	39.5	-1.29536
39.52	0.79933	39.52	-1.29485
39.54	0.78846	39.54	-1.30218
39.56	0.78372	39.56	-1.31071
39.58	0.74478	39.58	-1.31506
39.6	0.71402	39.6	-1.31557
39.62	0.679	39.62	-1.31839
39.64	0.63699	39.64	-1.33212
39.66	0.5938	39.66	-1.34065
39.68	0.54851	39.68	-1.32828
39.7	0.48822	39.7	-1.34133
39.72	0.44171	39.72	-1.3421
39.74	0.39789	39.74	-1.36206
39.76	0.35311	39.76	-1.36453
39.78	0.30543	39.78	-1.36743
39.8	0.27333	39.8	-1.37997
39.82	0.23395	39.82	-1.37545
39.84	0.19761	39.84	-1.38936
39.86	0.17001	39.86	-1.38253
39.88	0.14671	39.88	-1.39584
39.9	0.11929	39.9	-1.39072
39.92	0.10009	39.92	-1.3897
39.94	0.07829	39.94	-1.38833
39.96	0.06323	39.96	-1.40513
39.98	0.04447	39.98	-1.39089
40	0.02775	40	-1.41546
40.02	0.02057	40.02	-1.41494
40.04	0.00817	40.04	-1.40821
40.06	-0.00727	40.06	-1.40531
40.08	-0.013	40.08	-1.40624
40.1	-0.02392	40.1	-1.41981
40.12	-0.03477	40.12	-1.41477
40.14	-0.03727	40.14	-1.42373
40.16	-0.04514	40.16	-1.41725
40.18	-0.04959	40.18	-1.40863
40.2	-0.05763	40.2	-1.41537
40.22	-0.06232	40.22	-1.41093
40.24	-0.06764	40.24	-1.40556
40.26	-0.07141	40.26	-1.42049
40.28	-0.07584	40.28	-1.4036
40.3	-0.07964	40.3	-1.4181
40.32	-0.08634	40.32	-1.4233
40.34	-0.08627	40.34	-1.41699
40.36	-0.09092	40.36	-1.42177
40.38	-0.09223	40.38	-1.42236
40.4	-0.0928	40.4	-1.42885
40.42	-0.10184	40.42	-1.42671
40.44	-0.10248	40.44	-1.41801
40.46	-0.10337	40.46	-1.42774
40.48	-0.10397	40.48	-1.42381
40.5	-0.1117	40.5	-1.42518
40.52	-0.10926	40.52	-1.42731
40.54	-0.11364	40.54	-1.42791
40.56	-0.11506	40.56	-1.40803
40.58	-0.11336	40.58	-1.42143
40.6	-0.11566	40.6	-1.41401
40.62	-0.11734	40.62	-1.43465
40.64	-0.11675	40.64	-1.42535
40.66	-0.11945	40.66	-1.43175
40.68	-0.12089	40.68	-1.43251
40.7	-0.12119	40.7	-1.43618
40.72	-0.12337	40.72	-1.43175
40.74	-0.12489	40.74	-1.43226
40.76	-0.12589	40.76	-1.43345
40.78	-0.12459	40.78	-1.43985
40.8	-0.12707	40.8	-1.42364
40.82	-0.1291	40.82	-1.42825
40.84	-0.12948	40.84	-1.42544
40.86	-0.12638	40.86	-1.42569
40.88	-0.13294	40.88	-1.43866
40.9	-0.12941	40.9	-1.43482
40.92	-0.13098	40.92	-1.43814
40.94	-0.13311	40.94	-1.43652
40.96	-0.13238	40.96	-1.43559
40.98	-0.13039	40.98	-1.42748
41	-0.13435	41	-1.42416
41.02	-0.13382	41.02	-1.41878
41.04	-0.1336	41.04	-1.42782
41.06	-0.13721	41.06	-1.43959
41.08	-0.13486	41.08	-1.43379
41.1	-0.13431	41.1	-1.43533
41.12	-0.13528	41.12	-1.42398
41.14	-0.13493	41.14	-1.42177
41.16	-0.13659	41.16	-1.4291
41.18	-0.13734	41.18	-1.43277
41.2	-0.14031	41.2	-1.43627
41.22	-0.13969	41.22	-1.42996
41.24	-0.13701	41.24	-1.42689
41.26	-0.14062	41.26	-1.43311
41.28	-0.14066	41.28	-1.43414
41.3	-0.13902	41.3	-1.41784
41.32	-0.14051	41.32	-1.43209
41.34	-0.13914	41.34	-1.4326
41.36	-0.14151	41.36	-1.43064
41.38	-0.13964	41.38	-1.44173
41.4	-0.14082	41.4	-1.42356
41.42	-0.14137	41.42	-1.45085
41.44	-0.14057	41.44	-1.43379
41.46	-0.14275	41.46	-1.44028
41.48	-0.14428	41.48	-1.43559
41.5	-0.14206	41.5	-1.43806
41.52	-0.14211	41.52	-1.42893
41.54	-0.14071	41.54	-1.43473
41.56	-0.14281	41.56	-1.43465
41.58	-0.14376	41.58	-1.43081
41.6	-0.14315	41.6	-1.42927
41.62	-0.14521	41.62	-1.42177
41.64	-0.14485	41.64	-1.43507
41.66	-0.14242	41.66	-1.42484
41.68	-0.14352	41.68	-1.41426
41.7	-0.14401	41.7	-1.42996
41.72	-0.1433	41.72	-1.41989
41.74	-0.14211	41.74	-1.43115
41.76	-0.14166	41.76	-1.4216
41.78	-0.14414	41.78	-1.41648
41.8	-0.14465	41.8	-1.41963
41.82	-0.14552	41.82	-1.43158
41.84	-0.14593	41.84	-1.43669
41.86	-0.14321	41.86	-1.43286
41.88	-0.14562	41.88	-1.41767
41.9	-0.14593	41.9	-1.43985
41.92	-0.1472	41.92	-1.41665
41.94	-0.14611	41.94	-1.42842
41.96	-0.14509	41.96	-1.42706
41.98	-0.14527	41.98	-1.41469
42	-0.14556	42	-1.42458
42.02	-0.14536	42.02	-1.439
42.04	-0.1458	42.04	-1.43797
42.06	-0.14713	42.06	-1.41836
42.08	-0.14518	42.08	-1.43831
42.1	-0.14487	42.1	-1.43055
42.12	-0.14556	42.12	-1.43226
42.14	-0.14684	42.14	-1.42799
42.16	-0.1462	42.16	-1.42629
42.18	-0.14729	42.18	-1.42441
42.2	-0.14438	42.2	-1.43584
42.22	-0.14401	42.22	-1.42126
42.24	-0.14633	42.24	-1.4129
42.26	-0.14368	42.26	-1.42535
42.28	-0.14423	42.28	-1.43354
42.3	-0.14416	42.3	-1.43669
42.32	-0.14356	42.32	-1.42296
42.34	-0.14419	42.34	-1.42561
42.36	-0.14237	42.36	-1.42049
42.38	-0.14321	42.38	-1.41801
42.4	-0.14315	42.4	-1.42049
42.42	-0.14332	42.42	-1.42944
42.44	-0.14321	42.44	-1.42782
42.46	-0.14408	42.46	-1.42799
42.48	-0.14509	42.48	-1.42953
42.5	-0.14405	42.5	-1.42509
42.52	-0.14315	42.52	-1.41503
42.54	-0.14241	42.54	-1.42765
42.56	-0.14202	42.56	-1.41767
42.58	-0.14396	42.58	-1.42313
42.6	-0.14372	42.6	-1.42066
42.62	-0.14574	42.62	-1.4204
42.64	-0.14383	42.64	-1.43098
42.66	-0.14425	42.66	-1.42953
42.68	-0.14501	42.68	-1.41435
42.7	-0.14401	42.7	-1.41878
42.72	-0.14334	42.72	-1.43158
42.74	-0.14315	42.74	-1.42757
42.76	-0.14425	42.76	-1.42509
42.78	-0.145	42.78	-1.43857
42.8	-0.14541	42.8	-1.40957
42.82	-0.14448	42.82	-1.40684
42.84	-0.14268	42.84	-1.41836
42.86	-0.14724	42.86	-1.42816
42.88	-0.14356	42.88	-1.42603
42.9	-0.14261	42.9	-1.42961
42.92	-0.14312	42.92	-1.42535
42.94	-0.1418	42.94	-1.4303
42.96	-0.14397	42.96	-1.43149
42.98	-0.14317	42.98	-1.42407
43	-0.14523	43	-1.42484
43.02	-0.14321	43.02	-1.43729
43.04	-0.14416	43.04	-1.42663
43.06	-0.14361	43.06	-1.421
43.08	-0.14027	43.08	-1.43175
43.1	-0.14248	43.1	-1.42987
43.12	-0.14339	43.12	-1.43311
43.14	-0.14357	43.14	-1.40821
43.16	-0.14263	43.16	-1.41767
43.18	-0.14213	43.18	-1.41836
43.2	-0.14448	43.2	-1.43431
43.22	-0.14824	43.22	-1.4262
43.24	-0.14244	43.24	-1.41742
43.26	-0.14478	43.26	-1.41827
43.28	-0.14616	43.28	-1.43243
43.3	-0.14244	43.3	-1.42586
43.32	-0.14445	43.32	-1.4297
43.34	-0.14321	43.34	-1.41929
43.36	-0.14478	43.36	-1.42091
43.38	-0.14518	43.38	-1.43712
43.4	-0.14558	43.4	-1.42006
43.42	-0.14259	43.42	-1.43294
43.44	-0.14605	43.44	-1.43431
43.46	-0.14478	43.46	-1.43473
43.48	-0.14297	43.48	-1.43362
43.5	-0.14673	43.5	-1.42731
43.52	-0.14572	43.52	-1.42586
43.54	-0.14509	43.54	-1.43303
43.56	-0.14427	43.56	-1.43269
43.58	-0.1462	43.58	-1.43976
43.6	-0.14525	43.6	-1.43806
43.62	-0.14793	43.62	-1.42791
43.64	-0.1449	43.64	-1.43976
43.66	-0.14602	43.66	-1.44795
43.68	-0.14696	43.68	-1.43695
43.7	-0.14518	43.7	-1.43533
43.72	-0.14913	43.72	-1.44377
43.74	-0.14753	43.74	-1.43883
43.76	-0.14543	43.76	-1.44531
43.78	-0.14904	43.78	-1.43388
43.8	-0.14737	43.8	-1.44232
43.82	-0.14678	43.82	-1.42757
43.84	-0.14704	43.84	-1.44011
43.86	-0.14784	43.86	-1.44923
43.88	-0.14828	43.88	-1.4465
43.9	-0.14955	43.9	-1.43371
43.92	-0.14645	43.92	-1.44011
43.94	-0.14828	43.94	-1.44744
43.96	-0.14979	43.96	-1.44505
43.98	-0.14824	43.98	-1.44224
44	-0.14624	44	-1.44599
44.02	-0.15225	44.02	-1.44002
44.04	-0.14711	44.04	-1.44889
44.06	-0.14915	44.06	-1.44156
44.08	-0.14961	44.08	-1.44693
44.1	-0.14948	44.1	-1.44957
44.12	-0.14961	44.12	-1.44079
44.14	-0.15061	44.14	-1.45196
44.16	-0.15116	44.16	-1.45879
44.18	-0.15039	44.18	-1.4645
44.2	-0.1526	44.2	-1.45827
44.22	-0.15344	44.22	-1.46288
44.24	-0.1483	44.24	-1.46262
44.26	-0.15344	44.26	-1.45682
44.28	-0.15119	44.28	-1.45273
44.3	-0.15187	44.3	-1.45299
44.32	-0.15426	44.32	-1.46407
44.34	-0.15269	44.34	-1.46348
44.36	-0.15329	44.36	-1.46544
44.38	-0.15305	44.38	-1.45699
44.4	-0.15448	44.4	-1.46109
44.42	-0.15187	44.42	-1.47422
44.44	-0.15253	44.44	-1.46279
44.46	-0.15378	44.46	-1.46808
44.48	-0.15362	44.48	-1.468
44.5	-0.15823	44.5	-1.45503
44.52	-0.15324	44.52	-1.46237
44.54	-0.15748	44.54	-1.46663
44.56	-0.15499	44.56	-1.45981
44.58	-0.15417	44.58	-1.46254
44.6	-0.15552	44.6	-1.4639
44.62	-0.15665	44.62	-1.47789
44.64	-0.15382	44.64	-1.4645
44.66	-0.15654	44.66	-1.45802
44.68	-0.15716	44.68	-1.47115
44.7	-0.15491	44.7	-1.48216
44.72	-0.15469	44.72	-1.47098
44.74	-0.16297	44.74	-1.46876
44.76	-0.1617	44.76	-1.46322
44.78	-0.15816	44.78	-1.4651
44.8	-0.16283	44.8	-1.47158
44.82	-0.1616	44.82	-1.46842
44.84	-0.16175	44.84	-1.48199
44.86	-0.16139	44.86	-1.47729
44.88	-0.16077	44.88	-1.48847
44.9	-0.16412	44.9	-1.48412
44.92	-0.16301	44.92	-1.47132
44.94	-0.16202	44.94	-1.4842
44.96	-0.1616	44.96	-1.48054
44.98	-0.1637	44.98	-1.48096
45	-0.16379	45	-1.48838
45.02	-0.16458	45.02	-1.47021
45.04	-0.16552	45.04	-1.47448
45.06	-0.16337	45.06	-1.48378
45.08	-0.16252	45.08	-1.49154
45.1	-0.16642	45.1	-1.47985
45.12	-0.16339	45.12	-1.48378
45.14	-0.16543	45.14	-1.47866
45.16	-0.1652	45.16	-1.48557
45.18	-0.16476	45.18	-1.49
45.2	-0.16397	45.2	-1.48292
45.22	-0.16273	45.22	-1.49239
45.24	-0.16603	45.24	-1.48855
45.26	-0.16602	45.26	-1.49393
45.28	-0.16532	45.28	-1.49819
45.3	-0.16483	45.3	-1.48591
45.32	-0.16505	45.32	-1.48693
45.34	-0.16472	45.34	-1.49546
45.36	-0.16631	45.36	-1.48864
45.38	-0.16653	45.38	-1.49879
45.4	-0.16478	45.4	-1.48932
45.42	-0.16602	45.42	-1.48932
45.44	-0.165	45.44	-1.49324
45.46	-0.16788	45.46	-1.49717
45.48	-0.16698	45.48	-1.49759
45.5	-0.16605	45.5	-1.50007
45.52	-0.16684	45.52	-1.50203
45.54	-0.16452	45.54	-1.49427
45.56	-0.16877	45.56	-1.50433
45.58	-0.16786	45.58	-1.49478
45.6	-0.16842	45.6	-1.49862
45.62	-0.16636	45.62	-1.49555
45.64	-0.16886	45.64	-1.49333
45.66	-0.16753	45.66	-1.50954
45.68	-0.16696	45.68	-1.49862
45.7	-0.16762	45.7	-1.49546
45.72	-0.16775	45.72	-1.50442
45.74	-0.16722	45.74	-1.50919
45.76	-0.16839	45.76	-1.4964
45.78	-0.16747	45.78	-1.51209
45.8	-0.1693	45.8	-1.50484
45.82	-0.16687	45.82	-1.49529
45.84	-0.16941	45.84	-1.50783
45.86	-0.17134	45.86	-1.50885
45.88	-0.17003	45.88	-1.50672
45.9	-0.16833	45.9	-1.50757
45.92	-0.17025	45.92	-1.51184
45.94	-0.17008	45.94	-1.50578
45.96	-0.16888	45.96	-1.50288
45.98	-0.1703	45.98	-1.51047
46	-0.17046	46	-1.5022
46.02	-0.17121	46.02	-1.51303
46.04	-0.17158	46.04	-1.51457
46.06	-0.16897	46.06	-1.51346
46.08	-0.16859	46.08	-1.50689
46.1	-0.16961	46.1	-1.51184
46.12	-0.17032	46.12	-1.51619
46.14	-0.17129	46.14	-1.51832
46.16	-0.17059	46.16	-1.50902
46.18	-0.17034	46.18	-1.51064
46.2	-0.17258	46.2	-1.50246
46.22	-0.17138	46.22	-1.51252
46.24	-0.17234	46.24	-1.51704
46.26	-0.17034	46.26	-1.52591
46.28	-0.17136	46.28	-1.51627
46.3	-0.16799	46.3	-1.5103
46.32	-0.17132	46.32	-1.51977
46.34	-0.17026	46.34	-1.52574
46.36	-0.17119	46.36	-1.52591
46.38	-0.17003	46.38	-1.51858
46.4	-0.16924	46.4	-1.52293
46.42	-0.16875	46.42	-1.52301
46.44	-0.17015	46.44	-1.52071
46.46	-0.17085	46.46	-1.52062
46.48	-0.16835	46.48	-1.51781
46.5	-0.16696	46.5	-1.519
46.52	-0.17052	46.52	-1.52378
46.54	-0.17045	46.54	-1.51568
46.56	-0.17158	46.56	-1.51909
46.58	-0.16937	46.58	-1.52114
46.6	-0.16871	46.6	-1.52421
46.62	-0.17025	46.62	-1.51559
46.64	-0.16964	46.64	-1.52045
46.66	-0.17149	46.66	-1.51917
46.68	-0.17118	46.68	-1.52037
46.7	-0.17278	46.7	-1.52813
46.72	-0.1711	46.72	-1.52549
46.74	-0.17077	46.74	-1.52139
46.76	-0.1728	46.76	-1.52242
46.78	-0.17238	46.78	-1.52796
46.8	-0.16881	46.8	-1.52958
46.82	-0.17149	46.82	-1.52045
46.84	-0.17223	46.84	-1.52847
46.86	-0.17267	46.86	-1.52898
46.88	-0.1726	46.88	-1.53427
46.9	-0.17174	46.9	-1.53999
46.92	-0.17028	46.92	-1.53026
46.94	-0.17225	46.94	-1.52182
46.96	-0.17163	46.96	-1.52685
46.98	-0.17267	46.98	-1.52105
47	-0.17369	47	-1.53581
47.02	-0.17437	47.02	-1.53214
47.04	-0.17296	47.04	-1.52463
47.06	-0.17327	47.06	-1.5347
47.08	-0.17469	47.08	-1.53572
47.1	-0.17468	47.1	-1.52318
47.12	-0.1753	47.12	-1.53538
47.14	-0.17426	47.14	-1.52617
47.16	-0.174	47.16	-1.52071
47.18	-0.17473	47.18	-1.53692
47.2	-0.17526	47.2	-1.53512
47.22	-0.17613	47.22	-1.52967
47.24	-0.17517	47.24	-1.53734
47.26	-0.17486	47.26	-1.54272
47.28	-0.17497	47.28	-1.53683
47.3	-0.17428	47.3	-1.52881
47.32	-0.17506	47.32	-1.54536
47.34	-0.17462	47.34	-1.54092
47.36	-0.17617	47.36	-1.54272
47.38	-0.17415	47.38	-1.53453
47.4	-0.17628	47.4	-1.53504
47.42	-0.17519	47.42	-1.53572
47.44	-0.17599	47.44	-1.54314
47.46	-0.1744	47.46	-1.53751
47.48	-0.17486	47.48	-1.54118
47.5	-0.17582	47.5	-1.53649
47.52	-0.17613	47.52	-1.54382
47.54	-0.17613	47.54	-1.53095
47.56	-0.17668	47.56	-1.53308
47.58	-0.1759	47.58	-1.54715
47.6	-0.1755	47.6	-1.53632
47.62	-0.17562	47.62	-1.54024
47.64	-0.17816	47.64	-1.54237
47.66	-0.17568	47.66	-1.55125
47.68	-0.17887	47.68	-1.53811
47.7	-0.17668	47.7	-1.55176
47.72	-0.17526	47.72	-1.53837
47.74	-0.17504	47.74	-1.54792
47.76	-0.1767	47.76	-1.53461
47.78	-0.17774	47.78	-1.5538
47.8	-0.17634	47.8	-1.54348
47.82	-0.17502	47.82	-1.53862
47.84	-0.17796	47.84	-1.54613
47.86	-0.17843	47.86	-1.54911
47.88	-0.17701	47.88	-1.54169
47.9	-0.17714	47.9	-1.53709
47.92	-0.17834	47.92	-1.54852
47.94	-0.17767	47.94	-1.54707
47.96	-0.1775	47.96	-1.54212
47.98	-0.17714	47.98	-1.55227
48	-0.17674	48	-1.55287
48.02	-0.17821	48.02	-1.54715
48.04	-0.17685	48.04	-1.54502
48.06	-0.17433	48.06	-1.54306
48.08	-0.17619	48.08	-1.54092
48.1	-0.17491	48.1	-1.53896
48.12	-0.17812	48.12	-1.5422
48.14	-0.17761	48.14	-1.53828
48.16	-0.1781	48.16	-1.54425
48.18	-0.17843	48.18	-1.54877
48.2	-0.17998	48.2	-1.54468
48.22	-0.17681	48.22	-1.5428
48.24	-0.17734	48.24	-1.55295
48.26	-0.17805	48.26	-1.55568
48.28	-0.17803	48.28	-1.54024
48.3	-0.17548	48.3	-1.54408
48.32	-0.17717	48.32	-1.53794
48.34	-0.17728	48.34	-1.54365
48.36	-0.17699	48.36	-1.54707
48.38	-0.17727	48.38	-1.55781
48.4	-0.17586	48.4	-1.54715
48.42	-0.17803	48.42	-1.54289
48.44	-0.1788	48.44	-1.54246
48.46	-0.17942	48.46	-1.54331
48.48	-0.17881	48.48	-1.54553
48.5	-0.17778	48.5	-1.55602
48.52	-0.17706	48.52	-1.55602
48.54	-0.17834	48.54	-1.54962
48.56	-0.1796	48.56	-1.54536
48.58	-0.17847	48.58	-1.54698
48.6	-0.17553	48.6	-1.53734
48.62	-0.17821	48.62	-1.54707
48.64	-0.17858	48.64	-1.54886
48.66	-0.17838	48.66	-1.54297
48.68	-0.17761	48.68	-1.55662
48.7	-0.17807	48.7	-1.54732
48.72	-0.17776	48.72	-1.55107
48.74	-0.1794	48.74	-1.5376
48.76	-0.17989	48.76	-1.55107
48.78	-0.17918	48.78	-1.54553
48.8	-0.17821	48.8	-1.54988
48.82	-0.17752	48.82	-1.5585
48.84	-0.17984	48.84	-1.56029
48.86	-0.17794	48.86	-1.54502
48.88	-0.18057	48.88	-1.54869
48.9	-0.1796	48.9	-1.55525
48.92	-0.17887	48.92	-1.54289
48.94	-0.17763	48.94	-1.56191
48.96	-0.17863	48.96	-1.5573
48.98	-0.17686	48.98	-1.5527
49	-0.17745	49	-1.55423
49.02	-0.18097	49.02	-1.54945
49.04	-0.18129	49.04	-1.55619
49.06	-0.17736	49.06	-1.56114
49.08	-0.17825	49.08	-1.55244
49.1	-0.17758	49.1	-1.55986
49.12	-0.17911	49.12	-1.56054
49.14	-0.17883	49.14	-1.54289
49.16	-0.17805	49.16	-1.54783
49.18	-0.17891	49.18	-1.56063
49.2	-0.17945	49.2	-1.55031
49.22	-0.17947	49.22	-1.55432
49.24	-0.18084	49.24	-1.56054
49.26	-0.17727	49.26	-1.55977
49.28	-0.17982	49.28	-1.55005
49.3	-0.17973	49.3	-1.55577
49.32	-0.17898	49.32	-1.55926
49.34	-0.17803	49.34	-1.5573
49.36	-0.17973	49.36	-1.55116
49.38	-0.17829	49.38	-1.55619
49.4	-0.17903	49.4	-1.54698
49.42	-0.17883	49.42	-1.5666
49.44	-0.17933	49.44	-1.55679
49.46	-0.17716	49.46	-1.54527
49.48	-0.17836	49.48	-1.55082
49.5	-0.17863	49.5	-1.5451
49.52	-0.17878	49.52	-1.54289
49.54	-0.17971	49.54	-1.55687
49.56	-0.17894	49.56	-1.55602
49.58	-0.17909	49.58	-1.55577
49.6	-0.17728	49.6	-1.55815
49.62	-0.18015	49.62	-1.55619
49.64	-0.17861	49.64	-1.5515
49.66	-0.17657	49.66	-1.55193
49.68	-0.17951	49.68	-1.55525
49.7	-0.1777	49.7	-1.54348
49.72	-0.1796	49.72	-1.54715
49.74	-0.17878	49.74	-1.56114
49.76	-0.17923	49.76	-1.55517
49.78	-0.17721	49.78	-1.56259
49.8	-0.17874	49.8	-1.5579
49.82	-0.1796	49.82	-1.56575
49.84	-0.17799	49.84	-1.55739
49.86	-0.17654	49.86	-1.55363
49.88	-0.18009	49.88	-1.55534
49.9	-0.17911	49.9	-1.5573
49.92	-0.17885	49.92	-1.55824
49.94	-0.17973	49.94	-1.56071
49.96	-0.17969	49.96	-1.56191
49.98	-0.1794	49.98	-1.55884
50	-0.18049	50	-1.55594
50.02	-0.17923	50.02	-1.55679
50.04	-0.17809	50.04	-1.56805
50.06	-0.17867	50.06	-1.56285
50.08	-0.17867	50.08	-1.55645
50.1	-0.17907	50.1	-1.56532
50.12	-0.17706	50.12	-1.5637
50.14	-0.17934	50.14	-1.56668
50.16	-0.17967	50.16	-1.5672
50.18	-0.17818	50.18	-1.55653
50.2	-0.18042	50.2	-1.56259
50.22	-0.17737	50.22	-1.55841
50.24	-0.17878	50.24	-1.57001
50.26	-0.17954	50.26	-1.56344
50.28	-0.17705	50.28	-1.56199
50.3	-0.17685	50.3	-1.56037
50.32	-0.17809	50.32	-1.56105
50.34	-0.17683	50.34	-1.56617
50.36	-0.17719	50.36	-1.56464
50.38	-0.17768	50.38	-1.57095
50.4	-0.17801	50.4	-1.56165
50.42	-0.17911	50.42	-1.56566
50.44	-0.17911	50.44	-1.57376
50.46	-0.17805	50.46	-1.5579
50.48	-0.17681	50.48	-1.55022
50.5	-0.17923	50.5	-1.56557
50.52	-0.17792	50.52	-1.55713
50.54	-0.17623	50.54	-1.56421
50.56	-0.17712	50.56	-1.56899
50.58	-0.17685	50.58	-1.56327
50.6	-0.17635	50.6	-1.57419
50.62	-0.17553	50.62	-1.5643
50.64	-0.17582	50.64	-1.56336
50.66	-0.17663	50.66	-1.56643
50.68	-0.17573	50.68	-1.56617
50.7	-0.17675	50.7	-1.55977
50.72	-0.17479	50.72	-1.56174
50.74	-0.17568	50.74	-1.56225
50.76	-0.17657	50.76	-1.55824
50.78	-0.17634	50.78	-1.56856
50.8	-0.17606	50.8	-1.56191
50.82	-0.17387	50.82	-1.55483
50.84	-0.17515	50.84	-1.56105
50.86	-0.17588	50.86	-1.56259
50.88	-0.17413	50.88	-1.56412
50.9	-0.17572	50.9	-1.56071
50.92	-0.17599	50.92	-1.57632
50.94	-0.17451	50.94	-1.56549
50.96	-0.17429	50.96	-1.56873
50.98	-0.17437	50.98	-1.57129
51	-0.17284	51	-1.56387
51.02	-0.17444	51.02	-1.55508
51.04	-0.17349	51.04	-1.56148
51.06	-0.17318	51.06	-1.55815
51.08	-0.17134	51.08	-1.57095
51.1	-0.1744	51.1	-1.57564
51.12	-0.17282	51.12	-1.56412
51.14	-0.17397	51.14	-1.56737
51.16	-0.17327	51.16	-1.56404
51.18	-0.17185	51.18	-1.5608
51.2	-0.17229	51.2	-1.56148
51.22	-0.16873	51.22	-1.57078
51.24	-0.1707	51.24	-1.56856
51.26	-0.16944	51.26	-1.5602
51.28	-0.16837	51.28	-1.5683
51.3	-0.17008	51.3	-1.55756
51.32	-0.16932	51.32	-1.55619
51.34	-0.16696	51.34	-1.57052
51.36	-0.16846	51.36	-1.56088
51.38	-0.16702	51.38	-1.57044
51.4	-0.1683	51.4	-1.57189
51.42	-0.16593	51.42	-1.56285
51.44	-0.16483	51.44	-1.56506
51.46	-0.16447	51.46	-1.57436
51.48	-0.16436	51.48	-1.56233
51.5	-0.16401	51.5	-1.56677
51.52	-0.16211	51.52	-1.56685
51.54	-0.16326	51.54	-1.56344
51.56	-0.1608	51.56	-1.56157
51.58	-0.15936	51.58	-1.57001
51.6	-0.15785	51.6	-1.56728
51.62	-0.15734	51.62	-1.55551
51.64	-0.15581	51.64	-1.56498
51.66	-0.15499	51.66	-1.56336
51.68	-0.15353	51.68	-1.56626
51.7	-0.15256	51.7	-1.55739
51.72	-0.15112	51.72	-1.56395
51.74	-0.1468	51.74	-1.56378
51.76	-0.14857	51.76	-1.55176
51.78	-0.14675	51.78	-1.56003
51.8	-0.14379	51.8	-1.56404
51.82	-0.14191	51.82	-1.55952
51.84	-0.13863	51.84	-1.56148
51.86	-0.13362	51.86	-1.56319
51.88	-0.13404	51.88	-1.54715
51.9	-0.12735	51.9	-1.56464
51.92	-0.12735	51.92	-1.5544
51.94	-0.11958	51.94	-1.5596
51.96	-0.11657	51.96	-1.55594
51.98	-0.11236	51.98	-1.55491
52	-0.10738	52	-1.55747
52.02	-0.09998	52.02	-1.55184
52.04	-0.10091	52.04	-1.55943
52.06	-0.0948	52.06	-1.56924
52.08	-0.09169	52.08	-1.56293
52.1	-0.08678	52.1	-1.56267
52.12	-0.08255	52.12	-1.56267
52.14	-0.08177	52.14	-1.54118
52.16	-0.07934	52.16	-1.54877
52.18	-0.07586	52.18	-1.55201
52.2	-0.0751	52.2	-1.55918
52.22	-0.07524	52.22	-1.566
52.24	-0.07471	52.24	-1.54451
52.26	-0.07665	52.26	-1.56029
52.28	-0.08082	52.28	-1.55628
52.3	-0.0827	52.3	-1.55525
52.32	-0.0864	52.32	-1.56566
52.34	-0.09041	52.34	-1.56421
52.36	-0.09103	52.36	-1.56191
52.38	-0.09998	52.38	-1.56233
52.4	-0.10222	52.4	-1.55679
52.42	-0.10634	52.42	-1.56813
52.44	-0.11302	52.44	-1.5596
52.46	-0.11479	52.46	-1.55636
52.48	-0.11993	52.48	-1.55875
52.5	-0.12702	52.5	-1.55065
52.52	-0.13101	52.52	-1.56012
52.54	-0.13314	52.54	-1.55722
52.56	-0.1377	52.56	-1.57103
52.58	-0.14027	52.58	-1.55977
52.6	-0.14403	52.6	-1.56865
52.62	-0.14525	52.62	-1.55346
52.64	-0.1476	52.64	-1.56472
52.66	-0.15211	52.66	-1.56685
52.68	-0.15243	52.68	-1.55892
52.7	-0.15451	52.7	-1.5683
52.72	-0.15595	52.72	-1.55295
52.74	-0.15522	52.74	-1.55722
52.76	-0.1586	52.76	-1.55133
52.78	-0.16162	52.78	-1.55423
52.8	-0.16295	52.8	-1.55338
52.82	-0.16387	52.82	-1.55619
52.84	-0.16206	52.84	-1.55491
52.86	-0.16221	52.86	-1.5556
52.88	-0.16658	52.88	-1.54579
52.9	-0.16686	52.9	-1.56285
52.92	-0.1689	52.92	-1.5411
52.94	-0.16769	52.94	-1.5567
52.96	-0.16877	52.96	-1.55073
52.98	-0.16933	52.98	-1.54263
53	-0.17149	53	-1.54459
53.02	-0.17161	53.02	-1.55201
53.04	-0.17387	53.04	-1.54681
53.06	-0.17112	53.06	-1.54493
53.08	-0.17271	53.08	-1.53478
53.1	-0.17311	53.1	-1.54869
53.12	-0.17375	53.12	-1.55107
53.14	-0.17271	53.14	-1.54357
53.16	-0.17417	53.16	-1.54263
53.18	-0.17398	53.18	-1.55022
53.2	-0.17517	53.2	-1.55602
53.22	-0.1767	53.22	-1.5353
53.24	-0.17438	53.24	-1.53905
53.26	-0.1777	53.26	-1.54297
53.28	-0.17634	53.28	-1.53086
53.3	-0.17763	53.3	-1.53436
53.32	-0.17778	53.32	-1.53205
53.34	-0.1761	53.34	-1.52617
53.36	-0.17798	53.36	-1.53077
53.38	-0.17829	53.38	-1.52753
53.4	-0.17681	53.4	-1.53308
53.42	-0.17666	53.42	-1.53342
53.44	-0.17832	53.44	-1.52267
53.46	-0.1782	53.46	-1.52617
53.48	-0.18018	53.48	-1.53112
53.5	-0.17878	53.5	-1.52207
53.52	-0.17836	53.52	-1.51977
53.54	-0.18024	53.54	-1.5318
53.56	-0.17736	53.56	-1.52523
53.58	-0.18015	53.58	-1.52259
53.6	-0.18031	53.6	-1.52182
53.62	-0.1794	53.62	-1.52429
53.64	-0.17847	53.64	-1.53274
53.66	-0.17954	53.66	-1.54212
53.68	-0.18182	53.68	-1.53794
53.7	-0.18177	53.7	-1.52608
53.72	-0.17863	53.72	-1.53956
53.74	-0.18098	53.74	-1.54075
53.76	-0.17947	53.76	-1.55295
53.78	-0.17954	53.78	-1.53606
53.8	-0.18044	53.8	-1.53743
53.82	-0.18273	53.82	-1.54408
53.84	-0.17956	53.84	-1.54775
53.86	-0.18202	53.86	-1.56157
53.88	-0.1823	53.88	-1.55619
53.9	-0.18182	53.9	-1.55031
53.92	-0.18108	53.92	-1.54894
53.94	-0.18117	53.94	-1.56097
53.96	-0.18301	53.96	-1.54937
53.98	-0.18266	53.98	-1.55858
54	-0.1837	54	-1.56668
54.02	-0.18162	54.02	-1.56071
54.04	-0.18111	54.04	-1.56327
54.06	-0.18219	54.06	-1.56728
54.08	-0.18104	54.08	-1.56037
54.1	-0.18283	54.1	-1.56455
54.12	-0.18246	54.12	-1.56336
54.14	-0.18281	54.14	-1.55926
54.16	-0.18252	54.16	-1.57044
54.18	-0.18306	54.18	-1.57658
54.2	-0.18277	54.2	-1.56293
54.22	-0.18308	54.22	-1.58127
54.24	-0.18467	54.24	-1.58033
54.26	-0.18246	54.26	-1.5718
54.28	-0.1833	54.28	-1.57427
54.3	-0.18232	54.3	-1.57368
54.32	-0.18387	54.32	-1.56933
54.34	-0.1847	54.34	-1.57163
54.36	-0.18133	54.36	-1.57547
54.38	-0.18421	54.38	-1.57436
54.4	-0.18235	54.4	-1.58101
54.42	-0.18596	54.42	-1.57735
54.44	-0.18098	54.44	-1.57683
54.46	-0.18399	54.46	-1.57658
54.48	-0.18629	54.48	-1.57581
54.5	-0.18509	54.5	-1.58502
54.52	-0.18304	54.52	-1.57385
54.54	-0.18304	54.54	-1.58255
54.56	-0.18509	54.56	-1.58511
54.58	-0.18184	54.58	-1.57863
54.6	-0.1839	54.6	-1.5817
54.62	-0.18177	54.62	-1.59091
54.64	-0.1845	54.64	-1.58332
54.66	-0.1841	54.66	-1.5886
54.68	-0.18408	54.68	-1.5811
54.7	-0.18345	54.7	-1.58332
54.72	-0.18534	54.72	-1.58135
54.74	-0.18441	54.74	-1.57615
54.76	-0.18345	54.76	-1.58315
54.78	-0.18387	54.78	-1.58383
54.8	-0.1831	54.8	-1.59202
54.82	-0.18149	54.82	-1.584
54.84	-0.18527	54.84	-1.57965
54.86	-0.1841	54.86	-1.58135
54.88	-0.18253	54.88	-1.58144
54.9	-0.18552	54.9	-1.58724
54.92	-0.18421	54.92	-1.58784
54.94	-0.18354	54.94	-1.5921
54.96	-0.1849	54.96	-1.58357
54.98	-0.18505	54.98	-1.5892
55	-0.18443	55	-1.59526
55.02	-0.18326	55.02	-1.58664
55.04	-0.18479	55.04	-1.58502
55.06	-0.18232	55.06	-1.58391
55.08	-0.18259	55.08	-1.5869
55.1	-0.18232	55.1	-1.57274
55.12	-0.18379	55.12	-1.5828
55.14	-0.1847	55.14	-1.58809
55.16	-0.18304	55.16	-1.57871
55.18	-0.18304	55.18	-1.58903
55.2	-0.18478	55.2	-1.58161
55.22	-0.18593	55.22	-1.58724
55.24	-0.18359	55.24	-1.5782
55.26	-0.18536	55.26	-1.58528
55.28	-0.18516	55.28	-1.58306
55.3	-0.18368	55.3	-1.59236
55.32	-0.18191	55.32	-1.58255
55.34	-0.18421	55.34	-1.59099
55.36	-0.18363	55.36	-1.59227
55.38	-0.18669	55.38	-1.59304
55.4	-0.18478	55.4	-1.59611
55.42	-0.1852	55.42	-1.59185
55.44	-0.18498	55.44	-1.58255
55.46	-0.18521	55.46	-1.58605
55.48	-0.18527	55.48	-1.59483
55.5	-0.18525	55.5	-1.58912
55.52	-0.18363	55.52	-1.57888
55.54	-0.18715	55.54	-1.58451
55.56	-0.18653	55.56	-1.5782
55.58	-0.18182	55.58	-1.5898
55.6	-0.18627	55.6	-1.58008
55.62	-0.18724	55.62	-1.58613
55.64	-0.18713	55.64	-1.58673
55.66	-0.18465	55.66	-1.5799
55.68	-0.18593	55.68	-1.5915
55.7	-0.18655	55.7	-1.58588
55.72	-0.18738	55.72	-1.58553
55.74	-0.18591	55.74	-1.58997
55.76	-0.18624	55.76	-1.58289
55.78	-0.18673	55.78	-1.58809
55.8	-0.18465	55.8	-1.58988
55.82	-0.18757	55.82	-1.58502
55.84	-0.18747	55.84	-1.59057
55.86	-0.18693	55.86	-1.58605
55.88	-0.18684	55.88	-1.58656
55.9	-0.1854	55.9	-1.58613
55.92	-0.18538	55.92	-1.59133
55.94	-0.18749	55.94	-1.59082
55.96	-0.18682	55.96	-1.58639
55.98	-0.1866	55.98	-1.5915
56	-0.18514	56	-1.5933
56.02	-0.18496	56.02	-1.58741
56.04	-0.18583	56.04	-1.59347
56.06	-0.18418	56.06	-1.59509
56.08	-0.18788	56.08	-1.58664
56.1	-0.18603	56.1	-1.59415
56.12	-0.18634	56.12	-1.58724
56.14	-0.1854	56.14	-1.58323
56.16	-0.18549	56.16	-1.59705
56.18	-0.18888	56.18	-1.58221
56.2	-0.18536	56.2	-1.58639
56.22	-0.18804	56.22	-1.58383
56.24	-0.18684	56.24	-1.58588
56.26	-0.18591	56.26	-1.58724
56.28	-0.18744	56.28	-1.58477
56.3	-0.18567	56.3	-1.5898
56.32	-0.18686	56.32	-1.59185
56.34	-0.18972	56.34	-1.58391
56.36	-0.1876	56.36	-1.58852
56.38	-0.18545	56.38	-1.59679
56.4	-0.18618	56.4	-1.58784
56.42	-0.18594	56.42	-1.58809
56.44	-0.18824	56.44	-1.58903
56.46	-0.18456	56.46	-1.58929
56.48	-0.1876	56.48	-1.59423
56.5	-0.18919	56.5	-1.59159
56.52	-0.18662	56.52	-1.58408
56.54	-0.18738	56.54	-1.58937
56.56	-0.18543	56.56	-1.58315
56.58	-0.18844	56.58	-1.58733
56.6	-0.18512	56.6	-1.59475
56.62	-0.18682	56.62	-1.58741
56.64	-0.18684	56.64	-1.57828
56.66	-0.18686	56.66	-1.58545
56.68	-0.18718	56.68	-1.59679
56.7	-0.18777	56.7	-1.59585
56.72	-0.18633	56.72	-1.58528
56.74	-0.18757	56.74	-1.58937
56.76	-0.18793	56.76	-1.60259
56.78	-0.18702	56.78	-1.57521
56.8	-0.18669	56.8	-1.59722
56.82	-0.18768	56.82	-1.58519
56.84	-0.18693	56.84	-1.59577
56.86	-0.18693	56.86	-1.59168
56.88	-0.18629	56.88	-1.59423
56.9	-0.18638	56.9	-1.59099
56.92	-0.18886	56.92	-1.58502
56.94	-0.18472	56.94	-1.58153
56.96	-0.18686	56.96	-1.59364
56.98	-0.18995	56.98	-1.58622
57	-0.18647	57	-1.59995
57.02	-0.18609	57.02	-1.59551
57.04	-0.18819	57.04	-1.59765
57.06	-0.18784	57.06	-1.58477
57.08	-0.18589	57.08	-1.59713
57.1	-0.18709	57.1	-1.59748
57.12	-0.18881	57.12	-1.58707
57.14	-0.18633	57.14	-1.58775
57.16	-0.18753	57.16	-1.58733
57.18	-0.18726	57.18	-1.59611
57.2	-0.18634	57.2	-1.58741
57.22	-0.19005	57.22	-1.58195
57.24	-0.18747	57.24	-1.59961
57.26	-0.18784	57.26	-1.58246
57.28	-0.19037	57.28	-1.5927
57.3	-0.18512	57.3	-1.5857
57.32	-0.18904	57.32	-1.59193
57.34	-0.18718	57.34	-1.5944
57.36	-0.18696	57.36	-1.58366
57.38	-0.1883	57.38	-1.59526
57.4	-0.18445	57.4	-1.58946
57.42	-0.18724	57.42	-1.58622
57.44	-0.18943	57.44	-1.60106
57.46	-0.18611	57.46	-1.5921
57.48	-0.18665	57.48	-1.58733
57.5	-0.18605	57.5	-1.59253
57.52	-0.18778	57.52	-1.58263
57.54	-0.18895	57.54	-1.58758
57.56	-0.188	57.56	-1.5834
57.58	-0.18868	57.58	-1.59099
57.6	-0.18611	57.6	-1.58588
57.62	-0.18886	57.62	-1.59483
57.64	-0.18547	57.64	-1.58579
57.66	-0.1878	57.66	-1.59406
57.68	-0.18655	57.68	-1.59466
57.7	-0.18656	57.7	-1.58963
57.72	-0.18928	57.72	-1.59986
57.74	-0.18861	57.74	-1.58869
57.76	-0.18676	57.76	-1.59116
57.78	-0.18871	57.78	-1.59679
57.8	-0.18817	57.8	-1.59202
57.82	-0.18901	57.82	-1.58809
57.84	-0.1885	57.84	-1.58903
57.86	-0.18857	57.86	-1.59355
57.88	-0.18757	57.88	-1.58997
57.9	-0.18795	57.9	-1.58494
57.92	-0.18861	57.92	-1.58622
57.94	-0.18937	57.94	-1.59014
57.96	-0.18784	57.96	-1.59074
57.98	-0.18786	57.98	-1.59423
58	-0.18609	58	-1.58809
58.02	-0.18746	58.02	-1.59057
58.04	-0.18923	58.04	-1.59534
58.06	-0.18786	58.06	-1.58809
58.08	-0.18618	58.08	-1.58843
58.1	-0.18614	58.1	-1.59799
58.12	-0.18678	58.12	-1.58767
58.14	-0.18749	58.14	-1.5944
58.16	-0.19008	58.16	-1.59381
58.18	-0.18808	58.18	-1.59202
58.2	-0.18675	58.2	-1.602
58.22	-0.18605	58.22	-1.58417
58.24	-0.18899	58.24	-1.5921
58.26	-0.18664	58.26	-1.58357
58.28	-0.18926	58.28	-1.59372
58.3	-0.18727	58.3	-1.58349
58.32	-0.18893	58.32	-1.59031
58.34	-0.18638	58.34	-1.59125
58.36	-0.18766	58.36	-1.59364
58.38	-0.18795	58.38	-1.58664
58.4	-0.18828	58.4	-1.58937
58.42	-0.18706	58.42	-1.58895
58.44	-0.18766	58.44	-1.59108
58.46	-0.18669	58.46	-1.60046
58.48	-0.18715	58.48	-1.59466
58.5	-0.18738	58.5	-1.59202
58.52	-0.18808	58.52	-1.5892
58.54	-0.18727	58.54	-1.58681
58.56	-0.18726	58.56	-1.58084
58.58	-0.18842	58.58	-1.58528
58.6	-0.18647	58.6	-1.58801
58.62	-0.18789	58.62	-1.59236
58.64	-0.18809	58.64	-1.58835
58.66	-0.18797	58.66	-1.58937
58.68	-0.18868	58.68	-1.59313
58.7	-0.18769	58.7	-1.58715
58.72	-0.18906	58.72	-1.5973
58.74	-0.18913	58.74	-1.58784
58.76	-0.18691	58.76	-1.59509
58.78	-0.18861	58.78	-1.5904
58.8	-0.18627	58.8	-1.58434
58.82	-0.18602	58.82	-1.59082
58.84	-0.18731	58.84	-1.58801
58.86	-0.18715	58.86	-1.58528
58.88	-0.18882	58.88	-1.58263
58.9	-0.18731	58.9	-1.59594
58.92	-0.18693	58.92	-1.5933
58.94	-0.18645	58.94	-1.58886
58.96	-0.18778	58.96	-1.59091
58.98	-0.18881	58.98	-1.58332
59	-0.18853	59	-1.59867
59.02	-0.18638	59.02	-1.59065
59.04	-0.18658	59.04	-1.57854
59.06	-0.18698	59.06	-1.5898
59.08	-0.18769	59.08	-1.58545
59.1	-0.18687	59.1	-1.5904
59.12	-0.18571	59.12	-1.58315
59.14	-0.18886	59.14	-1.59261
59.16	-0.1864	59.16	-1.5811
59.18	-0.18656	59.18	-1.58809
59.2	-0.18633	59.2	-1.59261
59.22	-0.18558	59.22	-1.58647
59.24	-0.18839	59.24	-1.59585
59.26	-0.18813	59.26	-1.58741
59.28	-0.18696	59.28	-1.5898
59.3	-0.18893	59.3	-1.58485
59.32	-0.18711	59.32	-1.5817
59.34	-0.18928	59.34	-1.58954
59.36	-0.188	59.36	-1.58553
59.38	-0.18686	59.38	-1.59108
59.4	-0.18532	59.4	-1.59722
59.42	-0.186	59.42	-1.58664
59.44	-0.1858	59.44	-1.58519
59.46	-0.18505	59.46	-1.58758
59.48	-0.18605	59.48	-1.5886
59.5	-0.18436	59.5	-1.59125
59.52	-0.18572	59.52	-1.58016
59.54	-0.18662	59.54	-1.5886
59.56	-0.18662	59.56	-1.59321
59.58	-0.18567	59.58	-1.58698
59.6	-0.18758	59.6	-1.59381
59.62	-0.18609	59.62	-1.59116
59.64	-0.18509	59.64	-1.5747
59.66	-0.18591	59.66	-1.59722
59.68	-0.18698	59.68	-1.59005
59.7	-0.18726	59.7	-1.5788
59.72	-0.18525	59.72	-1.58681
59.74	-0.18593	59.74	-1.57794
59.76	-0.18583	59.76	-1.58715
59.78	-0.18773	59.78	-1.58485
59.8	-0.18489	59.8	-1.58528
59.82	-0.18481	59.82	-1.5921
59.84	-0.18414	59.84	-1.57607
59.86	-0.1878	59.86	-1.59065
59.88	-0.18531	59.88	-1.5985
59.9	-0.18605	59.9	-1.58221
59.92	-0.18483	59.92	-1.5782
59.94	-0.18516	59.94	-1.58315
59.96	-0.18452	59.96	-1.57726
59.98	-0.18465	59.98	-1.58008
60	-0.18704	60	-1.57965
60.02	-0.18742	60.02	-1.58596
60.04	-0.18441	60.04	-1.57607
60.06	-0.18403	60.06	-1.5799
[truncated: 1,003 more rows]

## Sheet: Fig.4b
H-Mo2C/NG													Mo2C/NG
Binding Energy (eV)	Intensity (a.u.)	Intensity (a.u.)	Intensity (a.u.)	Intensity (a.u.)	Intensity (a.u.)	Intensity (a.u.)	Intensity (a.u.)	Intensity (a.u.)	Intensity (a.u.)	Intensity (a.u.)	Intensity (a.u.)		Binding Energy (eV)	Intensity (a.u.)	Intensity (a.u.)	Intensity (a.u.)	Intensity (a.u.)	Intensity (a.u.)	Intensity (a.u.)	Intensity (a.u.)	Intensity (a.u.)	Intensity (a.u.)	Intensity (a.u.)	Intensity (a.u.)
238	1538.67	1551.63	1558.73	1551.63	1551.63	1551.63	1551.63	1551.63	1551.63	1551.63	1558.73		238	-7361	-7332.89	-7327.5	-7332.89	-7332.89	-7332.89	-7332.89	-7332.89	-7332.89	-7332.89	-7327.5
237.95	1526.67	1551.34	1560.75	1551.34	1551.34	1551.34	1551.34	1551.34	1551.34	1551.34	1560.75		237.95	-7326	-7333.32	-7326.15	-7333.32	-7333.32	-7333.32	-7333.32	-7333.32	-7333.32	-7333.32	-7326.15
237.9	1555.33	1551.03	1563.44	1551.03	1551.03	1551.03	1551.03	1551.03	1551.03	1551.03	1563.44		237.9	-7339	-7333.78	-7324.28	-7333.78	-7333.78	-7333.78	-7333.78	-7333.78	-7333.78	-7333.78	-7324.28
237.85	1568.67	1550.69	1566.95	1550.69	1550.69	1550.69	1550.69	1550.69	1550.69	1550.69	1566.95		237.85	-7341	-7334.28	-7321.77	-7334.28	-7334.28	-7334.28	-7334.28	-7334.28	-7334.28	-7334.28	-7321.77
237.8	1642	1550.31	1571.5	1550.31	1550.31	1550.31	1550.31	1550.31	1550.31	1550.31	1571.5		237.8	-7212	-7334.82	-7318.43	-7334.82	-7334.82	-7334.82	-7334.82	-7334.82	-7334.82	-7334.82	-7318.43
237.75	1577.33	1549.89	1577.36	1549.89	1549.89	1549.89	1549.89	1549.89	1549.89	1549.89	1577.36		237.75	-7236	-7335.38	-7314.04	-7335.38	-7335.38	-7335.38	-7335.38	-7335.38	-7335.38	-7335.38	-7314.04
237.7	1631.33	1549.42	1584.82	1549.42	1549.42	1549.42	1549.42	1549.42	1549.42	1549.42	1584.82		237.7	-7197	-7335.98	-7308.36	-7335.98	-7335.98	-7335.98	-7335.98	-7335.98	-7335.98	-7335.98	-7308.36
237.65	1647.33	1548.91	1594.25	1548.91	1548.91	1548.91	1548.91	1548.91	1548.91	1548.91	1594.25		237.65	-7181	-7336.64	-7301.09	-7336.64	-7336.64	-7336.64	-7336.64	-7336.64	-7336.64	-7336.64	-7301.09
237.6	1643.33	1548.36	1606.11	1548.36	1548.36	1548.36	1548.36	1548.36	1548.36	1548.36	1606.11		237.6	-7160	-7337.36	-7291.87	-7337.36	-7337.36	-7337.36	-7337.36	-7337.36	-7337.36	-7337.36	-7291.87
237.55	1701.33	1547.74	1620.87	1547.74	1547.74	1547.74	1547.74	1547.74	1547.74	1547.74	1620.87		237.55	-7122	-7338.14	-7280.26	-7338.14	-7338.14	-7338.14	-7338.14	-7338.14	-7338.14	-7338.14	-7280.26
237.5	1708	1547.07	1639.14	1547.07	1547.07	1547.07	1547.07	1547.07	1547.07	1547.07	1639.14		237.5	-7134	-7338.99	-7265.78	-7338.99	-7338.99	-7338.99	-7338.99	-7338.99	-7338.99	-7338.99	-7265.78
237.45	1724	1546.33	1661.56	1546.33	1546.33	1546.33	1546.33	1546.33	1546.33	1546.33	1661.56		237.45	-7100	-7339.91	-7247.83	-7339.91	-7339.91	-7339.91	-7339.91	-7339.91	-7339.91	-7339.91	-7247.83
237.4	1799.33	1545.48	1688.86	1545.48	1545.48	1545.48	1545.48	1545.48	1545.48	1545.48	1688.86		237.4	-7070	-7340.95	-7225.83	-7340.95	-7340.95	-7340.95	-7340.95	-7340.95	-7340.95	-7340.95	-7225.83
237.35	1848	1544.51	1721.87	1544.51	1544.51	1544.51	1544.51	1544.51	1544.51	1544.51	1721.87		237.35	-7041	-7342.13	-7199.03	-7342.13	-7342.13	-7342.13	-7342.12	-7342.13	-7342.13	-7342.13	-7199.03
237.3	1890	1543.4	1761.48	1543.4	1543.4	1543.4	1543.4	1543.4	1543.4	1543.4	1761.48		237.3	-7073	-7343.45	-7166.63	-7343.45	-7343.45	-7343.45	-7343.45	-7343.45	-7343.45	-7343.45	-7166.63
237.25	1944	1542.14	1808.7	1542.14	1542.14	1542.14	1542.14	1542.14	1542.14	1542.14	1808.7		237.25	-6957	-7344.93	-7127.74	-7344.93	-7344.93	-7344.93	-7344.92	-7344.93	-7344.93	-7344.93	-7127.74
237.2	2011.33	1540.72	1864.56	1540.72	1540.72	1540.72	1540.72	1540.72	1540.72	1540.72	1864.56		237.2	-6867	-7346.57	-7081.41	-7346.57	-7346.57	-7346.57	-7346.57	-7346.57	-7346.57	-7346.57	-7081.41
237.15	2046	1539.11	1930.12	1539.11	1539.11	1539.11	1539.11	1539.11	1539.11	1539.11	1930.12		237.15	-6771	-7348.41	-7026.62	-7348.41	-7348.41	-7348.41	-7348.41	-7348.41	-7348.41	-7348.41	-7026.62
237.1	2172.67	1537.3	2006.5	1537.3	1537.3	1537.3	1537.3	1537.3	1537.3	1537.3	2006.5		237.1	-6720	-7350.43	-6962.34	-7350.43	-7350.43	-7350.43	-7350.43	-7350.43	-7350.43	-7350.43	-6962.32
237.05	2236.67	1535.27	2094.76	1535.27	1535.27	1535.27	1535.27	1535.27	1535.27	1535.27	2094.76		237.05	-6656	-7352.67	-6887.5	-7352.67	-7352.67	-7352.67	-7352.67	-7352.67	-7352.67	-7352.67	-6887.48
237	2364	1532.99	2195.88	1532.99	1532.99	1532.99	1533	1532.99	1532.99	1532.99	2195.89		237	-6560	-7355.15	-6801.1	-7355.15	-7355.15	-7355.15	-7355.14	-7355.15	-7355.15	-7355.15	-6801.08
236.95	2501.33	1530.46	2310.75	1530.46	1530.46	1530.46	1530.46	1530.46	1530.46	1530.46	2310.76		236.95	-6495	-7357.91	-6702.22	-7357.91	-7357.91	-7357.91	-7357.89	-7357.91	-7357.91	-7357.91	-6702.22
236.9	2574	1527.63	2440.03	1527.63	1527.63	1527.63	1527.64	1527.63	1527.63	1527.63	2440.05		236.9	-6314	-7360.96	-6590.08	-7360.96	-7360.96	-7360.96	-7360.94	-7360.96	-7360.96	-7360.96	-6590.06
236.85	2814	1524.5	2584.16	1524.5	1524.5	1524.5	1524.52	1524.5	1524.5	1524.5	2584.18		236.85	-6245	-7364.32	-6464.02	-7364.32	-7364.32	-7364.32	-7364.29	-7364.32	-7364.32	-7364.32	-6463.98
236.8	2852.67	1521.05	2743.21	1521.05	1521.05	1521.05	1521.08	1521.05	1521.05	1521.05	2743.23		236.8	-6159	-7368.01	-6323.7	-7368.01	-7368.01	-7368.01	-7367.97	-7368.01	-7368.01	-7368.01	-6323.66
236.75	3072.67	1517.28	2916.83	1517.28	1517.28	1517.28	1517.32	1517.28	1517.28	1517.28	2916.87		236.75	-5975	-7372.05	-6169.14	-7372.05	-7372.05	-7372.05	-7371.99	-7372.05	-7372.05	-7372.05	-6169.08
236.7	3272	1513.17	3104.19	1513.17	1513.17	1513.17	1513.22	1513.17	1513.17	1513.17	3104.25		236.7	-5817	-7376.47	-6000.76	-7376.47	-7376.47	-7376.47	-7376.38	-7376.47	-7376.47	-7376.47	-6000.68
236.65	3356	1508.7	3303.85	1508.7	1508.7	1508.7	1508.78	1508.7	1508.7	1508.7	3303.93		236.65	-5800	-7381.28	-5819.46	-7381.28	-7381.28	-7381.28	-7381.16	-7381.28	-7381.28	-7381.28	-5819.34
236.6	3584.67	1503.9	3513.75	1503.9	1503.9	1503.9	1504	1503.9	1503.9	1503.9	3513.86		236.6	-5588	-7386.47	-5626.72	-7386.47	-7386.47	-7386.47	-7386.3	-7386.47	-7386.47	-7386.47	-5626.54
236.55	3818.67	1498.74	3731.13	1498.74	1498.74	1498.74	1498.89	1498.74	1498.74	1498.74	3731.28		236.55	-5363	-7392.06	-5424.64	-7392.06	-7392.06	-7392.06	-7391.82	-7392.06	-7392.06	-7392.06	-5424.4
236.5	4020	1493.24	3952.55	1493.24	1493.24	1493.24	1493.45	1493.24	1493.24	1493.24	3952.76		236.5	-5048	-7398.04	-5216	-7398.04	-7398.04	-7398.04	-7397.71	-7398.04	-7398.04	-7398.04	-5215.66
236.45	4233.33	1487.39	4173.91	1487.39	1487.39	1487.39	1487.68	1487.39	1487.39	1487.39	4174.2		236.45	-4935	-7404.41	-5004.18	-7404.41	-7404.41	-7404.41	-7403.96	-7404.41	-7404.41	-7404.41	-5003.74
236.4	4418	1481.2	4390.54	1481.2	1481.2	1481.2	1481.6	1481.2	1481.2	1481.2	4390.94		236.4	-4799	-7411.15	-4793.26	-7411.15	-7411.15	-7411.15	-7410.53	-7411.15	-7411.15	-7411.15	-4792.64
236.35	4573.33	1474.7	4597.33	1474.7	1474.7	1474.7	1475.25	1474.7	1474.7	1474.7	4597.88		236.35	-4611	-7418.25	-4587.76	-7418.25	-7418.25	-7418.25	-7417.42	-7418.25	-7418.25	-7418.25	-4586.94
236.3	4740	1467.91	4788.9	1467.91	1467.91	1467.91	1468.66	1467.91	1467.91	1467.91	4789.65		236.3	-4461	-7425.69	-4392.68	-7425.69	-7425.69	-7425.69	-7424.58	-7425.69	-7425.69	-7425.69	-4391.56
236.25	4837.33	1460.88	4959.85	1460.88	1460.88	1460.88	1461.89	1460.88	1460.88	1460.88	4960.87		236.25	-4227	-7433.44	-4213.2	-7433.44	-7433.44	-7433.44	-7431.96	-7433.44	-7433.44	-7433.44	-4211.7
236.2	5038	1453.62	5105	1453.62	1453.62	1453.62	1454.99	1453.62	1453.62	1453.62	5106.36		236.2	-4058	-7441.49	-4054.48	-7441.49	-7441.49	-7441.49	-7439.52	-7441.49	-7441.49	-7441.49	-4052.52
236.15	5001.33	1446.18	5219.66	1446.18	1446.18	1446.18	1448.01	1446.18	1446.18	1446.18	5221.49		236.15	-4043	-7449.77	-3921.42	-7449.77	-7449.77	-7449.77	-7447.17	-7449.77	-7449.77	-7449.77	-3918.84
236.1	5067.33	1438.61	5299.94	1438.61	1438.61	1438.61	1441.04	1438.61	1438.61	1438.61	5302.37		236.1	-3840	-7458.23	-3818.4	-7458.23	-7458.23	-7458.23	-7454.84	-7458.23	-7458.23	-7458.23	-3815
236.05	5228.67	1430.93	5342.93	1430.93	1430.93	1430.93	1434.15	1430.93	1430.93	1430.93	5346.14		236.05	-3845	-7466.86	-3749	-7466.86	-7466.86	-7466.86	-7462.44	-7466.86	-7466.86	-7466.86	-3744.56
236	5229.33	1423.2	5346.96	1423.2	1423.2	1423.2	1427.41	1423.2	1423.2	1423.2	5351.18		236	-3761	-7475.6	-3715.78	-7475.6	-7475.6	-7475.6	-7469.87	-7475.6	-7475.6	-7475.6	-3710.04
235.95	5310.67	1415.45	5311.68	1415.45	1415.45	1415.45	1420.95	1415.45	1415.45	1415.45	5317.18		235.95	-3868	-7484.4	-3720.12	-7484.4	-7484.4	-7484.4	-7477.01	-7484.4	-7484.4	-7484.4	-3712.72
235.9	5171.33	1407.74	5238.08	1407.74	1407.74	1407.74	1414.87	1407.74	1407.75	1407.74	5245.21		235.9	-3837	-7493.18	-3762.1	-7493.18	-7493.18	-7493.18	-7483.73	-7493.18	-7493.18	-7493.18	-3752.64
235.85	5047.33	1400.12	5128.43	1400.12	1400.12	1400.12	1409.31	1400.12	1400.12	1400.12	5137.62		235.85	-3895	-7501.93	-3840.58	-7501.93	-7501.93	-7501.93	-7489.88	-7501.93	-7501.93	-7501.93	-3828.54
235.8	4912.67	1392.62	4986.12	1392.62	1392.62	1392.62	1404.38	1392.62	1392.62	1392.62	4997.89		235.8	-3983	-7510.57	-3953.12	-7510.57	-7510.57	-7510.57	-7495.33	-7510.57	-7510.57	-7510.57	-3937.88
235.75	4716.67	1385.28	4815.49	1385.28	1385.28	1385.28	1400.24	1385.28	1385.28	1385.28	4830.46		235.75	-4026	-7519.07	-4096.3	-7519.07	-7519.07	-7519.07	-7499.88	-7519.07	-7519.07	-7519.07	-4077.1
235.7	4512	1378.12	4621.51	1378.12	1378.12	1378.12	1397.04	1378.12	1378.13	1378.12	4640.44		235.7	-4390	-7527.38	-4265.8	-7527.38	-7527.38	-7527.38	-7503.37	-7527.38	-7527.38	-7527.38	-4241.8
235.65	4349.33	1371.19	4409.56	1371.19	1371.19	1371.19	1394.96	1371.19	1371.2	1371.19	4433.34		235.65	-4513	-7535.47	-4456.76	-7535.47	-7535.47	-7535.47	-7505.6	-7535.47	-7535.47	-7535.47	-4426.9
235.6	4176	1364.52	4185.13	1364.52	1364.52	1364.52	1394.19	1364.52	1364.54	1364.52	4214.82		235.6	-4756	-7543.27	-4663.96	-7543.27	-7543.27	-7543.27	-7506.34	-7543.27	-7543.27	-7543.27	-4627.02
235.55	3942.67	1358.11	3953.55	1358.11	1358.11	1358.11	1394.91	1358.11	1358.14	1358.11	3990.37		235.55	-4889	-7550.78	-4882.16	-7550.78	-7550.78	-7550.78	-7505.37	-7550.78	-7550.78	-7550.78	-4836.74
235.5	3758.67	1351.98	3719.79	1351.98	1351.98	1351.98	1397.32	1351.98	1352.03	1351.98	3765.18		235.5	-5126	-7557.96	-5106.24	-7557.96	-7557.96	-7557.96	-7502.47	-7557.95	-7557.96	-7557.96	-5050.74
235.45	3528	1346.16	3488.35	1346.16	1346.16	1346.16	1401.66	1346.16	1346.23	1346.16	3543.92		235.45	-5269	-7564.79	-5331.52	-7564.79	-7564.79	-7564.79	-7497.4	-7564.78	-7564.79	-7564.79	-5264.12
235.4	3318.67	1340.66	3263.09	1340.66	1340.66	1340.66	1408.14	1340.66	1340.77	1340.66	3330.68		235.4	-5453	-7571.26	-5553.78	-7571.26	-7571.26	-7571.26	-7489.91	-7571.24	-7571.26	-7571.26	-5472.42
235.35	3144.67	1335.49	3047.18	1335.49	1335.49	1335.49	1417	1335.49	1335.67	1335.49	3128.86		235.35	-5729	-7577.38	-5769.48	-7577.38	-7577.38	-7577.38	-7479.79	-7577.35	-7577.38	-7577.38	-5671.86
235.3	3022	1330.66	2843.1	1330.66	1330.66	1330.66	1428.42	1330.66	1330.92	1330.66	2941.13		235.3	-5906	-7583.14	-5975.68	-7583.14	-7583.14	-7583.14	-7466.8	-7583.09	-7583.14	-7583.14	-5859.3
235.25	2879.33	1326.14	2652.63	1326.14	1326.14	1326.14	1442.6	1326.14	1326.54	1326.14	2769.48		235.25	-6046	-7588.55	-6170.14	-7588.55	-7588.55	-7588.55	-7450.75	-7588.47	-7588.55	-7588.55	-6032.26
235.2	2690	1321.93	2476.94	1321.93	1321.93	1321.93	1459.67	1321.93	1322.53	1321.93	2615.27		235.2	-6156	-7593.6	-6351.24	-7593.6	-7593.6	-7593.6	-7431.44	-7593.48	-7593.6	-7593.6	-6188.94
235.15	2552.67	1318.01	2316.64	1318.01	1318.01	1318.01	1479.74	1318.01	1318.9	1318.01	2479.26		235.15	-6343	-7598.3	-6517.94	-7598.3	-7598.3	-7598.3	-7408.75	-7598.1	-7598.3	-7598.3	-6328.18
235.1	2502.67	1314.37	2171.86	1314.36	1314.36	1314.36	1502.86	1314.36	1315.67	1314.36	2361.65		235.1	-6497	-7602.71	-6669.8	-7602.71	-7602.71	-7602.71	-7382.62	-7602.39	-7602.71	-7602.71	-6449.38
235.05	2419.33	1310.97	2042.33	1310.97	1310.97	1310.97	1528.99	1310.97	1312.87	1310.97	2262.25		235.05	-6546	-7606.83	-6806.74	-7606.83	-7606.83	-7606.83	-7353.07	-7606.32	-7606.83	-7606.83	-6552.48
235	2342	1307.8	1927.48	1307.79	1307.79	1307.79	1558.01	1307.79	1310.54	1307.79	2180.44		235	-6608	-7610.68	-6929.12	-7610.69	-7610.69	-7610.69	-7320.19	-7609.9	-7610.69	-7610.69	-6637.82
234.95	2229.33	1304.83	1826.5	1304.82	1304.82	1304.82	1589.68	1304.82	1308.76	1304.82	2115.29		234.95	-6681	-7614.31	-7037.49	-7614.31	-7614.31	-7614.31	-7284.18	-7613.1	-7614.31	-7614.31	-6706.14
234.9	2148	1302.04	1738.41	1302.03	1302.03	1302.03	1623.66	1302.03	1307.62	1302.03	2065.64		234.9	-6711	-7617.73	-7132.71	-7617.74	-7617.74	-7617.74	-7245.36	-7615.89	-7617.73	-7617.74	-6758.48
234.85	2114	1299.41	1662.14	1299.39	1299.39	1299.39	1659.46	1299.39	1307.26	1299.39	2030.09		234.85	-6682	-7620.95	-7215.71	-7620.97	-7620.97	-7620.97	-7204.2	-7618.18	-7620.97	-7620.97	-6796.14
234.8	2072	1296.91	1596.56	1296.88	1296.88	1296.88	1696.45	1296.88	1307.88	1296.88	2007.16		234.8	-6740	-7624.02	-7287.55	-7624.05	-7624.05	-7624.05	-7161.3	-7619.89	-7624.04	-7624.05	-6820.6
234.75	2043.33	1294.52	1540.54	1294.47	1294.47	1294.47	1733.87	1294.47	1309.71	1294.47	1995.24		234.75	-6779	-7626.96	-7349.33	-7627.02	-7627.02	-7627.02	-7117.41	-7620.88	-7627.01	-7627.02	-6833.52
234.7	2004	1292.22	1492.98	1292.14	1292.14	1292.14	1770.86	1292.14	1313.09	1292.14	1992.73		234.7	-6853	-7629.82	-7402.14	-7629.91	-7629.91	-7629.91	-7073.43	-7620.95	-7629.9	-7629.91	-6836.6
234.65	2015.33	1289.99	1452.8	1289.86	1289.86	1289.86	1806.42	1289.86	1318.43	1289.86	1998.06		234.65	-6753	-7632.6	-7447.04	-7632.73	-7632.73	-7632.73	-7030.33	-7619.79	-7632.72	-7632.73	-6831.54
234.6	2021.33	1287.84	1419.04	1287.62	1287.62	1287.62	1839.54	1287.62	1326.24	1287.62	2009.78		234.6	-6797	-7635.29	-7485.02	-7635.52	-7635.52	-7635.52	-6989.2	-7617.02	-7635.5	-7635.52	-6819.98
234.55	2047.33	1285.73	1390.75	1285.39	1285.39	1285.39	1869.14	1285.39	1337.16	1285.39	2026.61		234.55	-6865	-7637.93	-7517.04	-7638.29	-7638.29	-7638.29	-6951.2	-7612.13	-7638.26	-7638.29	-6803.4
234.5	2064	1283.68	1367.13	1283.14	1283.15	1283.14	1894.21	1283.14	1351.96	1283.14	2047.55		234.5	-6741	-7640.51	-7543.97	-7641.08	-7641.08	-7641.08	-6917.46	-7604.48	-7641.04	-7641.08	-6783.14
234.45	2102.67	1281.7	1347.42	1280.86	1280.87	1280.86	1913.8	1280.86	1371.58	1280.86	2071.92		234.45	-6777	-7643.02	-7566.6	-7643.92	-7643.92	-7643.92	-6889.1	-7593.26	-7643.87	-7643.92	-6760.16
234.4	2094	1279.84	1330.97	1278.53	1278.54	1278.53	1927.15	1278.53	1397.12	1278.53	2099.48		234.4	-6790	-7645.44	-7585.64	-7646.84	-7646.84	-7646.84	-6867.1	-7577.48	-7646.76	-7646.84	-6735.06
234.35	2082.67	1278.12	1317.19	1276.12	1276.13	1276.12	1933.66	1276.12	1429.81	1276.12	2130.43		234.35	-6707	-7647.71	-7601.69	-7649.86	-7649.86	-7649.86	-6852.32	-7555.9	-7649.75	-7649.86	-6707.92
234.3	2201.33	1276.62	1305.57	1273.59	1273.6	1273.59	1932.95	1273.59	1471.09	1273.59	2165.48		234.3	-6623	-7649.73	-7615.32	-7653.01	-7653.01	-7653.01	-6845.36	-7527.12	-7652.84	-7653.01	-6678.32
234.25	2241.33	1275.47	1295.69	1270.92	1270.95	1270.92	1924.95	1270.92	1522.51	1270.92	2205.89		234.25	-6573	-7651.35	-7626.97	-7656.29	-7656.29	-7656.29	-6846.56	-7489.46	-7656.06	-7656.29	-6645.22
234.2	2338	1274.85	1287.16	1268.09	1268.13	1268.09	1909.83	1268.09	1585.79	1268.09	2253.4		234.2	-6597	-7652.36	-7637.06	-7659.74	-7659.74	-7659.74	-6856.04	-7441.11	-7659.4	-7659.74	-6607
234.15	2288.67	1274.99	1279.66	1265.06	1265.12	1265.06	1887.99	1265.06	1662.69	1265.06	2310.21		234.15	-6567	-7652.5	-7645.94	-7663.38	-7663.38	-7663.38	-6873.6	-7380.1	-7662.91	-7663.38	-6561.52
234.1	2464.67	1276.25	1272.91	1261.8	1261.89	1261.8	1860.08	1261.8	1754.98	1261.8	2378.91		234.1	-6487	-7651.35	-7653.9	-7667.24	-7667.24	-7667.24	-6898.82	-7304.38	-7666.58	-7667.24	-6506.08
234.05	2577.33	1279.09	1266.7	1258.29	1258.43	1258.29	1826.91	1258.29	1864.38	1258.29	2462.35		234.05	-6396	-7648.39	-7661.19	-7671.33	-7671.33	-7671.33	-6931.02	-7211.97	-7670.42	-7671.33	-6437.66
234	2670	1284.12	1260.81	1254.48	1254.69	1254.48	1789.41	1254.48	1992.36	1254.48	2563.46		234	-6230	-7642.94	-7668.05	-7675.72	-7675.72	-7675.72	-6969.34	-7101.12	-7674.46	-7675.72	-6353.04
233.95	2749.33	1292.13	1255.08	1250.35	1250.65	1250.35	1748.57	1250.35	2140.06	1250.35	2685.12		233.95	-6054	-7634.1	-7674.68	-7680.45	-7680.45	-7680.45	-7012.81	-6970.52	-7678.72	-7680.45	-6249.04
233.9	2925.33	1304.15	1249.37	1245.85	1246.3	1245.85	1705.39	1245.85	2308.1	1245.85	2829.92		233.9	-5981	-7620.69	-7681.21	-7685.52	-7685.52	-7685.52	-7060.33	-6819.46	-7683.17	-7685.52	-6122.78
233.85	3142.67	1321.46	1243.56	1240.96	1241.62	1240.96	1660.81	1240.96	2496.38	1240.96	3000.01		233.85	-5809	-7601.27	-7687.79	-7690.99	-7690.99	-7690.99	-7110.83	-6648.22	-7687.81	-7690.99	-5971.96
233.8	3276.67	1345.63	1237.55	1235.64	1236.6	1235.64	1615.72	1235.64	2703.9	1235.64	3196.84		233.8	-5705	-7574.07	-7694.53	-7696.9	-7696.9	-7696.9	-7163.26	-6458.32	-7692.63	-7696.9	-5795.22
233.75	3489.33	1378.52	1231.24	1229.84	1231.23	1229.84	1570.86	1229.84	2928.52	1229.84	3421.01		233.75	-5555	-7536.93	-7701.54	-7703.28	-7703.28	-7703.28	-7216.62	-6252.72	-7697.58	-7703.28	-5592.28
233.7	3794.67	1422.39	1224.56	1223.55	1225.53	1223.55	1526.88	1223.55	3166.92	1223.55	3672.1		233.7	-5359	-7487.32	-7708.89	-7710.16	-7710.16	-7710.16	-7270.03	-6036.1	-7702.6	-7710.16	-5364.3
233.65	4006	1479.79	1217.45	1216.72	1219.53	1216.72	1484.27	1216.72	3414.38	1216.72	3948.57		233.65	-5294	-7422.33	-7716.64	-7717.56	-7717.56	-7717.56	-7322.72	-5814.86	-7707.59	-7717.56	-5113.9
233.6	4236.67	1553.62	1209.86	1209.33	1213.29	1209.33	1443.41	1209.33	3664.86	1209.33	4247.73		233.6	-4972	-7338.73	-7724.87	-7725.53	-7725.53	-7725.53	-7374.09	-5597.04	-7712.46	-7725.53	-4845.06
233.55	4614	1646.97	1201.74	1201.36	1206.89	1201.36	1404.54	1201.36	3911.1	1201.36	4565.8		233.55	-4653	-7233.03	-7733.63	-7734.11	-7734.11	-7734.11	-7423.68	-5392	-7717.09	-7734.11	-4563
233.5	4885.33	1763.1	1193.06	1192.8	1200.46	1192.8	1367.8	1192.8	4144.83	1192.8	4898.07		233.5	-4378	-7101.62	-7742.96	-7743.3	-7743.3	-7743.3	-7471.12	-5209.8	-7721.27	-7743.3	-4273.58
233.45	5260.67	1905.19	1183.82	1183.63	1194.17	1183.63	1333.23	1183.63	4357.23	1183.63	5239.12		233.45	-4164	-6940.96	-7752.88	-7753.12	-7753.12	-7753.12	-7516.2	-5060.42	-7724.79	-7753.12	-3982.78
233.4	5541.33	2076.15	1173.98	1173.84	1188.22	1173.84	1300.8	1173.84	4539.41	1173.84	5583.18		233.4	-3835	-6747.94	-7763.4	-7763.57	-7763.57	-7763.57	-7558.79	-4952.86	-7727.36	-7763.57	-3696.06
233.35	5863.33	2278.28	1163.54	1163.45	1182.91	1163.45	1270.41	1163.45	4683.1	1163.45	5924.45		233.35	-3521	-6520.12	-7774.53	-7774.65	-7774.65	-7774.65	-7598.86	-4894.18	-7728.66	-7774.65	-3417.76
233.3	6292	2512.93	1152.52	1152.46	1178.6	1152.46	1241.95	1152.46	4781.24	1152.46	6257.41		233.3	-3203	-6256.3	-7786.26	-7786.34	-7786.34	-7786.34	-7636.46	-4888.72	-7728.3	-7786.34	-3150.66
233.25	6569.33	2780.08	1140.94	1140.9	1175.73	1140.9	1215.25	1140.9	4828.66	1140.9	6577.06		233.25	-2955	-5956.9	-7798.58	-7798.64	-7798.64	-7798.64	-7671.68	-4937.52	-7725.86	-7798.64	-2895.98
233.2	6937.33	3077.83	1128.82	1128.79	1174.84	1128.79	1190.14	1128.79	4822.47	1128.79	6878.95		233.2	-2667	-5624.52	-7811.48	-7811.52	-7811.52	-7811.51	-7704.66	-5038.28	-7720.84	-7811.52	-2653.72
233.15	7213.33	3402.07	1116.18	1116.16	1176.56	1116.16	1166.46	1116.17	4762.43	1116.16	7159.06		233.15	-2376	-5264.42	-7824.93	-7824.95	-7824.95	-7824.94	-7735.6	-5185.58	-7712.71	-7824.95	-2423.42
233.1	7366	3746.13	1103.1	1103.09	1181.69	1103.09	1144.04	1103.09	4650.93	1103.09	7413.55		233.1	-2108	-4884.72	-7838.88	-7838.9	-7838.9	-7838.88	-7764.64	-5371.5	-7700.88	-7838.9	-2205
233.05	7706	4100.6	1089.63	1089.62	1191.09	1089.62	1122.75	1089.62	4492.76	1089.62	7638.36		233.05	-1916	-4496.68	-7853.31	-7853.33	-7853.33	-7853.31	-7791.99	-5586.54	-7684.72	-7853.33	-1999.94
233	7855.33	4453.44	1075.8	1075.79	1205.73	1075.79	1102.42	1075.8	4294.65	1075.79	7828.88		233	-1734	-4114.42	-7868.17	-7868.18	-7868.18	-7868.15	-7817.83	-5820.54	-7663.59	-7868.18	-1811.82
232.95	7992	4790.41	1061.67	1061.67	1226.72	1061.67	1082.94	1061.68	4064.75	1061.67	7979.82		232.95	-1598	-3754.26	-7883.35	-7883.36	-7883.36	-7883.32	-7842.27	-6063.56	-7636.79	-7883.36	-1646.78
232.9	8107.33	5095.89	1047.33	1047.33	1255.26	1047.33	1064.2	1047.34	3811.92	1047.33	8085.32		232.9	-1457	-3433.8	-7898.79	-7898.79	-7898.79	-7898.73	-7865.47	-6306.62	-7603.69	-7898.79	-1513.16
232.85	8054.67	5354.05	1032.85	1032.85	1292.65	1032.85	1046.15	1032.87	3545.14	1032.85	8139.47		232.85	-1491	-3170.52	-7914.41	-7914.41	-7914.41	-7914.33	-7887.54	-6542.22	-7563.7	-7914.41	-1420.66
232.8	8094.67	5550.13	1018.29	1018.29	1340.17	1018.29	1028.72	1018.32	3272.85	1018.29	8137.02		232.8	-1379	-2980.12	-7930.13	-7930.13	-7930.13	-7930.02	-7908.6	-6764.5	-7516.31	-7930.13	-1379.02
232.75	7992.67	5672	1003.72	1003.72	1399.1	1003.72	1011.84	1003.77	3002.63	1003.72	8074.47		232.75	-1509	-2874.88	-7945.87	-7945.87	-7945.87	-7945.7	-7928.71	-6969.4	-7461.15	-7945.87	-1396.36
232.7	7880.67	5711.53	989.214	989.213	1470.67	989.213	995.495	989.282	2740.87	989.213	7950.99		232.7	-1503	-2862.2	-7961.54	-7961.54	-7961.54	-7961.31	-7947.94	-7154.43	-7398.03	-7961.54	-1477.76
232.65	7612.67	5665.42	974.832	974.832	1555.89	974.832	979.662	974.931	2492.58	974.832	7769.15		232.65	-1727	-2943.84	-7977.08	-7977.08	-7977.08	-7976.75	-7966.37	-7318.54	-7327.01	-7977.08	-1624.2
232.6	7324	5535.69	960.627	960.626	1655.53	960.626	964.317	960.768	2261.44	960.626	7535.23		232.6	-1824	-3115.56	-7992.4	-7992.4	-7992.4	-7991.95	-7984.02	-7461.79	-7248.39	-7992.4	-1832.1
232.55	7212.67	5329.43	946.65	946.65	1769.95	946.65	949.453	946.851	2049.82	946.65	7258.91		232.55	-2038	-3367.68	-8007.46	-8007.46	-8007.46	-8006.83	-8000.93	-7585.11	-7162.85	-8007.46	-2093.56
232.5	6948.67	5057.93	932.93	932.93	1899.01	932.93	935.045	933.215	1858.97	932.93	6952.45		232.5	-2413	-3686.22	-8022.18	-8022.18	-8022.18	-8021.31	-8017.12	-7689.98	-7071.37	-8022.18	-2397.3
232.45	6639.33	4735.51	919.531	919.531	2041.95	919.531	921.117	919.931	1689.2	919.531	6629.58		232.45	-2711	-4054.44	-8036.49	-8036.49	-8036.49	-8035.31	-8032.6	-7778.24	-6975.36	-8036.49	-2729.98
232.4	6217.33	4378	906.489	906.489	2197.25	906.489	907.672	907.048	1540.02	906.489	6304.04		232.4	-3014	-4454.46	-8050.35	-8050.35	-8050.35	-8048.75	-8047.37	-7851.85	-6876.62	-8050.35	-3077.66
232.35	5941.33	4001.3	893.83	893.83	2362.53	893.83	894.706	894.604	1410.41	893.83	5988.23		232.35	-3375	-4868.94	-8063.69	-8063.69	-8063.69	-8061.53	-8061.43	-7912.84	-6777.3	-8063.69	-3427.26
232.3	5740.67	3620.18	881.59	881.59	2534.55	881.59	882.235	882.655	1298.92	881.59	5692.18		232.3	-3724	-5282.2	-8076.5	-8076.5	-8076.5	-8073.61	-8074.78	-7963.11	-6679.92	-8076.5	-3767.64
232.25	5404	3247.39	869.782	869.782	2709.12	869.782	870.254	871.238	1203.89	869.782	5422.77		232.25	-3978	-5681.2	-8088.75	-8088.75	-8088.74	-8084.91	-8087.46	-8004.46	-6587.26	-8088.75	-4090.3
232.2	5173.33	2893.12	858.431	858.431	2881.3	858.431	858.774	860.408	1123.53	858.431	5183.41		232.2	-4292	-6055.84	-8100.39	-8100.39	-8100.38	-8095.32	-8099.42	-8038.41	-6502.18	-8100.39	-4389.62
232.15	5076.67	2564.81	847.541	847.541	3045.45	847.542	847.789	850.207	1056.05	847.541	4974.14		232.15	-4592	-6399.12	-8111.43	-8111.43	-8111.42	-8104.79	-8110.71	-8066.34	-6427.62	-8111.43	-4662.88
232.1	4879.33	2267.28	837.127	837.127	3195.59	837.128	837.305	840.698	999.699	837.127	4792.06		232.1	-4717	-6706.9	-8121.85	-8121.85	-8121.84	-8113.2	-8121.32	-8089.4	-6366.36	-8121.85	-4909.76
232.05	4782	2002.97	827.179	827.179	3325.67	827.18	827.306	831.93	952.85	827.179	4632.02		232.05	-5003	-6977.46	-8131.67	-8131.67	-8131.65	-8120.48	-8131.28	-8108.56	-6320.8	-8131.67	-5131.92
232	4554.67	1772.38	817.684	817.684	3430	817.685	817.774	823.962	914.005	817.684	4487.39		232	-5293	-7211.12	-8140.87	-8140.87	-8140.85	-8126.5	-8140.58	-8124.6	-6292.94	-8140.87	-5332.24
231.95	4374.67	1574.49	808.652	808.652	3503.7	808.653	808.715	816.892	881.855	808.652	4351.05		231.95	-5543	-7409.6	-8149.47	-8149.47	-8149.44	-8131.14	-8149.27	-8138.13	-6284.14	-8149.47	-5514.36
231.9	4299.33	1407.21	800.077	800.077	3543.06	800.079	800.121	810.82	855.244	800.077	4216.16		231.9	-5780	-7575.72	-8157.52	-8157.52	-8157.47	-8134.3	-8157.37	-8149.7	-6295.08	-8157.52	-5682.04
231.85	4087.33	1267.75	791.944	791.944	3545.86	791.948	791.975	805.854	833.172	791.944	4076.84		231.85	-5828	-7712.81	-8165.03	-8165.03	-8164.95	-8135.8	-8164.92	-8159.69	-6325.68	-8165.03	-5838.72
231.8	3919.33	1152.92	784.23	784.23	3511.56	784.236	784.252	802.118	814.784	784.23	3928.73		231.8	-6034	-7824.53	-8172.02	-8172.02	-8171.91	-8135.5	-8171.94	-8168.41	-6375.1	-8172.02	-5987.32
231.75	3759.33	1059.46	776.925	776.925	3441.39	776.935	776.939	799.77	799.381	776.925	3769.26		231.75	-6262	-7914.5	-8178.53	-8178.53	-8178.38	-8133.23	-8178.48	-8176.13	-6441.86	-8178.53	-6129.9
231.7	3614.67	984.167	770.011	770.011	3338.2	770.027	770.021	798.987	786.379	770.011	3597.73		231.7	-6338	-7986.2	-8184.61	-8184.61	-8184.39	-8128.8	-8184.57	-8183.02	-6523.84	-8184.61	-6267.78
231.65	3386.67	924.047	763.469	763.469	3206.22	763.494	763.476	799.966	775.301	763.469	3415.16		231.65	-6458	-8042.82	-8190.28	-8190.28	-8189.96	-8122.02	-8190.25	-8189.24	-6618.56	-8190.28	-6401.46
231.6	3214.67	876.402	757.281	757.281	3050.69	757.319	757.285	802.928	765.762	757.281	3223.98		231.6	-6583	-8087.16	-8195.57	-8195.57	-8195.13	-8112.71	-8195.55	-8194.9	-6723.2	-8195.57	-6530.8
231.55	3048.67	838.882	751.45	751.45	2877.5	751.508	751.453	808.139	757.48	751.45	3027.71		231.55	-6700	-8121.68	-8200.53	-8200.53	-8199.91	-8100.68	-8200.51	-8200.1	-6834.86	-8200.53	-6655.12
231.5	2865.33	809.458	745.959	745.959	2692.7	746.048	745.961	815.857	750.211	745.959	2830.44		231.5	-6813	-8148.42	-8205.15	-8205.15	-8204.3	-8085.76	-8205.14	-8204.88	-6950.64	-8205.15	-6773.38
231.45	2649.33	786.441	740.806	740.806	2502.17	740.941	740.807	826.368	743.779	740.806	2636.48		231.45	-6849	-8169.11	-8209.49	-8209.49	-8208.31	-8067.83	-8209.49	-8209.32	-7067.88	-8209.49	-6884.48
231.4	2493.33	768.424	735.969	735.969	2311.28	736.172	735.97	839.935	738.031	735.969	2449.96		231.4	-7045	-8185.13	-8213.57	-8213.57	-8211.95	-8046.82	-8213.57	-8213.46	-7184.12	-8213.57	-6987.2
231.35	2285.33	754.264	731.423	731.423	2124.66	731.725	731.424	856.81	732.841	731.423	2274.61		231.35	-7090	-8197.6	-8217.41	-8217.41	-8215.21	-8022.72	-8217.41	-8217.35	-7297.29	-8217.41	-7080.5
231.3	2114	743.076	727.168	727.168	1946.13	727.613	727.168	877.239	728.135	727.168	2113.53		231.3	-7161	-8207.39	-8221.05	-8221.05	-8218.06	-7995.63	-8221.05	-8221.01	-7405.66	-8221.05	-7163.55
231.25	2068	734.151	723.186	723.186	1778.59	723.838	723.186	901.408	723.84	723.186	1969.09		231.25	-7232	-8215.17	-8224.49	-8224.49	-8220.47	-7965.74	-8224.49	-8224.46	-7507.9	-8224.49	-7235.78
231.2	1920.67	726.943	719.463	719.463	1624.06	720.409	719.463	929.437	719.902	719.463	1842.9		231.2	-7199	-8221.46	-8227.75	-8227.75	-8222.38	-7933.37	-8227.75	-8227.74	-7603.07	-8227.75	-7297
231.15	1862.67	721.029	715.98	715.98	1483.76	717.343	715.98	961.35	716.272	715.98	1735.84		231.15	-7262	-8226.67	-8230.87	-8230.87	-8223.73	-7899	-8230.87	-8230.86	-7690.56	-8230.87	-7347.34
231.1	1737.33	716.092	712.719	712.719	1358.21	714.666	712.719	997.057	712.912	712.719	1648.06		231.1	-7331	-8231.07	-8233.85	-8233.85	-8224.44	-7863.24	-8233.85	-8233.85	-7770.09	-8233.85	-7387.29
231.05	1699.33	711.889	709.658	709.658	1247.33	712.416	709.658	1036.32	709.784	709.658	1579.1		231.05	-7333	-8234.9	-8236.72	-8236.71	-8224.39	-7826.87	-8236.72	-8236.71	-7841.62	-8236.72	-7417.62
231	1633.33	708.238	706.779	706.779	1150.61	710.654	706.779	1078.75	706.86	706.779	1527.99		231	-7273	-8238.31	-8239.48	-8239.48	-8223.45	-7790.78	-8239.48	-8239.48	-7905.33	-8239.48	-7439.41
230.95	1609.33	705.004	704.059	704.059	1067.21	709.46	704.059	1123.75	704.112	704.059	1493.3		230.95	-7380	-8241.41	-8242.16	-8242.15	-8221.43	-7756	-8242.16	-8242.16	-7961.56	-8242.16	-7453.91
230.9	1656	702.086	701.481	701.481	996.051	708.947	701.481	1170.56	701.514	701.481	1473.23		230.9	-7434	-8244.29	-8244.76	-8244.75	-8218.15	-7723.62	-8244.76	-8244.76	-8010.78	-8244.76	-7462.53
230.85	1593.33	699.399	699.015	699.015	935.934	709.252	699.015	1218.19	699.036	699.015	1465.75		230.85	-7433	-8246.99	-8247.29	-8247.27	-8213.35	-7694.74	-8247.29	-8247.29	-8053.52	-8247.29	-7466.71
230.8	1540	696.883	696.643	696.643	885.605	710.563	696.643	1265.5	696.656	696.643	1468.64		230.8	-7443	-8249.6	-8249.78	-8249.75	-8206.79	-7670.47	-8249.78	-8249.78	-8090.4	-8249.78	-7467.87
230.75	1510	694.487	694.338	694.338	843.81	713.114	694.338	1311.19	694.346	694.338	1479.59		230.75	-7414	-8252.13	-8252.24	-8252.19	-8198.15	-7651.79	-8252.24	-8252.24	-8122.02	-8252.24	-7467.3
230.7	1520.67	692.173	692.081	692.081	809.354	717.2	692.081	1353.85	692.086	692.081	1496.34		230.7	-7465	-8254.62	-8254.68	-8254.59	-8187.1	-7639.5	-8254.68	-8254.68	-8148.98	-8254.68	-7466.05
230.65	1550	689.917	689.861	689.862	781.13	723.188	689.861	1392.07	689.864	689.861	1516.73		230.65	-7430	-8257.07	-8257.11	-8256.97	-8173.24	-7634.18	-8257.11	-8257.11	-8171.87	-8257.11	-7464.9
230.6	1517.33	687.69	687.656	687.657	758.119	731.509	687.656	1424.45	687.658	687.656	1538.8		230.6	-7411	-8259.5	-8259.52	-8259.3	-8156.18	-7636.16	-8259.52	-8259.52	-8191.23	-8259.52	-7464.29
230.55	1523.33	685.48	685.46	685.462	739.429	742.685	685.46	1449.72	685.461	685.46	1560.94		230.55	-7395	-8261.91	-8261.93	-8261.59	-8135.49	-7645.45	-8261.93	-8261.93	-8207.57	-8261.93	-7464.31
230.5	1550	683.263	683.251	683.255	724.26	757.301	683.251	1466.83	683.252	683.251	1581.91		230.5	-7465	-8264.34	-8264.35	-8263.85	-8110.77	-7661.81	-8264.35	-8264.35	-8221.35	-8264.35	-7464.72
230.45	1538	681.031	681.024	681.03	711.94	776.039	681.024	1475.02	681.024	681.024	1600.96		230.45	-7409	-8266.78	-8266.79	-8266.03	-8081.59	-7684.67	-8266.79	-8266.79	-8232.99	-8266.79	-7464.92
230.4	1584.67	678.772	678.768	678.781	701.893	799.649	678.768	1473.84	678.768	678.768	1617.87		230.4	-7470	-8269.23	-8269.23	-8268.11	-8047.56	-7713.26	-8269.23	-8269.23	-8242.84	-8269.23	-7464.08
230.35	1606	676.472	676.469	676.493	693.632	828.934	676.469	1463.26	676.469	676.469	1632.91		230.35	-7379	-8271.7	-8271.7	-8270.06	-8008.39	-7746.65	-8271.7	-8271.7	-8251.22	-8271.7	-7461.2
230.3	1626.67	674.13	674.129	674.173	686.767	864.755	674.129	1443.6	674.129	674.129	1646.91		230.3	-7377	-8274.22	-8274.22	-8271.83	-7963.84	-7783.78	-8274.22	-8274.22	-8258.42	-8274.22	-7455.22
230.25	1635.33	671.727	671.726	671.806	680.96	907.954	671.726	1415.52	671.726	671.726	1661.06		230.25	-7364	-8276.78	-8276.78	-8273.35	-7913.83	-7823.56	-8276.78	-8276.78	-8264.67	-8276.78	-7445.08
230.2	1690.67	669.248	669.247	669.389	675.941	959.347	669.247	1379.99	669.247	669.247	1676.93		230.2	-7412	-8279.4	-8279.4	-8274.51	-7858.43	-7864.93	-8279.4	-8279.4	-8270.18	-8279.4	-7429.84
230.15	1745.33	666.684	666.683	666.933	671.498	1019.66	666.683	1338.22	666.683	666.683	1696.27		230.15	-7314	-8282.09	-8282.09	-8275.19	-7797.88	-7906.86	-8282.09	-8282.09	-8275.11	-8282.09	-7408.76
230.1	1733.33	664.027	664.027	664.457	667.463	1089.48	664.027	1291.55	664.027	664.027	1720.87		230.1	-7380	-8284.86	-8284.86	-8275.21	-7732.7	-7948.46	-8284.86	-8284.86	-8279.61	-8284.86	-7381.41
230.05	1814.67	661.268	661.268	662.001	663.702	1169.11	661.268	1241.38	661.268	661.268	1752.4		230.05	-7242	-8287.69	-8287.69	-8274.34	-7663.62	-7988.96	-8287.69	-8287.69	-8283.77	-8287.69	-7347.62
230	1820.67	658.392	658.392	659.621	660.102	1258.58	658.392	1189.1	658.392	658.392	1792.22		230	-7273	-8290.6	-8290.61	-8272.32	-7591.7	-8027.76	-8290.61	-8290.61	-8287.69	-8290.61	-7307.65
229.95	1846	655.4	655.4	657.428	656.592	1357.46	655.4	1136	655.4	655.4	1841.28		229.95	-7275	-8293.59	-8293.59	-8268.78	-7518.26	-8064.37	-8293.59	-8293.59	-8291.44	-8293.59	-7262.07
229.9	1948	652.285	652.285	655.584	653.11	1464.84	652.285	1083.24	652.285	652.285	1899.92		229.9	-7210	-8296.67	-8296.67	-8263.33	-7444.91	-8098.49	-8296.67	-8296.67	-8295.09	-8296.67	-7211.82
229.85	1986	649.041	649.041	654.324	649.607	1579.21	649.041	1031.82	649.041	649.041	1967.83		229.85	-7159	-8299.84	-8299.84	-8255.5	-7373.5	-8129.93	-8299.84	-8299.84	-8298.69	-8299.84	-7158.11
229.8	2112	645.664	645.664	653.997	646.049	1698.44	645.664	982.521	645.664	645.664	2044.01		229.8	-7113	-8303.11	-8303.11	-8244.73	-7306.06	-8158.63	-8303.11	-8303.11	-8302.27	-8303.11	-7102.37
229.75	2176.67	642.144	642.144	655.091	642.404	1819.74	642.144	935.949	642.144	642.144	2126.75		229.75	-7017	-8306.46	-8306.46	-8230.37	-7244.67	-8184.58	-8306.46	-8306.46	-8305.86	-8306.46	-7046.1
229.7	2229.33	638.477	638.477	658.289	638.652	1939.74	638.477	892.516	638.477	638.477	2213.77		229.7	-6960	-8309.92	-8309.92	-8211.75	-7191.46	-8207.9	-8309.92	-8309.92	-8309.49	-8309.92	-6990.84
229.65	2306	634.653	634.653	664.51	634.77	2054.57	634.653	852.461	634.653	634.653	2302.35		229.65	-6944	-8313.47	-8313.47	-8188.14	-7148.38	-8228.73	-8313.47	-8313.47	-8313.16	-8313.47	-6938.02
229.6	2416.67	630.67	630.67	674.981	630.747	2160.05	630.67	815.887	630.67	630.67	2389.65		229.6	-6950	-8317.14	-8317.14	-8158.82	-7117.16	-8247.27	-8317.14	-8317.14	-8316.92	-8317.14	-6888.76
229.55	2518	626.522	626.522	691.28	626.572	2251.92	626.522	782.767	626.522	626.522	2472.97		229.55	-6848	-8320.89	-8320.89	-8123.06	-7099.09	-8263.72	-8320.89	-8320.89	-8320.74	-8320.89	-6843.94
229.5	2516	622.205	622.205	715.393	622.238	2326.16	622.205	752.983	622.205	622.205	2550.16		229.5	-6880	-8324.76	-8324.76	-8080.28	-7095.04	-8278.3	-8324.76	-8324.76	-8324.65	-8324.76	-6804
229.45	2596.67	617.722	617.722	749.74	617.743	2379.25	617.722	726.347	617.722	617.722	2619.91		229.45	-6859	-8328.71	-8328.71	-8029.99	-7105.3	-8291.23	-8328.71	-8328.71	-8328.63	-8328.71	-6769.04
229.4	2642	613.053	613.053	797.147	613.067	2408.49	613.053	702.603	613.053	613.053	2682.15		229.4	-6751	-8332.74	-8332.74	-7972.01	-7129.62	-8302.72	-8332.74	-8332.74	-8332.69	-8332.74	-6738.82
229.35	2725.33	608.186	608.186	860.811	608.195	2412.23	608.186	681.466	608.186	608.186	2738.15		229.35	-6760	-8336.85	-8336.85	-7906.45	-7167.2	-8312.98	-8336.85	-8336.85	-8336.82	-8336.85	-6712.9
229.3	2820	603.119	603.119	944.162	603.124	2390.06	603.119	662.649	603.119	603.119	2790.64		229.3	-6792	-8341.03	-8341.03	-7833.9	-7216.76	-8322.17	-8341.03	-8341.03	-8341.01	-8341.03	-6690.74
229.25	2884.67	597.841	597.841	1050.61	597.845	2342.8	597.841	645.856	597.841	597.841	2843.59		229.25	-6679	-8345.27	-8345.27	-7755.41	-7276.62	-8330.48	-8345.27	-8345.27	-8345.25	-8345.27	-6671.96
229.2	2978.67	592.363	592.363	1183.22	592.365	2272.45	592.363	630.815	592.363	592.363	2901.76		229.2	-6666	-8349.55	-8349.55	-7672.65	-7344.84	-8338.03	-8349.55	-8349.55	-8349.54	-8349.55	-6656.4
229.15	3052	586.687	586.687	1344.19	586.689	2182.01	586.687	617.265	586.687	586.687	2970.09		229.15	-6607	-8353.86	-8353.86	-7587.85	-7419.29	-8344.94	-8353.86	-8353.86	-8353.85	-8353.86	-6644.36
229.1	3160.67	580.82	580.82	1534.26	580.82	2075.2	580.82	604.966	580.82	580.82	3052.79		229.1	-6673	-8358.17	-8358.17	-7503.83	-7497.85	-8351.32	-8358.17	-8358.17	-8358.17	-8358.17	-6636.64
229.05	3164.67	574.774	574.774	1752.06	574.774	1956.18	574.774	593.711	574.774	574.774	3152.4		229.05	-6658	-8362.46	-8362.46	-7423.85	-7578.45	-8357.23	-8362.46	-8362.46	-8362.46	-8362.46	-6634.6
229	3237.33	568.581	568.581	1993.43	568.581	1829.22	568.581	583.33	568.581	568.581	3268.82		229	-6662	-8366.73	-8366.73	-7351.47	-7659.23	-8362.77	-8366.73	-8366.73	-8366.73	-8366.73	-6640
228.95	3402.67	562.272	562.272	2250.93	562.272	1698.45	562.272	573.68	562.272	562.272	3398.52		228.95	-6700	-8370.95	-8370.95	-7290.26	-7738.54	-8367.96	-8370.95	-8370.95	-8370.95	-8370.95	-6654.86
228.9	3544	555.881	555.881	2513.61	555.881	1567.63	555.881	564.646	555.881	555.881	3534.13		228.9	-6751	-8375.09	-8375.09	-7243.56	-7814.98	-8372.86	-8375.09	-8375.09	-8375.09	-8375.09	-6681.2
228.85	3664	549.448	549.448	2767.37	549.448	1439.97	549.448	556.136	549.448	549.448	3664.58		228.85	-6765	-8379.15	-8379.15	-7214.09	-7887.48	-8377.49	-8379.15	-8379.15	-8379.15	-8379.15	-6720.76
228.8	3774.67	543.014	543.014	2995.9	543.014	1318.07	543.014	548.083	543.014	543.014	3776.03		228.8	-6780	-8383.1	-8383.1	-7203.72	-7955.23	-8381.88	-8383.1	-8383.1	-8383.1	-8383.1	-6774.62
228.75	3822	536.633	536.633	3182.32	536.633	1203.92	536.633	540.449	536.633	536.633	3853.42		228.75	-6835	-8386.93	-8386.93	-7213.28	-8017.69	-8386.03	-8386.93	-8386.93	-8386.93	-8386.93	-6843.14
228.7	3856	530.348	530.348	3311.3	530.348	1098.85	530.348	533.201	530.348	530.348	3882.65		228.7	-6945	-8390.62	-8390.62	-7242.41	-8074.58	-8389.97	-8390.62	-8390.62	-8390.62	-8390.62	-6925.72
228.65	3849.33	524.202	524.202	3371.33	524.202	1003.63	524.202	526.321	524.202	524.202	3852.88		228.65	-7009	-8394.15	-8394.15	-7289.64	-8125.78	-8393.68	-8394.15	-8394.15	-8394.15	-8394.15	-7020.8
228.6	3796	518.239	518.239	3356.55	518.239	918.583	518.239	519.802	518.239	518.239	3758.46		228.6	-7156	-8397.5	-8397.5	-7352.52	-8171.38	-8397.16	-8397.5	-8397.5	-8397.5	-8397.5	-7126.07
228.55	3628	512.485	512.485	3267.8	512.485	843.589	512.485	513.63	512.485	512.485	3600.05		228.55	-7219	-8400.65	-8400.65	-7427.93	-8211.58	-8400.41	-8400.65	-8400.65	-8400.65	-8400.65	-7238.61
228.5	3450	506.968	506.968	3112.43	506.968	778.25	506.968	507.801	506.968	506.968	3384.55		228.5	-7333	-8403.61	-8403.61	-7512.32	-8246.68	-8403.43	-8403.61	-8403.61	-8403.61	-8403.61	-7355.23
228.45	3128	501.705	501.705	2903.1	501.705	721.943	501.705	502.307	501.705	501.705	3123.94		228.45	-7516	-8406.36	-8406.36	-7602.09	-8277.06	-8406.24	-8406.36	-8406.36	-8406.36	-8406.36	-7472.68
228.4	2860	496.715	496.715	2655.76	496.715	673.912	496.715	497.147	496.715	496.715	2833.39		228.4	-7566	-8408.9	-8408.9	-7693.79	-8303.14	-8408.82	-8408.9	-8408.9	-8408.9	-8408.9	-7587.94
228.35	2522	492.02	492.02	2387.41	492.02	633.333	492.02	492.329	492.02	492.02	2529.03		228.35	-7674	-8411.24	-8411.24	-7784.36	-8325.34	-8411.18	-8411.24	-8411.24	-8411.24	-8411.24	-7698.4
228.3	2131.33	487.642	487.642	2114.02	487.642	599.359	487.642	487.861	487.642	487.642	2225.96		228.3	-7780	-8413.37	-8413.37	-7871.32	-8344.09	-8413.33	-8413.37	-8413.37	-8413.37	-8413.37	-7802
228.25	1832	483.596	483.596	1849.09	483.596	571.16	483.596	483.75	483.596	483.596	1936.81		228.25	-7921	-8415.31	-8415.31	-7952.73	-8359.82	-8415.28	-8415.31	-8415.31	-8415.31	-8415.31	-7897.21
228.2	1514	479.898	479.898	1602.8	479.898	547.948	479.898	480.005	479.898	479.898	1670.96		228.2	-7997	-8417.04	-8417.04	-8027.27	-8372.9	-8417.02	-8417.04	-8417.04	-8417.04	-8417.04	-7983.11
228.15	1214	476.556	476.556	1381.85	476.556	528.998	476.556	476.63	476.556	476.556	1434.36		228.15	-8116	-8418.58	-8418.58	-8094.15	-8383.7	-8418.56	-8418.58	-8418.58	-8418.58	-8418.58	-8059.26
228.1	1052.67	473.576	473.576	1189.71	473.576	513.653	473.576	473.627	473.576	473.576	1229.84		228.1	-8177	-8419.93	-8419.93	-8153.07	-8392.56	-8419.92	-8419.93	-8419.93	-8419.93	-8419.93	-8125.7
228.05	916	470.959	470.959	1027.22	470.959	501.333	470.959	470.994	470.959	470.959	1057.63		228.05	-8233	-8421.1	-8421.1	-8204.11	-8399.77	-8421.09	-8421.1	-8421.1	-8421.1	-8421.1	-8182.78
228	772.667	468.702	468.702	893.24	468.702	491.532	468.702	468.726	468.702	468.702	916.094		228	-8277	-8422.11	-8422.11	-8247.64	-8405.6	-8422.11	-8422.11	-8422.11	-8422.11	-8422.11	-8231.13
227.95	678.667	466.787	466.787	785.311	466.787	483.807	466.787	466.803	466.787	466.787	802.346		227.95	-8293	-8422.98	-8422.98	-8284.22	-8410.28	-8422.97	-8422.98	-8422.98	-8422.98	-8422.98	-8271.51
227.9	642.667	465.199	465.199	700.239	465.199	477.783	465.199	465.21	465.199	465.199	712.834		227.9	-8361	-8423.7	-8423.7	-8314.52	-8414	-8423.7	-8423.7	-8423.7	-8423.7	-8423.7	-8304.81
227.85	606	463.896	463.896	634.534	463.896	473.125	463.896	463.903	463.896	463.896	643.769		227.85	-8336	-8424.31	-8424.31	-8339.3	-8416.94	-8424.31	-8424.31	-8424.31	-8424.31	-8424.31	-8331.93
227.8	591.333	462.855	462.855	584.772	462.855	469.568	462.855	462.86	462.855	462.855	591.489		227.8	-8357	-8424.81	-8424.81	-8359.3	-8419.25	-8424.8	-8424.81	-8424.81	-8424.81	-8424.81	-8353.74
227.75	562.667	462.039	462.039	547.783	462.039	466.882	462.039	462.042	462.039	462.039	552.629		227.75	-8355	-8425.21	-8425.21	-8375.24	-8421.05	-8425.21	-8425.21	-8425.21	-8425.21	-8425.21	-8371.08
227.7	540.667	461.406	461.406	520.777	461.406	464.872	461.406	461.409	461.406	461.406	524.245		227.7	-8355	-8425.53	-8425.53	-8387.8	-8422.44	-8425.53	-8425.53	-8425.53	-8425.53	-8425.53	-8384.71
227.65	530.667	460.924	460.924	501.403	460.924	463.384	460.924	460.925	460.924	460.924	503.864		227.65	-8416	-8425.79	-8425.79	-8397.58	-8423.5	-8425.79	-8425.79	-8425.79	-8425.79	-8425.79	-8395.29
227.6	522.667	460.556	460.556	487.734	460.556	462.288	460.556	460.557	460.556	460.556	489.466		227.6	-8419	-8425.99	-8425.99	-8405.11	-8424.31	-8425.99	-8425.99	-8425.99	-8425.99	-8425.99	-8403.43
227.55	508	460.271	460.271	478.241	460.271	461.48	460.271	460.272	460.271	460.271	479.451		227.55	-8367	-8426.15	-8426.15	-8410.85	-8424.93	-8426.15	-8426.15	-8426.15	-8426.15	-8426.15	-8409.62
227.5	494.667	460.05	460.05	471.753	460.05	460.888	460.05	460.051	460.05	460.05	472.59		227.5	-8400	-8426.28	-8426.28	-8415.17	-8425.39	-8426.28	-8426.28	-8426.28	-8426.28	-8426.28	-8414.29
227.45	474.667	459.871	459.871	467.377	459.871	460.446	459.871	459.871	459.871	459.871	467.952		227.45	-8420	-8426.39	-8426.39	-8418.41	-8425.75	-8426.39	-8426.39	-8426.39	-8426.39	-8426.39	-8417.77
227.4	526.667	459.72	459.72	464.461	459.72	460.112	459.72	459.72	459.72	459.72	464.854		227.4	-8418	-8426.48	-8426.48	-8420.8	-8426.02	-8426.48	-8426.48	-8426.48	-8426.48	-8426.48	-8420.34
227.35	474.667	459.589	459.589	462.539	459.589	459.854	459.589	459.589	459.589	459.589	462.804		227.35	-8435	-8426.56	-8426.56	-8422.56	-8426.23	-8426.56	-8426.56	-8426.56	-8426.56	-8426.56	-8422.23
227.3	477.333	459.475	459.475	461.283	459.475	459.653	459.475	459.475	459.475	459.475	461.46		227.3	-8406	-8426.63	-8426.63	-8423.84	-8426.4	-8426.63	-8426.63	-8426.63	-8426.63	-8426.63	-8423.61
227.25	462	459.375	459.375	460.466	459.375	459.493	459.375	459.375	459.375	459.375	460.584		227.25	-8402	-8426.69	-8426.69	-8424.76	-8426.53	-8426.69	-8426.69	-8426.69	-8426.69	-8426.69	-8424.6
227.2	466.667	459.289	459.289	459.937	459.289	459.367	459.289	459.289	459.289	459.289	460.015		227.2	-8428	-8426.75	-8426.75	-8425.43	-8426.64	-8426.75	-8426.75	-8426.75	-8426.75	-8426.75	-8425.31
227.15	472	459.213	459.213	459.593	459.213	459.264	459.213	459.213	459.213	459.213	459.644		227.15	-8417	-8426.79	-8426.79	-8425.9	-8426.71	-8426.79	-8426.79	-8426.79	-8426.79	-8426.79	-8425.82
227.1	462	459.146	459.146	459.365	459.146	459.179	459.146	459.146	459.146	459.146	459.398		227.1	-8454	-8426.82	-8426.82	-8426.22	-8426.77	-8426.82	-8426.82	-8426.82	-8426.82	-8426.82	-8426.17
227.05	469.333	459.088	459.088	459.212	459.088	459.109	459.088	459.088	459.088	459.088	459.233		227.05	-8415	-8426.86	-8426.86	-8426.46	-8426.82	-8426.86	-8426.86	-8426.86	-8426.86	-8426.86	-8426.42
227	461.333	459.037	459.037	459.107	459.037	459.051	459.037	459.037	459.037	459.037	459.12		227	-8428	-8426.89	-8426.89	-8426.63	-8426.86	-8426.89	-8426.89	-8426.89	-8426.89	-8426.89	-8426.6

## Sheet: Fig. 4c
H-Mo2C/NG		Mo2C/NG
Photon energy (eV)	Intensity (a.u.)	Photon energy (eV)	Intensity (a.u.)
275	0.71801	275	0.36613
275.2	0.72927	275.2	0.35957
275.4	0.69276	275.4	0.36907
275.6	0.72703	275.6	0.36825
275.8	0.72349	275.8	0.35931
276	0.72107	276	0.34534
276.2	0.72241	276.2	0.36511
276.4	0.71752	276.4	0.36928
276.6	0.7095	276.6	0.36138
276.8	0.71801	276.8	0.37299
277	0.71194	277	0.36221
277.2	0.713	277.2	0.37025
277.4	0.71469	277.4	0.37405
277.6	0.71053	277.6	0.36756
277.8	0.71636	277.8	0.36907
278	0.70778	278	0.37096
278.2	0.70877	278.2	0.37256
278.4	0.71991	278.4	0.36344
278.6	0.71801	278.6	0.34854
278.8	0.68178	278.8	0.36703
279	0.63812	279	0.35817
279.2	0.60897	279.2	0.37978
279.4	0.56963	279.4	0.36494
279.6	0.5352	279.6	0.36308
279.8	0.50636	279.8	0.36015
280	0.49757	280	0.3669
280.1	0.44757	280.1	0.36054
280.2	0.43852	280.2	0.3738
280.3	0.40142	280.3	0.3619
280.4	0.37467	280.4	0.36194
280.5	0.38271	280.5	0.36536
280.6	0.35107	280.6	0.36907
280.7	0.38602	280.7	0.35708
280.8	0.34067	280.8	0.34549
280.9	0.32588	280.9	0.33488
281	0.29204	281	0.32027
281.1	0.30428	281.1	0.30444
281.2	0.27965	281.2	0.29785
281.3	0.29456	281.3	0.27537
281.4	0.24136	281.4	0.2745
281.5	0.22988	281.5	0.27027
281.6	0.23222	281.6	0.2589
281.7	0.19669	281.7	0.24469
281.8	0.21841	281.8	0.2271
281.9	0.19789	281.9	0.2183
282	0.1595	282	0.21198
282.1	0.16534	282.1	0.2058
282.2	0.19715	282.2	0.19843
282.3	0.14764	282.3	0.19352
282.4	0.14853	282.4	0.19373
282.5	0.13941	282.5	0.18212
282.6	0.12453	282.6	0.18728
282.7	0.1087	282.7	0.16257
282.8	0.11507	282.8	0.15839
282.9	0.10871	282.9	0.14938
283	0.11993	283	0.17175
283.1	0.10297	283.1	0.15022
283.2	0.10963	283.2	0.15834
283.3	0.10816	283.3	0.15203
283.4	0.14985	283.4	0.14407
283.5	0.13931	283.5	0.15862
283.6	0.11473	283.6	0.20789
283.7	0.23233	283.7	0.24522
283.8	0.22955	283.8	0.24664
283.9	0.27293	283.9	0.27251
284	0.32612	284	0.44927
284.1	0.40417	284.1	0.42936
284.2	0.471	284.2	0.415
284.3	0.49735	284.3	0.47949
284.4	0.64846	284.4	0.67165
284.5	0.75845	284.5	0.69658
284.6	0.78936	284.6	0.6693
284.7	0.82507	284.7	0.69486
284.8	0.8398	284.8	0.77521
284.9	0.85748	284.9	0.71632
285	0.87593	285	0.75884
285.1	0.87402	285.1	0.7598
285.2	0.88287	285.2	0.72625
285.3	0.87667	285.3	0.79184
285.4	0.86421	285.4	0.8292
285.5	0.86094	285.5	0.78768
285.6	0.89326	285.6	0.84554
285.7	0.9088	285.7	0.81042
285.8	0.86616	285.8	0.81371
285.9	0.89152	285.9	0.83155
286	0.89607	286	0.8545
286.1	0.85291	286.1	0.82177
286.2	0.82262	286.2	0.81707
286.3	0.7859	286.3	0.81345
286.4	0.74364	286.4	0.69607
286.5	0.67034	286.5	0.68701
286.6	0.62903	286.6	0.62343
286.7	0.56897	286.7	0.58576
286.8	0.51246	286.8	0.5638
286.9	0.50209	286.9	0.51531
287	0.46176	287	0.48843
287.1	0.41905	287.1	0.44976
287.2	0.43311	287.2	0.45027
287.3	0.45283	287.3	0.46337
287.4	0.41673	287.4	0.41993
287.5	0.45586	287.5	0.45077
287.6	0.44331	287.6	0.46714
287.7	0.47612	287.7	0.44445
287.8	0.52097	287.8	0.46844
287.9	0.52426	287.9	0.44171
288	0.54015	288	0.42476
288.1	0.52693	288.1	0.45899
288.2	0.54708	288.2	0.43952
288.3	0.51435	288.3	0.4209
288.4	0.48414	288.4	0.39001
288.5	0.51485	288.5	0.35018
288.6	0.4703	288.6	0.34894
288.7	0.47233	288.7	0.29958
288.8	0.46139	288.8	0.29867
288.9	0.47434	288.9	0.30741
289	0.3935	289	0.25884
289.1	0.39286	289.1	0.25861
289.2	0.33778	289.2	0.24064
289.3	0.25119	289.3	0.18029
289.4	0.19353	289.4	0.15293
289.5	0.16629	289.5	0.12258
289.6	0.12755	289.6	0.09468
289.7	0.13564	289.7	0.06679
289.8	0.07935	289.8	0.05754
289.9	0.0471	289.9	0.01208
290	0.02634	290	0.04605
290.1	0.01194	290.1	0.03209
290.2	0.00942	290.2	0.00577
290.3	0.00766	290.3	0.02075
290.4	0	290.4	0
290.5	0.00511	290.5	0.02168
290.6	0.02092	290.6	0.03427
290.7	0.02878	290.7	0.03268
290.8	0.04985	290.8	0.04912
290.9	0.08921	290.9	0.0641
291	0.08284	291	0.08683
291.1	0.11341	291.1	0.13715
291.2	0.14339	291.2	0.19236
291.3	0.22495	291.3	0.19049
291.4	0.24852	291.4	0.21503
291.5	0.27032	291.5	0.25812
291.6	0.4522	291.6	0.38974
291.7	0.44652	291.7	0.3966
291.8	0.45175	291.8	0.47058
291.9	0.56004	291.9	0.6036
292	0.73898	292	0.71814
292.1	0.83605	292.1	0.81137
292.2	0.86654	292.2	0.86389
292.3	0.88445	292.3	0.92322
292.4	0.91175	292.4	0.93654
292.5	0.92361	292.5	0.96847
292.6	0.97398	292.6	0.968
292.7	0.95069	292.7	0.95302
292.8	0.9649	292.8	0.95653
292.9	0.96517	292.9	1
293	0.95237	293	0.96896
293.2	1	293.2	0.98257
293.4	0.94009	293.4	0.96894
293.6	0.91836	293.6	0.91525
293.8	0.85093	293.8	0.86638
294	0.79382	294	0.80644
294.2	0.71801	294.2	0.74963
294.4	0.68862	294.4	0.68116
294.6	0.64922	294.6	0.63458
294.8	0.66273	294.8	0.59882
295	0.64846	295	0.54121
295.2	0.65509	295.2	0.49775
295.4	0.63686	295.4	0.46879
295.6	0.57059	295.6	0.44132
295.8	0.6884	295.8	0.44662
296	0.63668	296	0.39049
296.2	0.60383	296.2	0.36907
296.4	0.65379	296.4	0.37091
296.6	0.70954	296.6	0.36464
296.8	0.70772	296.8	0.37339
297	0.68013	297	0.39213
297.2	0.697	297.2	0.37638
297.4	0.72801	297.4	0.37606
297.6	0.71604	297.6	0.38082
297.8	0.7168	297.8	0.38748
298	0.70381	298	0.39119
298.2	0.72941	298.2	0.39415
298.4	0.71801	298.4	0.41073
298.6	0.70458	298.6	0.36907
298.8	0.70903	298.8	0.40969
299	0.72083	299	0.37949
299.2	0.7279	299.2	0.35727
299.4	0.69263	299.4	0.39503
299.6	0.71714	299.6	0.37825
299.8	0.72444	299.8	0.35251
300	0.7307	300	0.38475
300.2	0.71801	300.2	0.35894
300.4	0.71997	300.4	0.36234
300.6	0.72756	300.6	0.35939
300.8	0.72602	300.8	0.35715
301	0.68862	301	0.36907
301.2	0.70335	301.2	0.37617
301.4	0.70917	301.4	0.38156
301.6	0.69879	301.6	0.3745
301.8	0.71945	301.8	0.38929
302	0.71801	302	0.39322
302.2	0.72538	302.2	0.40384
302.4	0.74741	302.4	0.40643
302.6	0.75653	302.6	0.40873
302.8	0.75938	302.8	0.40745
303	0.7767	303	0.43723
303.2	0.78646	303.2	0.44858
303.4	0.80467	303.4	0.44207
303.6	0.80713	303.6	0.41242
303.8	0.80443	303.8	0.41852
304	0.81865	304	0.41349
304.2	0.79735	304.2	0.42792
304.4	0.80671	304.4	0.3869
304.6	0.80235	304.6	0.36907
304.8	0.79526	304.8	0.39122
305	0.77912	305	0.39357
305.2	0.77878	305.2	0.40455
305.4	0.77662	305.4	0.4157
305.6	0.76405	305.6	0.41191
305.8	0.75106	305.8	0.42902
306	0.746	306	0.43087
306.2	0.72772	306.2	0.43178
306.4	0.73914	306.4	0.44607
306.6	0.73312	306.6	0.44794
306.8	0.71801	306.8	0.46523
		307	0.47536
		307.2	0.48209
		307.4	0.49607
		307.6	0.49317
		307.8	0.50157
		308	0.50078
		308.2	0.49828
		308.4	0.51331
		308.6	0.48782
		308.8	0.48277
		309	0.4542
		309.2	0.45264
		309.4	0.43694
		309.6	0.41181
		309.8	0.40062
		310	0.36907

## Sheet: Fig. 4d
H-Mo2C/NG		H-Mo2C/NG-7.14		Mo2C/NG		Mo2C		Mo
Energy (eV)	Normalied absorption (a.u.)	Energy (eV)	Normalied absorption (a.u.)	Energy (eV)	Normalied absorption (a.u.)	Energy (eV)	Normalied absorption (a.u.)	Energy (eV)	Normalied absorption (a.u.)
19823.9	0.00443	19823.9	0.00436	19823.9	0.00276	19805.1	0.00326	19823.9	0.00551
19833.3	0.00366	19833.3	0.00363	19833.3	0.00221	19807.4	0.00311	19833.3	0.00435
19844.6	0.00282	19844.6	0.00272	19844.6	0.00165	19812.2	0.00281	19844.6	0.00319
19855.1	0.00189	19855.1	0.00203	19855.1	0.00111	19816.2	0.00265	19855.1	0.00216
19865.1	0.00127	19865.1	0.00126	19865.1	0.000600557	19824.3	0.00207	19865.1	0.00121
19874.8	0.000542524	19874.8	0.000683084	19874.8	0.000102425	19829.2	0.00182	19874.8	0.000359147
19884.9	-4.86576e-05	19884.9	0.00022421	19884.9	-0.000330378	19835.2	0.00155	19884.9	-0.000457145
19895	-0.00037019	19895	-0.000353833	19895	-0.000587548	19839.4	0.00136	19895	-0.00105
19904.9	-0.000814121	19904.9	-0.000796362	19904.9	-0.000692226	19845.3	0.000990105	19904.9	-0.00124
19915.1	-0.00114	19915.1	-0.00101	19915.1	-0.000623414	19849.6	0.000817363	19915.1	-0.00135
19925.1	-0.00119	19925.1	-0.00106	19925.1	-0.000465656	19855.1	0.000718816	19925.1	-0.00119
19934.8	-0.000621831	19934.8	-0.000710374	19934.8	-7.49524e-05	19859.6	0.000478718	19934.8	-0.000319855
19945.2	0.000354955	19945.2	4.60954e-05	19945.2	0.000830488	19865.2	0.000250066	19945.2	0.00143
19955.2	0.00203	19955.2	0.00161	19955.2	0.00256	19869.7	8.28e-05	19955.2	0.0045
19964.8	0.00534	19964.8	0.00406	19964.8	0.00525	19875.2	-0.000134152	19964.8	0.00975
19975.1	0.01269	19975.1	0.00957	19975.1	0.01108	19879.6	-0.000219706	19975.1	0.02064
19984.6	0.03118	19984.6	0.02183	19984.6	0.02093	19885.2	-0.000294753	19984.6	0.04126
19985	0.03243	19985	0.02269	19985	0.02185	19889.7	-0.000420323	19985	0.043
19985.6	0.03483	19985.6	0.02405	19985.6	0.02339	19895.2	-0.000546622	19985.6	0.04595
19986.3	0.03787	19986.3	0.02575	19986.3	0.02544	19899.8	-0.000473609	19986.3	0.04995
19986.7	0.04	19986.7	0.02672	19986.7	0.02674	19905.3	-0.000466969	19986.7	0.05252
19987.4	0.04349	19987.4	0.02919	19987.4	0.02928	19909.6	-0.000519848	19987.4	0.05755
19987.6	0.04471	19987.6	0.02992	19987.6	0.03006	19915.2	-0.00037199	19987.6	0.05912
19988	0.04781	19988	0.03151	19988	0.03172	19919.8	-0.000296845	19988	0.06245
19988.7	0.05307	19988.7	0.03478	19988.7	0.03469	19925.2	-0.000125614	19988.7	0.06887
19989.2	0.05819	19989.2	0.03679	19989.2	0.03669	19929.8	6.76426e-05	19989.2	0.07396
19989.8	0.06361	19989.8	0.03996	19989.8	0.0398	19935.2	0.000558226	19989.8	0.08125
19990.2	0.0687	19990.2	0.04227	19990.2	0.04221	19939.8	0.00098741	19990.2	0.08631
19990.5	0.07314	19990.5	0.0445	19990.5	0.04408	19945.1	0.00168	19990.5	0.09024
19990.9	0.0787	19990.9	0.04775	19990.9	0.04656	19949.7	0.0024	19990.9	0.09563
19991.3	0.0851	19991.3	0.05084	19991.3	0.04958	19955.2	0.00358	19991.3	0.101
19992	0.09637	19992	0.05649	19992	0.05538	19959.8	0.0048	19992	0.11173
19992.8	0.11201	19992.8	0.06512	19992.8	0.06299	19965	0.0068	19992.8	0.13001
19993.2	0.12209	19993.2	0.07059	19993.2	0.06874	19969.9	0.00939	19993.2	0.14036
19993.3	0.12516	19993.3	0.07225	19993.3	0.07016	19975.1	0.01336	19993.3	0.14306
19993.8	0.13935	19993.8	0.08083	19993.8	0.07622	19979.8	0.01939	19993.8	0.15738
19994.3	0.15204	19994.3	0.08896	19994.3	0.08303	19980.8	0.02136	19994.3	0.17122
19995.1	0.17419	19995.1	0.10356	19995.1	0.09783	19981.1	0.02197	19995.1	0.19372
19995.7	0.19196	19995.7	0.11705	19995.7	0.11043	19981.6	0.02308	19995.7	0.21292
19996.1	0.2051	19996.1	0.12638	19996.1	0.11909	19982	0.02384	19996.1	0.22782
19996.6	0.21972	19996.6	0.13904	19996.6	0.13014	19982.5	0.02533	19996.6	0.24735
19996.8	0.22565	19996.8	0.1443	19996.8	0.1345	19983	0.02689	19996.8	0.25508
19997.4	0.24206	19997.4	0.16021	19997.4	0.1482	19983.5	0.02844	19997.4	0.27604
19998	0.25685	19998	0.17628	19998	0.16406	19984	0.02985	19998	0.29877
19998.5	0.27048	19998.5	0.18836	19998.5	0.17659	19984.4	0.03141	19998.5	0.31876
19999.1	0.28504	19999.1	0.20259	19999.1	0.19175	19984.9	0.03314	19999.1	0.34104
19999.4	0.29029	19999.4	0.20904	19999.4	0.19884	19985.4	0.03482	19999.4	0.35326
20000	0.29995	20000	0.22039	20000	0.20913	19985.9	0.0366	20000	0.37309
20000.4	0.30613	20000.4	0.22774	20000.4	0.21579	19986.4	0.03858	20000.4	0.38396
20000.9	0.31433	20000.9	0.23465	20000.9	0.22442	19986.9	0.04055	20000.9	0.39917
20001.5	0.3219	20001.5	0.24018	20001.5	0.23199	19987.4	0.04277	20001.5	0.41936
20002.3	0.33359	20002.3	0.24586	20002.3	0.2398	19988	0.04576	20002.3	0.44373
20002.4	0.33565	20002.4	0.24672	20002.4	0.24068	19988.5	0.048	20002.4	0.44683
20002.7	0.34091	20002.7	0.24948	20002.7	0.24322	19989	0.05162	20002.7	0.45621
20003.1	0.34937	20003.1	0.25324	20003.1	0.2467	19989.5	0.05533	20003.1	0.469
20003.8	0.36889	20003.8	0.26168	20003.8	0.25464	19990	0.05986	20003.8	0.49188
20004.3	0.38393	20004.3	0.27016	20004.3	0.26223	19990.6	0.06487	20004.3	0.51032
20005	0.41182	20005	0.28677	20005	0.27844	19991.1	0.07215	20005	0.5396
20005.3	0.42441	20005.3	0.29614	20005.3	0.28666	19991.5	0.07778	20005.3	0.5514
20005.7	0.44192	20005.7	0.31021	20005.7	0.29964	19992	0.08513	20005.7	0.566
20006.2	0.46697	20006.2	0.32976	20006.2	0.31656	19992.6	0.09598	20006.2	0.58473
20006.7	0.49237	20006.7	0.3508	20006.7	0.33847	19993	0.10527	20006.7	0.60493
20007.4	0.52921	20007.4	0.38309	20007.4	0.36994	19993.5	0.11532	20007.4	0.63588
20008	0.5608	20008	0.41538	20008	0.40411	19994	0.12567	20008	0.6628
20008.3	0.57937	20008.3	0.43259	20008.3	0.42202	19994.4	0.13604	20008.3	0.67568
20008.6	0.59874	20008.6	0.45042	20008.6	0.43968	19994.9	0.1453	20008.6	0.68856
20009.2	0.62655	20009.2	0.48526	20009.2	0.47294	19995.4	0.1603	20009.2	0.71409
20009.8	0.65127	20009.8	0.51364	20009.8	0.50393	19995.9	0.17376	20009.8	0.73406
20010.4	0.67611	20010.4	0.54034	20010.4	0.53261	19996.4	0.18945	20010.4	0.75285
20010.8	0.69101	20010.8	0.55747	20010.8	0.54936	19997	0.20907	20010.8	0.76876
20011.3	0.70401	20011.3	0.57568	20011.3	0.5683	19997.4	0.22547	20011.3	0.78207
20011.7	0.71518	20011.7	0.58795	20011.7	0.58012	19997.9	0.24372	20011.7	0.79018
20012.2	0.72866	20012.2	0.60109	20012.2	0.592	19998.5	0.27118	20012.2	0.79932
20012.8	0.74169	20012.8	0.61454	20012.8	0.60825	19999	0.29425	20012.8	0.80992
20013.3	0.75463	20013.3	0.62662	20013.3	0.62118	19999.5	0.31827	20013.3	0.82085
20013.8	0.76638	20013.8	0.63843	20013.8	0.6311	20000	0.33851	20013.8	0.82833
20014.2	0.77709	20014.2	0.65012	20014.2	0.64182	20000.5	0.35673	20014.2	0.83393
20014.5	0.78306	20014.5	0.65889	20014.5	0.65055	20001.1	0.37998	20014.5	0.83788
20015	0.79214	20015	0.66963	20015	0.66364	20001.6	0.40493	20015	0.84284
20015.6	0.8086	20015.6	0.68511	20015.6	0.67934	20002	0.42659	20015.6	0.85055
20015.9	0.81621	20015.9	0.69433	20015.9	0.68805	20002.5	0.45064	20015.9	0.85193
20016.8	0.83487	20016.8	0.71986	20016.8	0.71646	20003	0.4719	20016.8	0.86004
20017.3	0.848	20017.3	0.73353	20017.3	0.73385	20003.5	0.49535	20017.3	0.8658
20017.5	0.85329	20017.5	0.73962	20017.5	0.74131	20004	0.51764	20017.5	0.86822
20018	0.86545	20018	0.75595	20018	0.75856	20004.4	0.53946	20018	0.87306
20018.5	0.87847	20018.5	0.77319	20018.5	0.77546	20004.9	0.56209	20018.5	0.87959
20018.9	0.89025	20018.9	0.78603	20018.9	0.78986	20005.4	0.58977	20018.9	0.88549
20019.8	0.91105	20019.8	0.81832	20019.8	0.82415	20005.9	0.6126	20019.8	0.90091
20020.3	0.92487	20020.3	0.8354	20020.3	0.84369	20006.4	0.63947	20020.3	0.90429
20020.5	0.92972	20020.5	0.84205	20020.5	0.85139	20006.9	0.66629	20020.5	0.90605
20021	0.9417	20021	0.85828	20021	0.86877	20007.5	0.69231	20021	0.91279
20021.7	0.95564	20021.7	0.8802	20021.7	0.89213	20008	0.71534	20021.7	0.92162
20022.3	0.96688	20022.3	0.89677	20022.3	0.91259	20008.5	0.74084	20022.3	0.92707
20022.8	0.97609	20022.8	0.91408	20022.8	0.93048	20009	0.76539	20022.8	0.93339
20023.2	0.98306	20023.2	0.92583	20023.2	0.94389	20009.5	0.79404	20023.2	0.93526
20023.4	0.98571	20023.4	0.93097	20023.4	0.94994	20010	0.82411	20023.4	0.93656
20024	0.99664	20024	0.94643	20024	0.96562	20010.5	0.84442	20024	0.94052
20024.5	1.00441	20024.5	0.95897	20024.5	0.97644	20011	0.86632	20024.5	0.94356
20025.2	1.01387	20025.2	0.97337	20025.2	0.99228	20011.6	0.89033	20025.2	0.94521
20025.7	1.02074	20025.7	0.98218	20025.7	1.00217	20012	0.90343	20025.7	0.94579
20026.1	1.02471	20026.1	0.98832	20026.1	1.00925	20012.5	0.91886	20026.1	0.94608
20026.4	1.02824	20026.4	0.99276	20026.4	1.01556	20013	0.93426	20026.4	0.9467
20026.8	1.03452	20026.8	0.99917	20026.8	1.02151	20013.5	0.95075	20026.8	0.94827
20027.4	1.03931	20027.4	1.009	20027.4	1.02912	20014	0.96455	20027.4	0.9528
20027.9	1.04312	20027.9	1.0146	20027.9	1.03475	20014.4	0.9776	20027.9	0.95211
20028.8	1.04982	20028.8	1.02372	20028.8	1.04414	20014.9	0.98232	20028.8	0.95606
20029.1	1.05117	20029.1	1.02683	20029.1	1.04639	20015.4	0.9868	20029.1	0.95682
20029.4	1.05097	20029.4	1.02907	20029.4	1.04861	20015.9	0.99227	20029.4	0.9583
20029.8	1.05124	20029.8	1.03131	20029.8	1.04996	20016.4	0.99246	20029.8	0.96092
20030.1	1.05121	20030.1	1.03283	20030.1	1.05101	20016.9	0.99266	20030.1	0.9632
20030.9	1.0507	20030.9	1.03273	20030.9	1.05417	20017.4	0.99283	20030.9	0.96662
20031.6	1.0486	20031.6	1.03228	20031.6	1.05459	20018	0.98979	20031.6	0.97291
20032.1	1.04749	20032.1	1.03112	20032.1	1.05347	20018.5	0.987	20032.1	0.9767
20032.6	1.04583	20032.6	1.03129	20032.6	1.05081	20019	0.98433	20032.6	0.97908
20032.9	1.04547	20032.9	1.03192	20032.9	1.04998	20019.5	0.98199	20032.9	0.98104
20033.4	1.04341	20033.4	1.03238	20033.4	1.04962	20020	0.97996	20033.4	0.98576
20034.1	1.04286	20034.1	1.02902	20034.1	1.04901	20020.6	0.97783	20034.1	0.99205
20034.7	1.04407	20034.7	1.03105	20034.7	1.05007	20021	0.9767	20034.7	0.99661
20035.1	1.04348	20035.1	1.03221	20035.1	1.05139	20021.5	0.97531	20035.1	0.99883
20035.4	1.04418	20035.4	1.03288	20035.4	1.05215	20022	0.97507	20035.4	1.00032
20035.9	1.04511	20035.9	1.03419	20035.9	1.054	20022.6	0.97617	20035.9	1.00217
20036.2	1.04556	20036.2	1.0354	20036.2	1.05536	20023	0.97717	20036.2	1.00267
20036.9	1.048	20036.9	1.03985	20036.9	1.05918	20023.5	0.97821	20036.9	1.00781
20037.6	1.05051	20037.6	1.0441	20037.6	1.06206	20023.9	0.9803	20037.6	1.01363
20038.1	1.05253	20038.1	1.04701	20038.1	1.0663	20024.5	0.98296	20038.1	1.01504
20038.4	1.05537	20038.4	1.04981	20038.4	1.06942	20024.9	0.9855	20038.4	1.01654
20038.8	1.05605	20038.8	1.05342	20038.8	1.0717	20025.4	0.98809	20038.8	1.01955
20039.1	1.05748	20039.1	1.05507	20039.1	1.07295	20025.9	0.99052	20039.1	1.02184
20039.9	1.06063	20039.9	1.06204	20039.9	1.07541	20026.4	0.99295	20039.9	1.02403
20040.4	1.06351	20040.4	1.06549	20040.4	1.07818	20026.9	0.99562	20040.4	1.02747
20041	1.06288	20041	1.06712	20041	1.08391	20027.5	0.9989	20041	1.0309
20041.2	1.06328	20041.2	1.06926	20041.2	1.08411	20027.9	1.00147	20041.2	1.03145
20041.7	1.06488	20041.7	1.07463	20041.7	1.0856	20028.5	1.00372	20041.7	1.03147
20042.1	1.06726	20042.1	1.07639	20042.1	1.08841	20029	1.00574	20042.1	1.03089
20042.6	1.06696	20042.6	1.07733	20042.6	1.09023	20029.5	1.00785	20042.6	1.03131
20043.4	1.06777	20043.4	1.08193	20043.4	1.09263	20030	1.01006	20043.4	1.02973
20043.9	1.0681	20043.9	1.08273	20043.9	1.0932	20030.5	1.01224	20043.9	1.02953
20044.4	1.06699	20044.4	1.0842	20044.4	1.09245	20031	1.01491	20044.4	1.03031
20044.7	1.06622	20044.7	1.08504	20044.7	1.09108	20031.6	1.01765	20044.7	1.02988
20045.2	1.06533	20045.2	1.08462	20045.2	1.09029	20032.1	1.02002	20045.2	1.02749
20046	1.06312	20046	1.08323	20046	1.09091	20032.5	1.02214	20046	1.02276
20046.5	1.06182	20046.5	1.08231	20046.5	1.0915	20033	1.02547	20046.5	1.02129
20046.9	1.0611	20046.9	1.08159	20046.9	1.09045	20033.5	1.02928	20046.9	1.02022
20047.3	1.05924	20047.3	1.08051	20047.3	1.08804	20034	1.03271	20047.3	1.01875
20047.7	1.05696	20047.7	1.07912	20047.7	1.08828	20034.5	1.03718	20047.7	1.01729
20048.1	1.05668	20048.1	1.07837	20048.1	1.0855	20034.9	1.04174	20048.1	1.0176
20048.5	1.05592	20048.5	1.07701	20048.5	1.08319	20035.4	1.04656	20048.5	1.01786
20049.4	1.05239	20049.4	1.07509	20049.4	1.08087	20035.9	1.05117	20049.4	1.01755
20049.9	1.05384	20049.9	1.07543	20049.9	1.07899	20036.4	1.05544	20049.9	1.0162
20050.2	1.0516	20050.2	1.07381	20050.2	1.0776	20036.9	1.05993	20050.2	1.01541
20050.6	1.04885	20050.6	1.07103	20050.6	1.07579	20037.4	1.0645	20050.6	1.01723
20051	1.04878	20051	1.06935	20051	1.07398	20037.9	1.06849	20051	1.0183
20051.4	1.04828	20051.4	1.06849	20051.4	1.07289	20038.5	1.07289	20051.4	1.01625
20052.3	1.04547	20052.3	1.06663	20052.3	1.06867	20039	1.07573	20052.3	1.01488
20052.9	1.04514	20052.9	1.06262	20052.9	1.06485	20039.5	1.07824	20052.9	1.01651
20053.2	1.04429	20053.2	1.06131	20053.2	1.06347	20040.1	1.08121	20053.2	1.01599
20054.2	1.04084	20054.2	1.05867	20054.2	1.06115	20041	1.08349	20054.2	1.01777
20055.8	1.0378	20055.8	1.05355	20055.8	1.05393	20042.1	1.08441	20055.8	1.01169
20057	1.03422	20057	1.05087	20057	1.0496	20043.1	1.08346	20057	1.00835
20059	1.02853	20059	1.04409	20059	1.04289	20044	1.07952	20059	1.01224
20059.5	1.02742	20059.5	1.04146	20059.5	1.04082	20044.9	1.07433	20059.5	1.01163
20060.8	1.02489	20060.8	1.03401	20060.8	1.03483	20045.8	1.06695	20060.8	1.00949
20062.3	1.02092	20062.3	1.02896	20062.3	1.02885	20046.8	1.0542	20062.3	1.00705
20063.4	1.01845	20063.4	1.02484	20063.4	1.0243	20047.9	1.04076	20063.4	1.00535
20065.2	1.012	20065.2	1.01629	20065.2	1.01388	20049	1.0298	20065.2	1.00748
20066.3	1.01008	20066.3	1.01248	20066.3	1.01103	20050	1.01967	20066.3	1.00958
20068.1	1.00698	20068.1	1.00743	20068.1	1.00527	20051.1	1.01102	20068.1	1.00997
20069.3	1.00559	20069.3	1.00432	20069.3	1.00174	20052.1	1.00428	20069.3	1.01041
20070.9	1.00504	20070.9	1.00256	20070.9	1.00172	20053.1	0.99989	20070.9	1.00991
20072.3	1.00426	20072.3	1.00076	20072.3	1.00057	20054	0.99815	20072.3	1.00813
20073.8	1.00382	20073.8	1.00055	20073.8	0.99699	20055	0.99789	20073.8	1.00957
20075.1	1.00378	20075.1	1.00061	20075.1	0.99563	20055.8	0.99901	20075.1	1.01118
20077.1	1.00452	20077.1	0.99803	20077.1	0.99538	20056.8	1.00047	20077.1	1.01123
20078.1	1.00423	20078.1	0.99782	20078.1	0.99665	20057.9	1.00324	20078.1	1.01222
20079.8	1.00642	20079.8	1.00094	20079.8	0.99813	20059	1.00601	20079.8	1.01367
20081.3	1.00623	20081.3	1.00204	20081.3	0.99825	20060	1.00886	20081.3	1.01502
20083.4	1.00531	20083.4	1.00049	20083.4	0.99952	20061.1	1.01136	20083.4	1.01601
20084.4	1.00652	20084.4	1.00065	20084.4	0.99941	20062.1	1.01312	20084.4	1.01788
20086.6	1.00969	20086.6	1.00176	20086.6	1.00128	20063.1	1.01422	20086.6	1.0185
20088	1.01021	20088	1.00153	20088	1.00233	20064	1.01434	20088	1.01697
20089.8	1.0086	20089.8	1.00232	20089.8	1.00403	20064.9	1.01412	20089.8	1.01688
20091.5	1.00997	20091.5	1.00313	20091.5	1.00336	20065.8	1.01271	20091.5	1.01471
20093.2	1.01008	20093.2	1.0038	20093.2	1.00367	20066.8	1.01109	20093.2	1.01248
20095.3	1.01079	20095.3	1.00369	20095.3	1.00523	20067.9	1.00894	20095.3	1.01244
20096.5	1.01112	20096.5	1.00317	20096.5	1.00631	20069	1.00683	20096.5	1.01176
20098.6	1.0106	20098.6	1.00365	20098.6	1.00381	20070	1.00484	20098.6	1.00803
20100.1	1.01161	20100.1	1.00524	20100.1	1.00539	20071.1	1.00355	20100.1	1.00829
20102.4	1.0115	20102.4	1.00586	20102.4	1.00693	20072.1	1.00264	20102.4	1.00708
20104.1	1.01256	20104.1	1.00691	20104.1	1.00849	20073.1	1.00307	20104.1	1.00456
20105.6	1.01432	20105.6	1.00932	20105.6	1.01167	20074	1.00385	20105.6	1.00282
20107.8	1.01441	20107.8	1.01088	20107.8	1.01262	20075	1.00618	20107.8	1.00252
20109.8	1.01466	20109.8	1.0117	20109.8	1.01286	20075.9	1.00856	20109.8	1.00322
20111.8	1.01556	20111.8	1.01391	20111.8	1.01533	20076.8	1.01247	20111.8	1.00595
20113.8	1.01635	20113.8	1.01649	20113.8	1.01788	20077.9	1.01715	20113.8	1.00814
20115	1.01718	20115	1.01763	20115	1.01968	20078.9	1.02254	20115	1.00914
20117.7	1.0174	20117.7	1.02013	20117.7	1.02003	20080	1.02807	20117.7	1.01299
20119.6	1.01816	20119.6	1.02082	20119.6	1.02115	20081.1	1.03436	20119.6	1.01403
20121.1	1.01764	20121.1	1.02048	20121.1	1.02234	20082.1	1.04007	20121.1	1.01625
20123.2	1.01868	20123.2	1.01998	20123.2	1.0215	20083.1	1.04469	20123.2	1.0179
20125.6	1.01835	20125.6	1.02011	20125.6	1.02193	20084.1	1.04858	20125.6	1.01974
20127.5	1.01902	20127.5	1.02154	20127.5	1.02224	20085	1.04995	20127.5	1.02027
20130	1.01766	20130	1.01967	20130	1.02329	20085.9	1.05078	20130	1.01854
20131.9	1.01801	20131.9	1.01888	20131.9	1.02339	20086.8	1.049	20131.9	1.01521
20133.8	1.01893	20133.8	1.01946	20133.8	1.02401	20087.8	1.0462	20133.8	1.01436
20135.8	1.01855	20135.8	1.01893	20135.8	1.02004	20088.9	1.04136	20135.8	1.01166
20138.2	1.01719	20138.2	1.01754	20138.2	1.01803	20090	1.03578	20138.2	1.00864
20140.4	1.01736	20140.4	1.01614	20140.4	1.01839	20091.1	1.02916	20140.4	1.006
20142.4	1.01733	20142.4	1.01533	20142.4	1.01877	20092.1	1.02312	20142.4	1.00362
20144.5	1.01736	20144.5	1.0156	20144.5	1.01776	20093.2	1.01711	20144.5	0.99972
20147.5	1.01749	20147.5	1.01487	20147.5	1.0169	20094.1	1.01238	20147.5	0.99602
20149.5	1.01692	20149.5	1.01501	20149.5	1.01689	20095	1.00807	20149.5	0.99575
20151.7	1.01633	20151.7	1.01496	20151.7	1.01547	20095.9	1.0046	20151.7	0.99575
20153.7	1.0168	20153.7	1.0141	20153.7	1.01432	20096.8	1.00215	20153.7	0.99576
20156.5	1.01459	20156.5	1.01243	20156.5	1.01309	20097.8	0.99985	20156.5	0.99355
20158.4	1.01421	20158.4	1.01263	20158.4	1.01364	20098.9	0.99916	20158.4	0.99437
20160.5	1.01405	20160.5	1.01265	20160.5	1.01453	20100	0.99857	20160.5	0.99473
20163.2	1.01357	20163.2	1.0123	20163.2	1.01152	20101	0.99929	20163.2	0.99607
20165.9	1.00958	20165.9	1.01063	20165.9	1.00914	20102.1	1.00032	20165.9	0.99988
20168.3	1.00721	20168.3	1.00972	20168.3	1.00922	20103.1	1.00175	20168.3	1.00063
20170.3	1.00667	20170.3	1.00841	20170.3	1.00949	20104.1	1.00308	20170.3	1.00157
20172.7	1.00561	20172.7	1.00688	20172.7	1.00838	20105	1.00443	20172.7	1.00292
20175.1	1.00363	20175.1	1.00557	20175.1	1.00716	20105.9	1.00562	20175.1	1.00288
20177.7	1.00216	20177.7	1.00367	20177.7	1.0049	20106.8	1.00656	20177.7	1.00553
20180.7	1.00124	20180.7	1.00282	20180.7	1.0024	20107.9	1.00759	20180.7	1.00846
20182.9	1.00067	20182.9	1.00139	20182.9	1.00292	20109	1.00867	20182.9	1.01157
20184.9	0.99961	20184.9	1.00045	20184.9	1.00173	20110	1.00968	20184.9	1.01604
20187.7	0.99827	20187.7	0.99905	20187.7	0.99843	20111	1.01073	20187.7	1.02009
20190.4	0.99799	20190.4	0.99794	20190.4	0.99729	20112	1.01175	20190.4	1.02173
20193.2	0.9988	20193.2	0.99659	20193.2	0.99686	20113.2	1.01348	20193.2	1.02335
20195.7	0.99823	20195.7	0.99634	20195.7	0.99649	20114.1	1.01499	20195.7	1.02172
20198.3	0.9986	20198.3	0.9958	20198.3	0.99589	20115.1	1.0169	20198.3	1.01753
20200.8	0.99836	20200.8	0.99481	20200.8	0.99517	20115.9	1.01857	20200.8	1.01235
20203.7	0.99813	20203.7	0.99502	20203.7	0.99536	20116.9	1.0211	20203.7	1.00346
20206.1	0.9975	20206.1	0.9949	20206.1	0.9958	20117.8	1.02371	20206.1	0.99779
20208.7	0.9976	20208.7	0.99543	20208.7	0.99566	20118.9	1.02729	20208.7	0.99091
20211.5	0.99882	20211.5	0.99593	20211.5	0.9961	20119.9	1.03051	20211.5	0.98474
20214.3	0.99795	20214.3	0.99632	20214.3	0.99638	20121	1.03382	20214.3	0.9809
20217.5	0.99837	20217.5	0.99555	20217.5	0.99686	20122.1	1.03695	20217.5	0.97956
20220.6	0.99831	20220.6	0.99615	20220.6	0.99609	20123.1	1.03964	20220.6	0.98049
20222.8	0.99704	20222.8	0.99631	20222.8	0.99672	20124.1	1.04182	20222.8	0.98067
20225.5	0.99783	20225.5	0.99666	20225.5	0.99822	20125	1.04319	20225.5	0.98166
20228.7	0.99663	20228.7	0.99683	20228.7	0.99777	20125.9	1.04417	20228.7	0.98524
20231.2	0.99626	20231.2	0.99623	20231.2	0.99693	20126.8	1.04422	20231.2	0.98644
20233.6	0.99623	20233.6	0.99547	20233.6	0.99697	20127.8	1.04416	20233.6	0.9868
20237.1	0.99627	20237.1	0.99595	20237.1	0.99586	20128.9	1.0428	20237.1	0.99024
20240.1	0.99558	20240.1	0.99639	20240.1	0.99651	20130	1.04142	20240.1	0.99282
20242.9	0.99381	20242.9	0.99643	20242.9	0.99675	20131	1.0385	20242.9	0.99454
20246.3	0.99387	20246.3	0.99603	20246.3	0.99677	20132.1	1.03509	20246.3	0.99864
20248.8	0.99432	20248.8	0.99582	20248.8	0.9962	20133.1	1.03132	20248.8	1.00127
20252.2	0.99444	20252.2	0.99665	20252.2	0.99659	20134.1	1.02746	20252.2	1.00498
20255	0.99379	20255	0.99652	20255	0.99648	20135.1	1.02335	20255	1.00667
20258	0.99511	20258	0.99629	20258	0.99673	20136	1.01945	20258	1.00858
20261.3	0.99706	20261.3	0.99613	20261.3	0.9972	20136.9	1.01556	20261.3	1.01105
20264.1	0.99805	20264.1	0.99676	20264.1	0.99759	20137.8	1.01155	20264.1	1.01234
20267.2	0.99919	20267.2	0.99828	20267.2	0.99906	20138.9	1.00702	20267.2	1.01267
20270.9	1.00146	20270.9	1.00014	20270.9	1.00093	20140	1.00266	20270.9	1.01084
20273.6	1.00299	20273.6	1.00144	20273.6	1.00181	20141	0.9985	20273.6	1.01039
20276.7	1.00411	20276.7	1.00199	20276.7	1.00274	20142	0.99448	20276.7	1.00821
20279.8	1.00433	20279.8	1.00233	20279.8	1.00368	20143.2	0.99007	20279.8	1.00378
20282.5	1.00475	20282.5	1.00298	20282.5	1.00469	20144.2	0.98665	20282.5	1.00078
20286.1	1.00642	20286.1	1.00349	20286.1	1.00449	20145.1	0.98476	20286.1	0.99748
20288.8	1.00519	20288.8	1.00354	20288.8	1.003	20145.9	0.98303	20288.8	0.99401
20292.6	1.00589	20292.6	1.00421	20292.6	1.00518	20146.8	0.98157	20292.6	0.99064
20295.4	1.00617	20295.4	1.00407	20295.4	1.00497	20147.8	0.98002	20295.4	0.98836
20298.9	1.0042	20298.9	1.0042	20298.9	1.00557	20148.8	0.97939	20298.9	0.98502
20302.4	1.00413	20302.4	1.00402	20302.4	1.00393	20150	0.97875	20302.4	0.98357
20306	1.0013	20306	1.00359	20306	1.00315	20152	0.97827	20306	0.98546
20309	1.00191	20309	1.00288	20309	1.00188	20154.2	0.97871	20309	0.98716
20312.4	1.00128	20312.4	1.00265	20312.4	1.00045	20156.1	0.9804	20312.4	0.98851
20316	0.9995	20316	1.00215	20316	1.00227	20157.7	0.98262	20316	0.99196
20319.4	0.9984	20319.4	1.00126	20319.4	1.0003	20159.7	0.98612	20319.4	0.99576
20322.8	0.99819	20322.8	1.00083	20322.8	0.99966	20162.1	0.99098	20322.8	0.99832
20325.6	0.99757	20325.6	1.00026	20325.6	0.99924	20164.3	0.99585	20325.6	1.0003
20330.1	0.9955	20330.1	1.00071	20330.1	0.9969	20166.1	0.99897	20330.1	1.00359
20333	0.99615	20333	1.00038	20333	0.99752	20167.8	1.00108	20333	1.00602
20336.5	0.99694	20336.5	0.99908	20336.5	0.99801	20169.7	1.00288	20336.5	1.00786
20339.9	0.99753	20339.9	0.99856	20339.9	0.99794	20172	1.00441	20339.9	1.00887
20343.8	0.99727	20343.8	0.99869	20343.8	0.99801	20174.3	1.00543	20343.8	1.00921
20347.5	0.99802	20347.5	0.99903	20347.5	0.99646	20176.2	1.007	20347.5	1.00892
20350.9	0.99877	20350.9	0.99918	20350.9	0.99727	20177.8	1.00932	20350.9	1.00828
20354.5	0.99915	20354.5	0.99896	20354.5	0.99725	20179.7	1.01356	20354.5	1.00669
20358.4	0.99904	20358.4	0.99908	20358.4	0.99623	20181.9	1.02061	20358.4	1.00548
20361.2	1.0001	20361.2	0.99924	20361.2	0.99782	20184.2	1.03058	20361.2	1.00489
20365.3	1.00028	20365.3	0.99935	20365.3	0.99858	20186.2	1.03972	20365.3	1.00285
20369.3	1.00016	20369.3	0.99896	20369.3	0.99826	20187.9	1.04703	20369.3	1.00073
20372.7	0.99939	20372.7	0.99837	20372.7	0.99875	20189.7	1.05352	20372.7	0.99952
20376.4	0.99972	20376.4	0.99843	20376.4	0.99773	20191.9	1.05724	20376.4	0.99739
20380	0.99836	20380	0.99857	20380	0.99838	20194.2	1.05577	20380	0.99457
20383.6	0.99751	20383.6	0.99862	20383.6	0.99938	20196.2	1.05014	20383.6	0.99425
20387.5	0.99857	20387.5	0.99926	20387.5	0.99838	20197.9	1.04344	20387.5	0.99394
20391.2	0.99803	20391.2	0.99907	20391.2	0.99783	20199.8	1.03391	20391.2	0.99065
20395.2	0.99845	20395.2	0.99915	20395.2	0.99897	20201.9	1.02035	20395.2	0.98969
20398.6	0.99871	20398.6	0.99962	20398.6	0.99928	20204.1	1.00342	20398.6	0.98896
20402.8	0.99866	20402.8	0.99957	20402.8	0.99855	20206.3	0.98594	20402.8	0.99223
20406.5	0.99823	20406.5	0.99938	20406.5	0.99941	20208	0.97425	20406.5	0.99507
20410.5	0.99802	20410.5	0.99936	20410.5	1.00012	20209.7	0.96366	20410.5	0.99639
20414.2	0.99837	20414.2	0.99989	20414.2	1.00014	20211.8	0.95496	20414.2	0.99607
20418.5	0.99896	20418.5	0.99998	20418.5	0.99986	20214.1	0.94951	20418.5	0.99937
20422.2	0.99984	20422.2	1.00009	20422.2	0.99991	20216.3	0.94825	20422.2	0.99895
20426.3	1.00015	20426.3	1.00044	20426.3	1.00048	20218	0.9497	20426.3	0.99836
20430.7	0.99965	20430.7	1.00032	20430.7	1.00099	20219.7	0.95262	20430.7	0.99785
20434	0.99962	20434	0.99993	20434	1.00083	20221.7	0.95745	20434	0.9989
20438.2	1.00153	20438.2	1.00042	20438.2	1.00127	20224.1	0.96276	20438.2	1.00117
20442.6	1.00128	20442.6	1.00133	20442.6	1.00172	20226.3	0.96677	20442.6	1.00204
20446	1.00166	20446	1.00158	20446	1.00165	20228	0.96881	20446	1.00332
20450.3	1.00176	20450.3	1.0012	20450.3	1.00189	20229.8	0.97094	20450.3	1.00438
20454.7	1.00234	20454.7	1.00127	20454.7	1.00185	20231.8	0.9737	20454.7	1.00336
20458.1	1.0023	20458.1	1.00232	20458.1	1.00197	20234	0.97725	20458.1	1.00376
20462.6	1.0017	20462.6	1.00238	20462.6	1.00217	20236.3	0.9825	20462.6	1.00338
20467	1.00189	20467	1.00143	20467	1.00256	20238.2	0.98676	20467	1.00068
20470.9	1.00149	20470.9	1.00162	20470.9	1.00311	20239.8	0.99151	20470.9	0.99927
20474.9	1.00292	20474.9	1.00212	20474.9	1.003	20241.6	0.99752	20474.9	1.00082
20479.6	1.00265	20479.6	1.0021	20479.6	1.00209	20244	1.00462	20479.6	1.00032
20483.8	1.00232	20483.8	1.00156	20483.8	1.00193	20246.2	1.01193	20483.8	0.99916
20487.8	1.00078	20487.8	1.00128	20487.8	1.00194	20248.2	1.01776	20487.8	0.99889
20492.2	1.00022	20492.2	1.00106	20492.2	1.00193	20249.9	1.02212	20492.2	0.99996
20496.4	1.00013	20496.4	1.00036	20496.4	1.00117	20251.6	1.02528	20496.4	1.00044
20500.5	1.00008	20500.5	0.99981	20500.5	1.00137	20254	1.0285	20500.5	1.00077
20505.4	0.99979	20505.4	1.00023	20505.4	1.00107	20256.2	1.03014	20505.4	1.00189
20509.2	0.99959	20509.2	1.00026	20509.2	1.00073	20258.2	1.03097	20509.2	1.00112
20513.8	0.99919	20513.8	1.00021	20513.8	1.00054	20259.9	1.0315	20513.8	0.99876
20518.2	0.99873	20518.2	0.99994	20518.2	1.00027	20261.7	1.03159	20518.2	0.99867
20522.4	0.99964	20522.4	0.99976	20522.4	1.00031	20263.8	1.03188	20522.4	0.9986
20527	0.99877	20527	0.99932	20527	1.00032	20266.2	1.03161	20527	0.9988
20531.5	0.99883	20531.5	0.99912	20531.5	0.9998	20268.3	1.03031	20531.5	1.00005
20535.9	0.99917	20535.9	0.99926	20535.9	0.99963	20269.9	1.02892	20535.9	1.00139
20540.4	1.00041	20540.4	0.99982	20540.4	1.00021	20271.7	1.02647	20540.4	1.00202
20544.8	1.00037	20544.8	1.00034	20544.8	1.00015	20273.7	1.02307	20544.8	1.00139
20549.4	1.00053	20549.4	1.00046	20549.4	0.99997	20276.2	1.01779	20549.4	1.00135
20553.7	1.00077	20553.7	1.0003	20553.7	1.00026	20278.3	1.01277	20553.7	1.00169
20558.5	1.00065	20558.5	0.99937	20558.5	1.00021	20280	1.00777	20558.5	1.00106
20563	1.00148	20563	0.99989	20563	0.99982	20281.7	1.00167	20563	1.0009
20567.6	1.00026	20567.6	1.0001	20567.6	0.99979	20283.8	0.99583	20567.6	1.00421
20572.2	1.00029	20572.2	0.99941	20572.2	1.00024	20286.1	0.9883	20572.2	1.00585
20576.8	1.00061	20576.8	0.99911	20576.8	1.00033	20288.3	0.98188	20576.8	1.00724
20581.8	1.00069	20581.8	0.99912	20581.8	1.00029	20290	0.97739	20581.8	1.00836
20586	1.00002	20586	0.99868	20586	1.00033	20291.7	0.97371	20586	1.00954
20590.9	0.9995	20590.9	0.99912	20590.9	1.00043	20293.8	0.96951	20590.9	1.01004
20595.7	0.99953	20595.7	0.99984	20595.7	1.00017	20296	0.9658	20595.7	1.00753
20600.2	0.99997	20600.2	0.99985	20600.2	0.99978	20298.4	0.96254	20600.2	1.00548
20605.2	1.0001	20605.2	0.99923	20605.2	0.99993	20300.1	0.96098	20605.2	1.00395
20610	1.00051	20610	0.99942	20610	1.00011	20302.5	0.96058	20610	1.00186
20614.6	0.99991	20614.6	1.00003	20614.6	0.99973	20305.8	0.96293	20614.6	1.00058
20619.5	1.0008	20619.5	1.00063	20619.5	1.00003	20309.5	0.9685	20619.5	1.00109
20624.2	1.00097	20624.2	1.00091	20624.2	1.00041	20311.8	0.97353	20624.2	1.00092
20629.1	1.00159	20629.1	1.00033	20629.1	0.9998	20314.6	0.98092	20629.1	1.00036
20634	1.00241	20634	1.00044	20634	0.99919	20318.3	0.99012	20634	0.99966
20638.8	1.00301	20638.8	1.00006	20638.8	0.9997	20321.2	0.99674	20638.8	0.99869
20643.7	1.00233	20643.7	1.00011	20643.7	1.00034	20323.6	1.00273	20643.7	0.99841
20648.8	1.00248	20648.8	1.0009	20648.8	1.00038	20327	1.0095	20648.8	0.99701
20653.5	1.00215	20653.5	1.00155	20653.5	1.00013	20330.4	1.01505	20653.5	0.99781
20658.7	1.00117	20658.7	1.00054	20658.7	0.99967	20332.8	1.01799	20658.7	0.99921
20663.3	1.00213	20663.3	0.99964	20663.3	0.99941	20335.7	1.02048	20663.3	0.99975
20668.6	1.00212	20668.6	1.00015	20668.6	0.99936	20339.3	1.02211	20668.6	1.0001
20673.4	1.00149	20673.4	1.00064	20673.4	0.99914	20342.1	1.02206	20673.4	0.99984
20678.8	1.00112	20678.8	1.00085	20678.8	0.99835	20344.6	1.02149	20678.8	0.99967
20683.8	1.00066	20683.8	1.0014	20683.8	0.99799	20347.9	1.01917	20683.8	1.00014
20688.7	1.00053	20688.7	1.00169	20688.7	0.99931	20351.5	1.01626	20688.7	1.00064
20693.7	1.00149	20693.7	1.00127	20693.7	1.00133	20353.8	1.01404	20693.7	1.00109
20698.8	1.00063	20698.8	1.00089	20698.8	1.00195	20356.7	1.01163	20698.8	1.00237
20704	1.00097	20704	1.00037	20704	1.00146	20360.4	1.00999	20704	1.00329
20709	1.00088	20709	1.00024	20709	1.00089	20363	1.00908	20709	1.00324
20714.3	0.99981	20714.3	1.0007	20714.3	1.00051	20365.6	1.00721	20714.3	1.00226
20719.4	0.99891	20719.4	1.00047	20719.4	1.00032	20368.9	1.00356	20719.4	1.00078
20724.8	0.99991	20724.8	0.99907	20724.8	1.00018	20372.4	0.99769	20724.8	0.99978
20729.9	0.99972	20729.9	0.99924	20729.9	1.00029	20374.8	0.99418	20729.9	0.99837
20735	0.9988	20735	0.99948	20735	1.00051	20377.7	0.99007	20735	0.99879
20740.4	0.99873	20740.4	0.99952	20740.4	1.00048	20381.4	0.98814	20740.4	0.9982
20745.5	0.99787	20745.5	0.99943	20745.5	1.00018	20384	0.98799	20745.5	0.99666
20750.9	0.99729	20750.9	0.99993	20750.9	0.99922	20386.7	0.98814	20750.9	0.99618
20756.3	0.9976	20756.3	0.99932	20756.3	0.99827	20390	0.98879	20756.3	0.99574
20761.6	0.99723	20761.6	0.99865	20761.6	0.99802	20393.4	0.98881	20761.6	0.99478
20766.8	0.99621	20766.8	0.99789	20766.8	0.9982	20395.8	0.98832	20766.8	0.99412
20772.1	0.99533	20772.1	0.99752	20772.1	0.99842	20398.7	0.98803	20772.1	0.99403
20777.4	0.99453	20777.4	0.99742	20777.4	0.99842	20402.2	0.98806	20777.4	0.99327
20782.9	0.99457	20782.9	0.99663	20782.9	0.99779	20405.1	0.98935	20782.9	0.99267
20788.4	0.99427	20788.4	0.99651	20788.4	0.99621	20407.6	0.991	20788.4	0.99314
20793.4	0.99496	20793.4	0.99694	20793.4	0.99594	20411	0.99493	20793.4	0.99437
20799.4	0.99423	20799.4	0.99696	20799.4	0.99781	20414.3	0.9974	20799.4	0.99848
20804.9	0.99371	20804.9	0.99633	20804.9	0.99858	20416.8	0.99924	20804.9	0.99893
20810.2	0.99167	20810.2	0.99459	20810.2	0.99712	20419.8	1.00017	20810.2	0.9975
20816	0.99239	20816	0.99555	20816	0.99656	20423.4	1.00031	20816	0.99531
20821.5	0.99146	20821.5	0.99525	20821.5	0.99645	20426.1	0.99986	20821.5	0.99463
20826.9	0.99198	20826.9	0.99517	20826.9	0.99661	20428.5	0.99935	20826.9	0.995
20832.4	0.99199	20832.4	0.99573	20832.4	0.99699	20432	0.99922	20832.4	0.9971
20838.5	0.9909	20838.5	0.99455	20838.5	0.99669	20435.5	0.99973	20838.5	0.99756
20843.6	0.98983	20843.6	0.99438	20843.6	0.99687	20437.7	1.00046	20843.6	0.99705
20849.3	0.98985	20849.3	0.99459	20849.3	0.9962	20440.8	1.00319	20849.3	0.9962
20855.3	0.98804	20855.3	0.99326	20855.3	0.99526	20444.2	1.00677	20855.3	0.99534
20860.8	0.99021	20860.8	0.99386	20860.8	0.99514	20447.1	1.00904	20860.8	0.99376
20868	0.98863	20868	0.99325	20868	0.9925	20449.7	1.0108	20868	0.99368
						20454.2	1.01262
						20458.1	1.01184
						20461.5	1.01059
						20466.5	1.00837
						20469.6	1.00693
						20473.8	1.00439
						20478.3	1.00015
						20481.7	0.99704
						20486.2	0.99471
						20490	0.99446
						20493.7	0.99519
						20498.4	0.99658
						20501.6	0.99759
						20506.1	0.99833
						20510.2	0.99867
						20513.6	0.99844
						20518.3	0.99777
						20522	0.99714
						20525.7	0.99653
						20530.4	0.99623
						20533.7	0.99635
						20538	0.99765
						20542.3	0.99953
						20545.7	1.00076
						20550.3	1.00099
						20553.9	1.00043
						20557.7	0.99955
						20562.4	1.00004
						20565.6	1.00049
						20569.9	1.00182
						20574.4	1.00418
						20577.7	1.00646
						20582.2	1.01007
						20585.8	1.0124
						20589.7	1.0134
						20594.5	1.01153
						20597.6	1.00984
						20601.9	1.00507
						20607.1	1.00141
						20611.8	0.99772
						20617.3	0.99527
						20621.6	0.99477
						20627.5	0.99454
						20631.4	0.99402
						20637.6	0.99259
						20641.4	0.99165
						20647.4	0.99229
						20651.5	0.99401
						20657.6	0.99692
						20661.6	0.99849
						20667.1	0.99974
						20671.9	1.00023
						20677.1	1.00037
						20682	1.00032
						20686.6	1.00053
						20692.3	1.00134
						20696.5	1.00222
						20702.5	1.0038
						20706.7	1.00459
						20712.3	1.00498
						20716.5	1.00448
						20722.4	1.00233
						20726.6	1.00153
						20732.3	0.99968
						20736.9	0.99793
						20742	0.9956
						20747	0.99414
						20751.9	0.99352
						20757.3	0.99272
						20761.5	0.99159
						20767.4	0.98976
						20771.5	0.98854
						20777.5	0.98797
						20781.7	0.98846
						20787.2	0.99012
						20791.7	0.99221
						20797	0.99478

## Sheet: Fig. 4e
H-Mo2C/NG		H-Mo2C/NG-7.14		Mo2C/NG		Mo2C		Mo
R(Å)	|FTk2λ(k)|(Å–3)	R(Å)	|FTk2λ(k)|(Å–3)	R(Å)	|FTk2λ(k)|(Å–3)	R(Å)	|FTk2λ(k)|(Å–3)	R(Å)	|FTk2λ(k)|(Å–3)
0	0.01637	0	0.00986	0	0.01338	0	0.00263	0	0.01397
0.03068	0.01641	0.03068	0.01505	0.03068	0.01384	0.03068	0.00607	0.03068	0.01493
0.06136	0.01655	0.06136	0.02401	0.06136	0.01529	0.06136	0.01076	0.06136	0.01712
0.09204	0.01691	0.09204	0.0323	0.09204	0.0178	0.09204	0.01469	0.09204	0.01936
0.12272	0.01773	0.12272	0.03858	0.12272	0.02122	0.12272	0.01736	0.12272	0.02073
0.1534	0.01938	0.1534	0.04216	0.1534	0.02521	0.1534	0.01846	0.1534	0.02075
0.18408	0.02219	0.18408	0.0427	0.18408	0.02929	0.18408	0.0179	0.18408	0.01928
0.21476	0.02632	0.21476	0.04018	0.21476	0.03303	0.21476	0.01572	0.21476	0.01651
0.24544	0.0317	0.24544	0.03512	0.24544	0.03613	0.24544	0.01218	0.24544	0.01314
0.27612	0.03804	0.27612	0.02894	0.27612	0.03853	0.27612	0.00794	0.27612	0.01074
0.3068	0.04494	0.3068	0.025	0.3068	0.0405	0.3068	0.00528	0.3068	0.0115
0.33748	0.05191	0.33748	0.02795	0.33748	0.04268	0.33748	0.008	0.33748	0.01524
0.36816	0.05842	0.36816	0.03766	0.36816	0.04601	0.36816	0.01299	0.36816	0.01994
0.39884	0.0639	0.39884	0.0503	0.39884	0.05133	0.39884	0.01774	0.39884	0.02436
0.42951	0.06781	0.42951	0.06298	0.42951	0.05898	0.42951	0.02142	0.42951	0.02794
0.46019	0.0697	0.46019	0.07382	0.46019	0.06868	0.46019	0.02363	0.46019	0.03055
0.49087	0.06925	0.49087	0.08148	0.49087	0.07974	0.49087	0.02422	0.49087	0.03242
0.52155	0.06646	0.52155	0.08501	0.52155	0.0914	0.52155	0.02341	0.52155	0.0341
0.55223	0.06196	0.55223	0.08403	0.55223	0.10309	0.55223	0.02197	0.55223	0.03633
0.58291	0.05755	0.58291	0.07926	0.58291	0.11461	0.58291	0.02141	0.58291	0.03985
0.61359	0.05686	0.61359	0.07369	0.61359	0.12635	0.61359	0.0235	0.61359	0.04512
0.64427	0.06437	0.64427	0.07411	0.64427	0.13941	0.64427	0.02873	0.64427	0.05224
0.67495	0.08181	0.67495	0.08882	0.67495	0.15554	0.67495	0.03605	0.67495	0.06107
0.70563	0.10761	0.70563	0.11983	0.70563	0.17677	0.70563	0.04405	0.70563	0.07141
0.73631	0.13957	0.73631	0.16361	0.73631	0.20483	0.73631	0.05153	0.73631	0.08303
0.76699	0.17591	0.76699	0.21642	0.76699	0.24061	0.76699	0.05753	0.76699	0.09571
0.79767	0.21521	0.79767	0.27538	0.79767	0.28401	0.79767	0.06131	0.79767	0.10912
0.82835	0.25619	0.82835	0.33805	0.82835	0.33407	0.82835	0.06232	0.82835	0.12279
0.85903	0.29762	0.85903	0.40211	0.85903	0.3892	0.85903	0.06023	0.85903	0.1361
0.88971	0.33828	0.88971	0.46528	0.88971	0.44739	0.88971	0.05493	0.88971	0.14825
0.92039	0.37696	0.92039	0.52529	0.92039	0.50639	0.92039	0.04657	0.92039	0.15841
0.95107	0.41252	0.95107	0.57993	0.95107	0.56379	0.95107	0.0355	0.95107	0.1657
0.98175	0.44386	0.98175	0.62715	0.98175	0.61715	0.98175	0.02232	0.98175	0.16939
1.01243	0.46998	1.01243	0.66511	1.01243	0.6641	1.01243	0.00795	1.01243	0.16894
1.04311	0.49005	1.04311	0.69225	1.04311	0.70245	1.04311	0.00815	1.04311	0.16408
1.07379	0.50335	1.07379	0.70737	1.07379	0.73027	1.07379	0.02276	1.07379	0.15492
1.10447	0.50937	1.10447	0.70967	1.10447	0.746	1.10447	0.03639	1.10447	0.14199
1.13515	0.50782	1.13515	0.6988	1.13515	0.7485	1.13515	0.04808	1.13515	0.12624
1.16583	0.4986	1.16583	0.67488	1.16583	0.73712	1.16583	0.05722	1.16583	0.10903
1.1965	0.48183	1.1965	0.63848	1.1965	0.71175	1.1965	0.06348	1.1965	0.0921
1.22718	0.45787	1.22718	0.59064	1.22718	0.67281	1.22718	0.06692	1.22718	0.07739
1.25786	0.42729	1.25786	0.53278	1.25786	0.62124	1.25786	0.06802	1.25786	0.0665
1.28854	0.39082	1.28854	0.4667	1.28854	0.55846	1.28854	0.06783	1.28854	0.05976
1.31922	0.34942	1.31922	0.39448	1.31922	0.48634	1.31922	0.06784	1.31922	0.0556
1.3499	0.30418	1.3499	0.31843	1.3499	0.40709	1.3499	0.06973	1.3499	0.05139
1.38058	0.2564	1.38058	0.24105	1.38058	0.3232	1.38058	0.07458	1.38058	0.04489
1.41126	0.20756	1.41126	0.16514	1.41126	0.23731	1.41126	0.08233	1.41126	0.03513
1.44194	0.15952	1.44194	0.09467	1.44194	0.15222	1.44194	0.09189	1.44194	0.0235
1.47262	0.1151	1.47262	0.04389	1.47262	0.07136	1.47262	0.1017	1.47262	0.01943
1.5033	0.08	1.5033	0.06249	1.5033	0.02227	1.5033	0.11026	1.5033	0.03356
1.53398	0.06613	1.53398	0.10965	1.53398	0.08073	1.53398	0.11632	1.53398	0.05523
1.56466	0.07925	1.56466	0.15243	1.56466	0.13971	1.56466	0.11899	1.56466	0.07812
1.59534	0.10489	1.59534	0.18637	1.59534	0.18881	1.59534	0.11772	1.59534	0.0994
1.62602	0.13154	1.62602	0.2104	1.62602	0.22663	1.62602	0.11232	1.62602	0.11693
1.6567	0.15486	1.6567	0.2244	1.6567	0.25269	1.6567	0.10299	1.6567	0.12896
1.68738	0.17312	1.68738	0.22879	1.68738	0.26705	1.68738	0.09022	1.68738	0.1341
1.71806	0.18557	1.71806	0.22437	1.71806	0.27023	1.71806	0.07484	1.71806	0.1314
1.74874	0.19194	1.74874	0.21226	1.74874	0.26315	1.74874	0.05801	1.74874	0.12041
1.77942	0.19224	1.77942	0.19383	1.77942	0.24706	1.77942	0.0413	1.77942	0.10123
1.8101	0.18673	1.8101	0.17059	1.8101	0.22345	1.8101	0.02739	1.8101	0.07456
1.84078	0.17587	1.84078	0.14419	1.84078	0.19399	1.84078	0.02148	1.84078	0.04246
1.87146	0.16032	1.87146	0.11632	1.87146	0.16041	1.87146	0.02586	1.87146	0.02077
1.90214	0.14099	1.90214	0.08887	1.90214	0.12445	1.90214	0.03358	1.90214	0.05261
1.93282	0.11915	1.93282	0.06422	1.93282	0.08785	1.93282	0.03998	1.93282	0.09924
1.9635	0.09679	1.9635	0.04641	1.9635	0.05263	1.9635	0.04376	1.9635	0.14954
1.99418	0.07747	1.99418	0.04152	1.99418	0.02422	1.99418	0.04508	1.99418	0.20171
2.02485	0.06739	2.02485	0.04965	2.02485	0.02833	2.02485	0.04515	2.02485	0.25491
2.05553	0.0724	2.05553	0.06317	2.05553	0.05363	2.05553	0.04612	2.05553	0.30864
2.08621	0.09022	2.08621	0.07718	2.08621	0.07879	2.08621	0.05058	2.08621	0.36258
2.11689	0.11431	2.11689	0.08999	2.11689	0.10111	2.11689	0.06	2.11689	0.41633
2.14757	0.14021	2.14757	0.10112	2.14757	0.12014	2.14757	0.07411	2.14757	0.46935
2.17825	0.16556	2.17825	0.11047	2.17825	0.13579	2.17825	0.09187	2.17825	0.52078
2.20893	0.18897	2.20893	0.118	2.20893	0.14808	2.20893	0.11233	2.20893	0.56941
2.23961	0.20953	2.23961	0.12357	2.23961	0.15702	2.23961	0.13497	2.23961	0.61376
2.27029	0.22662	2.27029	0.12697	2.27029	0.16256	2.27029	0.15959	2.27029	0.65212
2.30097	0.23981	2.30097	0.12789	2.30097	0.16458	2.30097	0.18619	2.30097	0.68277
2.33165	0.24883	2.33165	0.12598	2.33165	0.16294	2.33165	0.21478	2.33165	0.70412
2.36233	0.25359	2.36233	0.12092	2.36233	0.15748	2.36233	0.24523	2.36233	0.71493
2.39301	0.25412	2.39301	0.11253	2.39301	0.14815	2.39301	0.27713	2.39301	0.71442
2.42369	0.25064	2.42369	0.10079	2.42369	0.13502	2.42369	0.30973	2.42369	0.70241
2.45437	0.24352	2.45437	0.08593	2.45437	0.11837	2.45437	0.34197	2.45437	0.67939
2.48505	0.2333	2.48505	0.06862	2.48505	0.09884	2.48505	0.37252	2.48505	0.64656
2.51573	0.2207	2.51573	0.0504	2.51573	0.07771	2.51573	0.3999	2.51573	0.60573
2.54641	0.20664	2.54641	0.03558	2.54641	0.05778	2.54641	0.42258	2.54641	0.55933
2.57709	0.19223	2.57709	0.03449	2.57709	0.04582	2.57709	0.43912	2.57709	0.5102
2.60777	0.17877	2.60777	0.0497	2.60777	0.05092	2.60777	0.4483	2.60777	0.46146
2.63845	0.16761	2.63845	0.07136	2.63845	0.06982	2.63845	0.44918	2.63845	0.4162
2.66913	0.15996	2.66913	0.09409	2.66913	0.09366	2.66913	0.44121	2.66913	0.37711
2.69981	0.1566	2.69981	0.11571	2.69981	0.11791	2.69981	0.42428	2.69981	0.34593
2.73049	0.1575	2.73049	0.13501	2.73049	0.1404	2.73049	0.39871	2.73049	0.32306
2.76117	0.16189	2.76117	0.15115	2.76117	0.1599	2.76117	0.36528	2.76117	0.30736
2.79184	0.16848	2.79184	0.16358	2.79184	0.17558	2.79184	0.32518	2.79184	0.29664
2.82252	0.17587	2.82252	0.17195	2.82252	0.18694	2.82252	0.27992	2.82252	0.28838
2.8532	0.18279	2.8532	0.17612	2.8532	0.19373	2.8532	0.23127	2.8532	0.28039
2.88388	0.18823	2.88388	0.17616	2.88388	0.19591	2.88388	0.18118	2.88388	0.27123
2.91456	0.19146	2.91456	0.17231	2.91456	0.19367	2.91456	0.13164	2.91456	0.26017
2.94524	0.19202	2.94524	0.16497	2.94524	0.18738	2.94524	0.08461	2.94524	0.24711
2.97592	0.18967	2.97592	0.15468	2.97592	0.17758	2.97592	0.04215	2.97592	0.23237
3.0066	0.18435	3.0066	0.14206	3.0066	0.16491	3.0066	0.01116	3.0066	0.21652
3.03728	0.17619	3.03728	0.1278	3.03728	0.1501	3.03728	0.02977	3.03728	0.20022
3.06796	0.16546	3.06796	0.1126	3.06796	0.13393	3.06796	0.05248	3.06796	0.18418
3.09864	0.15253	3.09864	0.09714	3.09864	0.11718	3.09864	0.06821	3.09864	0.16903
3.12932	0.13791	3.12932	0.08205	3.12932	0.10057	3.12932	0.07668	3.12932	0.15536
3.16	0.12217	3.16	0.06785	3.16	0.08477	3.16	0.07843	3.16	0.14361
3.19068	0.10599	3.19068	0.05496	3.19068	0.07035	3.19068	0.07448	3.19068	0.13404
3.22136	0.09013	3.22136	0.04365	3.22136	0.05773	3.22136	0.06627	3.22136	0.12663
3.25204	0.07551	3.25204	0.03405	3.25204	0.0472	3.25204	0.05579	3.25204	0.12102
3.28272	0.06321	3.28272	0.02612	3.28272	0.03885	3.28272	0.04576	3.28272	0.11659
3.3134	0.05439	3.3134	0.0197	3.3134	0.03255	3.3134	0.03977	3.3134	0.11261
3.34408	0.04994	3.34408	0.0145	3.34408	0.02797	3.34408	0.04051	3.34408	0.10843
3.37476	0.04968	3.37476	0.01026	3.37476	0.02467	3.37476	0.0466	3.37476	0.10366
3.40544	0.05228	3.40544	0.00679	3.40544	0.02219	3.40544	0.05453	3.40544	0.09829
3.43612	0.05609	3.43612	0.00422	3.43612	0.02021	3.43612	0.06181	3.43612	0.09271
3.4668	0.05987	3.4668	0.00333	3.4668	0.01852	3.4668	0.06742	3.4668	0.08763
3.49748	0.06289	3.49748	0.00433	3.49748	0.01697	3.49748	0.07126	3.49748	0.08387
3.52816	0.06482	3.52816	0.00589	3.52816	0.01546	3.52816	0.07393	3.52816	0.08195
3.55884	0.06555	3.55884	0.00735	3.55884	0.01385	3.55884	0.07643	3.55884	0.08176
3.58952	0.06515	3.58952	0.00865	3.58952	0.01201	3.58952	0.07981	3.58952	0.08246
3.62019	0.06378	3.62019	0.00998	3.62019	0.00981	3.62019	0.08481	3.62019	0.08279
3.65087	0.06163	3.65087	0.0116	3.65087	0.00718	3.65087	0.09147	3.65087	0.08148
3.68155	0.05894	3.68155	0.01376	3.68155	0.00415	3.68155	0.0992	3.68155	0.07756
3.71223	0.05592	3.71223	0.01649	3.71223	0.00139	3.71223	0.10704	3.71223	0.07054
3.74291	0.05272	3.74291	0.01967	3.74291	0.00366	3.74291	0.11393	3.74291	0.0606
3.77359	0.04947	3.77359	0.02306	3.77359	0.00747	3.77359	0.11896	3.77359	0.04905
3.80427	0.04622	3.80427	0.02637	3.80427	0.01132	3.80427	0.12146	3.80427	0.03953
3.83495	0.04297	3.83495	0.02929	3.83495	0.01492	3.83495	0.12101	3.83495	0.03905
3.86563	0.03966	3.86563	0.03157	3.86563	0.01808	3.86563	0.11749	3.86563	0.05071
3.89631	0.03623	3.89631	0.03297	3.89631	0.02062	3.89631	0.11101	3.89631	0.06927
3.92699	0.03262	3.92699	0.03334	3.92699	0.02242	3.92699	0.10195	3.92699	0.08986
3.95767	0.02878	3.95767	0.03258	3.95767	0.02342	3.95767	0.09087	3.95767	0.10982
3.98835	0.02469	3.98835	0.03066	3.98835	0.02362	3.98835	0.07848	3.98835	0.12747
4.01903	0.02038	4.01903	0.02765	4.01903	0.02307	4.01903	0.06567	4.01903	0.14169
4.04971	0.01592	4.04971	0.02368	4.04971	0.02192	4.04971	0.05342	4.04971	0.15172
4.08039	0.01139	4.08039	0.01894	4.08039	0.02036	4.08039	0.04286	4.08039	0.15713
4.11107	0.00694	4.11107	0.0137	4.11107	0.01865	4.11107	0.03521	4.11107	0.15777
4.14175	0.00294	4.14175	0.00832	4.14175	0.01705	4.14175	0.03131	4.14175	0.15382
4.17243	0.00274	4.17243	0.00374	4.17243	0.01582	4.17243	0.03079	4.17243	0.14565
4.20311	0.00616	4.20311	0.00437	4.20311	0.01507	4.20311	0.03214	4.20311	0.13387
4.23379	0.00957	4.23379	0.00839	4.23379	0.01475	4.23379	0.03387	4.23379	0.11922
4.26447	0.01264	4.26447	0.01207	4.26447	0.01465	4.26447	0.03522	4.26447	0.10262
4.29515	0.01534	4.29515	0.01483	4.29515	0.01452	4.29515	0.03602	4.29515	0.08511
4.32583	0.01769	4.32583	0.01649	4.32583	0.01418	4.32583	0.03653	4.32583	0.06808
4.35651	0.01977	4.35651	0.01695	4.35651	0.01354	4.35651	0.03719	4.35651	0.05359
4.38719	0.02167	4.38719	0.01623	4.38719	0.01268	4.38719	0.0384	4.38719	0.045
4.41786	0.0235	4.41786	0.01438	4.41786	0.0118	4.41786	0.04037	4.41786	0.04548
4.44854	0.02532	4.44854	0.01155	4.44854	0.01126	4.44854	0.04301	4.44854	0.05394
4.47922	0.02719	4.47922	0.00794	4.47922	0.01141	4.47922	0.04601	4.47922	0.06633
4.5099	0.0291	4.5099	0.00378	4.5099	0.01239	4.5099	0.04897	4.5099	0.07972
4.54058	0.03102	4.54058	0.000677064	4.54058	0.01397	4.54058	0.05151	4.54058	0.09255
4.57126	0.03285	4.57126	0.00511	4.57126	0.01579	4.57126	0.05336	4.57126	0.10393
4.60194	0.0345	4.60194	0.00929	4.60194	0.0175	4.60194	0.05432	4.60194	0.11333
4.63262	0.03586	4.63262	0.01294	4.63262	0.0188	4.63262	0.05434	4.63262	0.12036
4.6633	0.03684	4.6633	0.01585	4.6633	0.0195	4.6633	0.05344	4.6633	0.12479
4.69398	0.03736	4.69398	0.01786	4.69398	0.01948	4.69398	0.05174	4.69398	0.12648
4.72466	0.03738	4.72466	0.01884	4.72466	0.01869	4.72466	0.04944	4.72466	0.12541
4.75534	0.03688	4.75534	0.01875	4.75534	0.01717	4.75534	0.04675	4.75534	0.1217
4.78602	0.03587	4.78602	0.01761	4.78602	0.01502	4.78602	0.04395	4.78602	0.11557
4.8167	0.03441	4.8167	0.01555	4.8167	0.01249	4.8167	0.04128	4.8167	0.10733
4.84738	0.0326	4.84738	0.01277	4.84738	0.01	4.84738	0.03895	4.84738	0.09738
4.87806	0.03055	4.87806	0.00974	4.87806	0.00833	4.87806	0.03709	4.87806	0.08619
4.90874	0.02842	4.90874	0.00748	4.90874	0.00842	4.90874	0.03573	4.90874	0.07424
4.93942	0.02637	4.93942	0.00776	4.93942	0.01023	4.93942	0.03481	4.93942	0.06205
4.9701	0.02458	4.9701	0.01063	4.9701	0.01282	4.9701	0.03419	4.9701	0.05011
5.00078	0.02319	5.00078	0.01451	5.00078	0.01545	5.00078	0.03369	5.00078	0.03899
5.03146	0.02225	5.03146	0.01844	5.03146	0.01769	5.03146	0.03316	5.03146	0.02941
5.06214	0.02174	5.06214	0.02197	5.06214	0.01933	5.06214	0.0325	5.06214	0.0225
5.09282	0.02155	5.09282	0.02484	5.09282	0.02022	5.09282	0.03168	5.09282	0.01978
5.1235	0.0215	5.1235	0.02687	5.1235	0.02031	5.1235	0.03073	5.1235	0.02146
5.15418	0.02143	5.15418	0.02798	5.15418	0.01962	5.15418	0.02979	5.15418	0.02559
5.18486	0.02119	5.18486	0.02811	5.18486	0.01819	5.18486	0.02905	5.18486	0.03027
5.21553	0.02066	5.21553	0.02729	5.21553	0.01613	5.21553	0.02876	5.21553	0.03449
5.24621	0.0198	5.24621	0.02558	5.24621	0.01358	5.24621	0.02912	5.24621	0.03775
5.27689	0.01859	5.27689	0.02308	5.27689	0.01072	5.27689	0.03026	5.27689	0.03975
5.30757	0.01709	5.30757	0.01996	5.30757	0.00775	5.30757	0.03215	5.30757	0.04029
5.33825	0.01538	5.33825	0.01644	5.33825	0.00492	5.33825	0.03466	5.33825	0.03926
5.36893	0.01359	5.36893	0.0128	5.36893	0.00278	5.36893	0.03753	5.36893	0.03664
5.39961	0.01193	5.39961	0.00958	5.39961	0.00262	5.39961	0.04051	5.39961	0.03253
5.43029	0.01064	5.43029	0.00774	5.43029	0.00393	5.43029	0.04336	5.43029	0.02723
5.46097	0.00998	5.46097	0.00831	5.46097	0.00516	5.46097	0.04588	5.46097	0.0214
5.49165	0.01004	5.49165	0.01069	5.49165	0.00587	5.49165	0.04788	5.49165	0.01665
5.52233	0.0107	5.52233	0.01366	5.52233	0.00596	5.52233	0.04925	5.52233	0.0161
5.55301	0.01168	5.55301	0.01659	5.55301	0.00543	5.55301	0.0499	5.55301	0.02108
5.58369	0.01271	5.58369	0.0192	5.58369	0.00436	5.58369	0.0498	5.58369	0.02909
5.61437	0.01358	5.61437	0.02136	5.61437	0.00299	5.61437	0.04895	5.61437	0.03809
5.64505	0.01416	5.64505	0.023	5.64505	0.00225	5.64505	0.04739	5.64505	0.04712
5.67573	0.01437	5.67573	0.0241	5.67573	0.00357	5.67573	0.04521	5.67573	0.05572
5.70641	0.01418	5.70641	0.02469	5.70641	0.00596	5.70641	0.04253	5.70641	0.06365
5.73709	0.0136	5.73709	0.02477	5.73709	0.00862	5.73709	0.03949	5.73709	0.07078
5.76777	0.01263	5.76777	0.02439	5.76777	0.01129	5.76777	0.03624	5.76777	0.07709
5.79845	0.01134	5.79845	0.02359	5.79845	0.01378	5.79845	0.03294	5.79845	0.0826
5.82913	0.0098	5.82913	0.02244	5.82913	0.016	5.82913	0.02973	5.82913	0.08732
5.85981	0.00809	5.85981	0.02098	5.85981	0.01783	5.85981	0.02673	5.85981	0.09122
5.89049	0.00635	5.89049	0.01928	5.89049	0.01922	5.89049	0.02402	5.89049	0.09419
5.92117	0.00477	5.92117	0.0174	5.92117	0.02013	5.92117	0.02159	5.92117	0.09605
5.95185	0.00369	5.95185	0.0154	5.95185	0.02054	5.95185	0.01941	5.95185	0.09657
5.98253	0.00353	5.98253	0.01335	5.98253	0.02046	5.98253	0.01738	5.98253	0.09551
6.0132	0.00421	6.0132	0.01133	6.0132	0.01991	6.0132	0.01543	6.0132	0.09267
6.04388	0.0052	6.04388	0.0094	6.04388	0.01894	6.04388	0.01346	6.04388	0.08797
6.07456	0.00615	6.07456	0.00767	6.07456	0.01759	6.07456	0.01145	6.07456	0.08153
6.10524	0.0069	6.10524	0.00622	6.10524	0.01593	6.10524	0.00943	6.10524	0.07371
6.13592	0.00738	6.13592	0.00518	6.13592	0.01401	6.13592	0.00751	6.13592	0.06528
6.1666	0.00756	6.1666	0.00463	6.1666	0.01189	6.1666	0.00593	6.1666	0.05756
6.19728	0.00747	6.19728	0.00454	6.19728	0.00964	6.19728	0.00506	6.19728	0.05245
6.22796	0.00713	6.22796	0.00476	6.22796	0.00733	6.22796	0.00517	6.22796	0.05183
6.25864	0.0066	6.25864	0.0051	6.25864	0.00507	6.25864	0.006	6.25864	0.05618
6.28932	0.00598	6.28932	0.00545	6.28932	0.00317	6.28932	0.00705	6.28932	0.0641
6.32	0.0054	6.32	0.00577	6.32	0.00267	6.32	0.00799	6.32	0.07357
6.35068	0.00501	6.35068	0.00604	6.35068	0.00409	6.35068	0.00867	6.35068	0.0829
6.38136	0.00495	6.38136	0.00628	6.38136	0.00615	6.38136	0.00901	6.38136	0.09096
6.41204	0.00528	6.41204	0.00652	6.41204	0.00831	6.41204	0.00901	6.41204	0.09706
6.44272	0.0059	6.44272	0.00677	6.44272	0.01041	6.44272	0.00871	6.44272	0.10084
6.4734	0.00666	6.4734	0.00704	6.4734	0.01237	6.4734	0.00816	6.4734	0.10222
6.50408	0.00745	6.50408	0.00732	6.50408	0.01416	6.50408	0.00746	6.50408	0.10135
6.53476	0.00817	6.53476	0.00759	6.53476	0.01576	6.53476	0.00669	6.53476	0.0986
6.56544	0.00877	6.56544	0.00784	6.56544	0.01714	6.56544	0.00596	6.56544	0.09446
6.59612	0.00921	6.59612	0.00802	6.59612	0.01831	6.59612	0.00536	6.59612	0.08949
6.6268	0.00947	6.6268	0.00814	6.6268	0.01927	6.6268	0.00497	6.6268	0.08424
6.65748	0.00956	6.65748	0.0082	6.65748	0.02006	6.65748	0.00487	6.65748	0.07915
6.68816	0.00949	6.68816	0.0082	6.68816	0.02069	6.68816	0.0051	6.68816	0.07444
6.71884	0.00927	6.71884	0.00819	6.71884	0.02122	6.71884	0.00568	6.71884	0.07008
6.74952	0.00892	6.74952	0.0082	6.74952	0.02167	6.74952	0.00658	6.74952	0.06586
6.7802	0.00846	6.7802	0.0083	6.7802	0.02208	6.7802	0.00779	6.7802	0.06146
6.81087	0.00792	6.81087	0.00856	6.81087	0.02247	6.81087	0.00923	6.81087	0.0566
6.84155	0.00732	6.84155	0.009	6.84155	0.02285	6.84155	0.01083	6.84155	0.05113
6.87223	0.00667	6.87223	0.00963	6.87223	0.02322	6.87223	0.01252	6.87223	0.04511
6.90291	0.00598	6.90291	0.01045	6.90291	0.02353	6.90291	0.01419	6.90291	0.03887
6.93359	0.00529	6.93359	0.0114	6.93359	0.02376	6.93359	0.01578	6.93359	0.033
6.96427	0.00463	6.96427	0.01243	6.96427	0.02387	6.96427	0.01721	6.96427	0.02841
6.99495	0.00403	6.99495	0.01349	6.99495	0.02379	6.99495	0.01843	6.99495	0.02602
7.02563	0.00357	7.02563	0.01452	7.02563	0.0235	7.02563	0.01939	7.02563	0.02612
7.05631	0.00334	7.05631	0.01549	7.05631	0.02295	7.05631	0.02011	7.05631	0.02794
7.08699	0.0034	7.08699	0.01634	7.08699	0.02212	7.08699	0.02059	7.08699	0.03026
7.11767	0.00372	7.11767	0.01706	7.11767	0.021	7.11767	0.02089	7.11767	0.03211
7.14835	0.0042	7.14835	0.01763	7.14835	0.0196	7.14835	0.02107	7.14835	0.03291
7.17903	0.00473	7.17903	0.01803	7.17903	0.01794	7.17903	0.0212	7.17903	0.03242
7.20971	0.00522	7.20971	0.01826	7.20971	0.01606	7.20971	0.02137	7.20971	0.03069
7.24039	0.00562	7.24039	0.01834	7.24039	0.01402	7.24039	0.02165	7.24039	0.02796
7.27107	0.00585	7.27107	0.01827	7.27107	0.01189	7.27107	0.02207	7.27107	0.02474
7.30175	0.00589	7.30175	0.01808	7.30175	0.00979	7.30175	0.02266	7.30175	0.0218
7.33243	0.0057	7.33243	0.0178	7.33243	0.00785	7.33243	0.02339	7.33243	0.02014
7.36311	0.00528	7.36311	0.01748	7.36311	0.0063	7.36311	0.02422	7.36311	0.02053
7.39379	0.0046	7.39379	0.01717	7.39379	0.00539	7.39379	0.02509	7.39379	0.02293
7.42447	0.00369	7.42447	0.01692	7.42447	0.00527	7.42447	0.02593	7.42447	0.02657
7.45515	0.00255	7.45515	0.01677	7.45515	0.00572	7.45515	0.02669	7.45515	0.03065
7.48583	0.00123	7.48583	0.01677	7.48583	0.00635	7.48583	0.02732	7.48583	0.03464
7.51651	0.000396984	7.51651	0.01696	7.51651	0.00688	7.51651	0.02776	7.51651	0.03824
7.54719	0.00193	7.54719	0.01733	7.54719	0.00714	7.54719	0.028	7.54719	0.0413
7.57787	0.0036	7.57787	0.01788	7.57787	0.00704	7.57787	0.02799	7.57787	0.04374
7.60854	0.00529	7.60854	0.01857	7.60854	0.00655	7.60854	0.02772	7.60854	0.04552
7.63922	0.00693	7.63922	0.01935	7.63922	0.00569	7.63922	0.02719	7.63922	0.04664
7.6699	0.00848	7.6699	0.02017	7.6699	0.00453	7.6699	0.02639	7.6699	0.04706
7.70058	0.0099	7.70058	0.02097	7.70058	0.00328	7.70058	0.02534	7.70058	0.04677
7.73126	0.01113	7.73126	0.02171	7.73126	0.00258	7.73126	0.02405	7.73126	0.04579
7.76194	0.01216	7.76194	0.02232	7.76194	0.00339	7.76194	0.02254	7.76194	0.04417
7.79262	0.01297	7.79262	0.02278	7.79262	0.00525	7.79262	0.02086	7.79262	0.04202
7.8233	0.01357	7.8233	0.02305	7.8233	0.00745	7.8233	0.01903	7.8233	0.03952
7.85398	0.01397	7.85398	0.02312	7.85398	0.00973	7.85398	0.0171	7.85398	0.03694
7.88466	0.01422	7.88466	0.02298	7.88466	0.01194	7.88466	0.01513	7.88466	0.03457
7.91534	0.01437	7.91534	0.02264	7.91534	0.01397	7.91534	0.01315	7.91534	0.03272
7.94602	0.01448	7.94602	0.02211	7.94602	0.01576	7.94602	0.01124	7.94602	0.03158
7.9767	0.01462	7.9767	0.02141	7.9767	0.01725	7.9767	0.00944	7.9767	0.03115
8.00738	0.01487	8.00738	0.02056	8.00738	0.01839	8.00738	0.00783	8.00738	0.03121
8.03806	0.01524	8.03806	0.01959	8.03806	0.01919	8.03806	0.00651	8.03806	0.03143
8.06874	0.01576	8.06874	0.01853	8.06874	0.01964	8.06874	0.00562	8.06874	0.03146
8.09942	0.01639	8.09942	0.01738	8.09942	0.01977	8.09942	0.00523	8.09942	0.03102
8.1301	0.01709	8.1301	0.01617	8.1301	0.01963	8.1301	0.00536	8.1301	0.02993
8.16078	0.0178	8.16078	0.01489	8.16078	0.01928	8.16078	0.00585	8.16078	0.02814
8.19146	0.01843	8.19146	0.01355	8.19146	0.01879	8.19146	0.00652	8.19146	0.02568
8.22214	0.01893	8.22214	0.01216	8.22214	0.01825	8.22214	0.00724	8.22214	0.0227
8.25282	0.01925	8.25282	0.01074	8.25282	0.01771	8.25282	0.00793	8.25282	0.01938
8.2835	0.01933	8.2835	0.00933	8.2835	0.01723	8.2835	0.00853	8.2835	0.01595
8.31418	0.01915	8.31418	0.00801	8.31418	0.01683	8.31418	0.00902	8.31418	0.01268
8.34486	0.01871	8.34486	0.00693	8.34486	0.01651	8.34486	0.00939	8.34486	0.00982
8.37554	0.01801	8.37554	0.00631	8.37554	0.01626	8.37554	0.00964	8.37554	0.00762
8.40621	0.01707	8.40621	0.00635	8.40621	0.01603	8.40621	0.00979	8.40621	0.00627
8.43689	0.01593	8.43689	0.00703	8.43689	0.01579	8.43689	0.00984	8.43689	0.00571
8.46757	0.01464	8.46757	0.00814	8.46757	0.01551	8.46757	0.00983	8.46757	0.00568
8.49825	0.01325	8.49825	0.00943	8.49825	0.01517	8.49825	0.00977	8.49825	0.00592
8.52893	0.01184	8.52893	0.0107	8.52893	0.01477	8.52893	0.00968	8.52893	0.00635
8.55961	0.0105	8.55961	0.01184	8.55961	0.01432	8.55961	0.00957	8.55961	0.00701
8.59029	0.0093	8.59029	0.01273	8.59029	0.01384	8.59029	0.00944	8.59029	0.00794
8.62097	0.00832	8.62097	0.01331	8.62097	0.01334	8.62097	0.0093	8.62097	0.00912
8.65165	0.00764	8.65165	0.01353	8.65165	0.01282	8.65165	0.00914	8.65165	0.01049
8.68233	0.00728	8.68233	0.01336	8.68233	0.01227	8.68233	0.00894	8.68233	0.01198
8.71301	0.00721	8.71301	0.01279	8.71301	0.01165	8.71301	0.0087	8.71301	0.01357
8.74369	0.00736	8.74369	0.01185	8.74369	0.01094	8.74369	0.00842	8.74369	0.0153
8.77437	0.00766	8.77437	0.01054	8.77437	0.01009	8.77437	0.00812	8.77437	0.01719
8.80505	0.00807	8.80505	0.00892	8.80505	0.00909	8.80505	0.0078	8.80505	0.01929
8.83573	0.00856	8.83573	0.00704	8.83573	0.008	8.83573	0.0075	8.83573	0.0216
8.86641	0.00916	8.86641	0.00497	8.86641	0.00697	8.86641	0.00725	8.86641	0.02406
8.89709	0.00987	8.89709	0.0028	8.89709	0.00639	8.89709	0.00707	8.89709	0.02656
8.92777	0.01073	8.92777	0.000810004	8.92777	0.00677	8.92777	0.00697	8.92777	0.02897
8.95845	0.01172	8.95845	0.00189	8.95845	0.00831	8.95845	0.00696	8.95845	0.03114
8.98913	0.01285	8.98913	0.00395	8.98913	0.01075	8.98913	0.007	8.98913	0.03292
9.01981	0.01408	9.01981	0.0059	9.01981	0.01374	9.01981	0.00706	9.01981	0.03421
9.05049	0.01538	9.05049	0.00764	9.05049	0.01703	9.05049	0.00711	9.05049	0.03495
9.08117	0.01668	9.08117	0.00912	9.08117	0.02044	9.08117	0.00712	9.08117	0.0351
9.11185	0.01795	9.11185	0.01031	9.11185	0.02381	9.11185	0.00707	9.11185	0.0347
9.14253	0.01914	9.14253	0.0112	9.14253	0.02701	9.14253	0.00694	9.14253	0.03379
9.17321	0.02019	9.17321	0.01178	9.17321	0.02991	9.17321	0.00675	9.17321	0.03245
9.20388	0.02108	9.20388	0.01206	9.20388	0.03242	9.20388	0.00651	9.20388	0.03075
9.23456	0.02178	9.23456	0.01208	9.23456	0.03442	9.23456	0.00624	9.23456	0.02875
9.26524	0.02225	9.26524	0.01185	9.26524	0.03584	9.26524	0.00598	9.26524	0.02649
9.29592	0.02251	9.29592	0.01143	9.29592	0.03662	9.29592	0.00575	9.29592	0.02401
9.3266	0.02253	9.3266	0.01087	9.3266	0.03672	9.3266	0.00558	9.3266	0.02131
9.35728	0.02233	9.35728	0.01021	9.35728	0.03613	9.35728	0.00545	9.35728	0.01844
9.38796	0.02191	9.38796	0.00953	9.38796	0.03485	9.38796	0.00537	9.38796	0.01551
9.41864	0.0213	9.41864	0.00888	9.41864	0.0329	9.41864	0.00531	9.41864	0.01275
9.44932	0.02052	9.44932	0.0083	9.44932	0.03034	9.44932	0.00523	9.44932	0.0106
9.48	0.0196	9.48	0.00786	9.48	0.02724	9.48	0.00512	9.48	0.00967
9.51068	0.01857	9.51068	0.00758	9.51068	0.02369	9.51068	0.00496	9.51068	0.01026
9.54136	0.01744	9.54136	0.00746	9.54136	0.01981	9.54136	0.00472	9.54136	0.01188
9.57204	0.01627	9.57204	0.00751	9.57204	0.01575	9.57204	0.00442	9.57204	0.01378
9.60272	0.01506	9.60272	0.00767	9.60272	0.01176	9.60272	0.00405	9.60272	0.01539
9.6334	0.01384	9.6334	0.0079	9.6334	0.00833	9.6334	0.00364	9.6334	0.01635
9.66408	0.01264	9.66408	0.00817	9.66408	0.00665	9.66408	0.00321	9.66408	0.01647
9.69476	0.01147	9.69476	0.00842	9.69476	0.00787	9.69476	0.00279	9.69476	0.01565
9.72544	0.01034	9.72544	0.00862	9.72544	0.01087	9.72544	0.00241	9.72544	0.01392
9.75612	0.00925	9.75612	0.00873	9.75612	0.01435	9.75612	0.00209	9.75612	0.01147
9.7868	0.00821	9.7868	0.00873	9.7868	0.01778	9.7868	0.00187	9.7868	0.00877
9.81748	0.00722	9.81748	0.0086	9.81748	0.02098	9.81748	0.00174	9.81748	0.00699
9.84816	0.00628	9.84816	0.00834	9.84816	0.02382	9.84816	0.00171	9.84816	0.00794
9.87884	0.00539	9.87884	0.00793	9.87884	0.02627	9.87884	0.00173	9.87884	0.01123
9.90952	0.00456	9.90952	0.00738	9.90952	0.0283	9.90952	0.00176	9.90952	0.01531
9.9402	0.00377	9.9402	0.00671	9.9402	0.02989	9.9402	0.0018	9.9402	0.01933
9.97088	0.00305	9.97088	0.00594	9.97088	0.03108	9.97088	0.00183	9.97088	0.02285

## Sheet: Fig. 4f
H-Mo2C/NG		Mo2C/NG
Magnetic field (G)	EPR intensity (a.u.)	Magnetic field (G)	EPR intensity (a.u.)
2450	0.16604	2450	-0.09743
2451	0.13442	2451	-0.10403
2452	0.16005	2452	-0.08769
2453	0.11629	2453	-0.07103
2454	0.14352	2454	-0.07152
2455	0.14446	2455	-0.03399
2456	0.13669	2456	-0.04751
2457	0.13423	2457	-0.03245
2458	0.11383	2458	-0.0373
2459	0.1265	2459	-0.03442
2460	0.13546	2460	-0.02807
2461	0.15372	2461	-0.0025
2462	0.13297	2462	0.00513
2463	0.14374	2463	-0.0092
2464	0.14776	2464	0.01443
2465	0.14902	2465	0.01264
2466	0.09926	2466	0.02682
2467	0.11732	2467	0.03469
2468	0.13294	2468	0.01885
2469	0.138	2469	0.0351
2470	0.10678	2470	0.04246
2471	0.13208	2471	0.02355
2472	0.09601	2472	0.03491
2473	0.14518	2473	0.03613
2474	0.09611	2474	0.04411
2475	0.12045	2475	0.02408
2476	0.16102	2476	0.03713
2477	0.10636	2477	0.0407
2478	0.1128	2478	0.05426
2479	0.13112	2479	0.03356
2480	0.14119	2480	0.04002
2481	0.12834	2481	0.02292
2482	0.11969	2482	0.04132
2483	0.13769	2483	0.04666
2484	0.11375	2484	0.03422
2485	0.14044	2485	0.03393
2486	0.1273	2486	0.03429
2487	0.13685	2487	0.05469
2488	0.1296	2488	0.04583
2489	0.10419	2489	0.06174
2490	0.11868	2490	0.05556
2491	0.10645	2491	0.05322
2492	0.11314	2492	0.05453
2493	0.16592	2493	0.07866
2494	0.10033	2494	0.07155
2495	0.10134	2495	0.06379
2496	0.13146	2496	0.08107
2497	0.11596	2497	0.06679
2498	0.14473	2498	0.0621
2499	0.15567	2499	0.06662
2500	0.11783	2500	0.0651
2501	0.14797	2501	0.07229
2502	0.15967	2502	0.05855
2503	0.10797	2503	0.05751
2504	0.12242	2504	0.06426
2505	0.14616	2505	0.05688
2506	0.12694	2506	0.0792
2507	0.11961	2507	0.06801
2508	0.11353	2508	0.06814
2509	0.09969	2509	0.072
2510	0.138	2510	0.07163
2511	0.12801	2511	0.08244
2512	0.11753	2512	0.07502
2513	0.11085	2513	0.06895
2514	0.10238	2514	0.06238
2515	0.13343	2515	0.08067
2516	0.12465	2516	0.0704
2517	0.09554	2517	0.06257
2518	0.13984	2518	0.07084
2519	0.12603	2519	0.07291
2520	0.09671	2520	0.05982
2521	0.15507	2521	0.07303
2522	0.10618	2522	0.0656
2523	0.12373	2523	0.06198
2524	0.12575	2524	0.07942
2525	0.13708	2525	0.07151
2526	0.12489	2526	0.07272
2527	0.1253	2527	0.06995
2528	0.14078	2528	0.077
2529	0.10324	2529	0.07706
2530	0.11416	2530	0.0797
2531	0.12362	2531	0.08465
2532	0.1262	2532	0.08151
2533	0.09589	2533	0.07945
2534	0.14306	2534	0.07625
2535	0.13139	2535	0.07874
2536	0.12965	2536	0.05712
2537	0.15288	2537	0.06623
2538	0.13849	2538	0.07334
2539	0.1445	2539	0.05818
2540	0.12357	2540	0.0642
2541	0.08435	2541	0.05366
2542	0.13942	2542	0.06613
2543	0.12867	2543	0.05608
2544	0.14109	2544	0.07461
2545	0.11724	2545	0.07281
2546	0.10215	2546	0.06753
2547	0.1469	2547	0.07032
2548	0.1314	2548	0.06511
2549	0.15791	2549	0.07563
2550	0.14814	2550	0.08131
2551	0.14663	2551	0.07307
2552	0.12857	2552	0.06859
2553	0.12661	2553	0.06989
2554	0.13377	2554	0.07209
2555	0.10704	2555	0.07636
2556	0.10924	2556	0.08211
2557	0.13836	2557	0.08622
2558	0.12215	2558	0.07282
2559	0.14912	2559	0.06863
2560	0.12886	2560	0.06473
2561	0.1235	2561	0.07065
2562	0.12314	2562	0.07177
2563	0.12444	2563	0.08272
2564	0.12037	2564	0.07876
2565	0.13501	2565	0.07796
2566	0.1057	2566	0.07658
2567	0.10022	2567	0.06458
2568	0.14437	2568	0.05663
2569	0.15329	2569	0.06785
2570	0.12682	2570	0.0694
2571	0.13331	2571	0.07348
2572	0.13186	2572	0.05706
2573	0.10525	2573	0.06845
2574	0.16718	2574	0.07154
2575	0.14682	2575	0.07523
2576	0.16512	2576	0.0698
2577	0.15509	2577	0.0649
2578	0.11806	2578	0.07915
2579	0.13297	2579	0.07354
2580	0.17238	2580	0.06486
2581	0.12856	2581	0.07572
2582	0.1349	2582	0.08516
2583	0.12184	2583	0.08645
2584	0.11843	2584	0.07925
2585	0.1739	2585	0.08852
2586	0.15652	2586	0.06884
2587	0.11218	2587	0.0706
2588	0.11767	2588	0.06726
2589	0.11333	2589	0.05024
2590	0.15042	2590	0.08728
2591	0.16002	2591	0.08232
2592	0.11585	2592	0.06326
2593	0.09442	2593	0.05504
2594	0.14908	2594	0.0752
2595	0.14343	2595	0.07291
2596	0.11659	2596	0.08173
2597	0.13048	2597	0.06834
2598	0.10357	2598	0.08202
2599	0.15553	2599	0.0794
2600	0.10899	2600	0.06145
2601	0.11484	2601	0.05877
2602	0.11303	2602	0.07476
2603	0.10864	2603	0.07617
2604	0.13661	2604	0.07666
2605	0.10604	2605	0.08683
2606	0.14629	2606	0.07484
2607	0.14589	2607	0.10133
2608	0.09167	2608	0.09282
2609	0.12687	2609	0.07038
2610	0.11585	2610	0.06516
2611	0.10587	2611	0.08842
2612	0.12441	2612	0.05923
2613	0.13072	2613	0.05608
2614	0.11411	2614	0.07611
2615	0.10974	2615	0.07311
2616	0.12731	2616	0.06797
2617	0.12072	2617	0.06527
2618	0.15699	2618	0.07005
2619	0.15657	2619	0.07008
2620	0.1414	2620	0.07804
2621	0.15136	2621	0.08113
2622	0.08759	2622	0.06238
2623	0.16243	2623	0.07643
2624	0.14951	2624	0.06451
2625	0.10138	2625	0.08404
2626	0.16827	2626	0.06693
2627	0.12368	2627	0.0686
2628	0.13469	2628	0.07385
2629	0.14493	2629	0.07932
2630	0.15803	2630	0.0572
2631	0.14853	2631	0.06431
2632	0.13931	2632	0.09652
2633	0.11755	2633	0.06826
2634	0.12404	2634	0.07152
2635	0.10945	2635	0.07652
2636	0.14466	2636	0.05499
2637	0.13487	2637	0.0733
2638	0.14596	2638	0.0675
2639	0.14026	2639	0.06977
2640	0.1398	2640	0.07894
2641	0.09362	2641	0.06613
2642	0.11638	2642	0.09157
2643	0.1331	2643	0.08303
2644	0.13139	2644	0.08228
2645	0.13787	2645	0.07062
2646	0.14589	2646	0.0728
2647	0.15389	2647	0.09222
2648	0.15324	2648	0.0795
2649	0.12317	2649	0.07319
2650	0.11515	2650	0.06876
2651	0.14672	2651	0.081
2652	0.13688	2652	0.06568
2653	0.12859	2653	0.08138
2654	0.15201	2654	0.07915
2655	0.14975	2655	0.06558
2656	0.15306	2656	0.06674
2657	0.17182	2657	0.10327
2658	0.08907	2658	0.08328
2659	0.09765	2659	0.06108
2660	0.15853	2660	0.06971
2661	0.11893	2661	0.05944
2662	0.15622	2662	0.06759
2663	0.16389	2663	0.05932
2664	0.12298	2664	0.07463
2665	0.14028	2665	0.08546
2666	0.13603	2666	0.0935
2667	0.14794	2667	0.08404
2668	0.12927	2668	0.06165
2669	0.13011	2669	0.0789
2670	0.13146	2670	0.078
2671	0.13785	2671	0.08338
2672	0.13878	2672	0.08014
2673	0.18927	2673	0.09638
2674	0.14254	2674	0.08571
2675	0.13146	2675	0.06293
2676	0.11577	2676	0.07561
2677	0.12875	2677	0.08018
2678	0.1378	2678	0.07295
2679	0.12364	2679	0.08778
2680	0.11228	2680	0.07317
2681	0.13927	2681	0.0833
2682	0.1672	2682	0.09159
2683	0.15672	2683	0.07093
2684	0.1351	2684	0.07672
2685	0.16089	2685	0.09167
2686	0.12378	2686	0.07199
2687	0.14349	2687	0.07152
2688	0.14982	2688	0.08029
2689	0.13978	2689	0.06759
2690	0.15573	2690	0.06851
2691	0.14251	2691	0.07672
2692	0.13618	2692	0.07975
2693	0.16329	2693	0.07845
2694	0.16823	2694	0.07369
2695	0.14562	2695	0.06464
2696	0.15869	2696	0.08687
2697	0.16328	2697	0.077
2698	0.16153	2698	0.07375
2699	0.10238	2699	0.06312
2700	0.1681	2700	0.08383
2701	0.17525	2701	0.07825
2702	0.13528	2702	0.07586
2703	0.12242	2703	0.0784
2704	0.1357	2704	0.09131
2705	0.11693	2705	0.0663
2706	0.15338	2706	0.07781
2707	0.11374	2707	0.05865
2708	0.15849	2708	0.06117
2709	0.15729	2709	0.06617
2710	0.132	2710	0.06557
2711	0.11169	2711	0.07603
2712	0.14666	2712	0.07424
2713	0.14033	2713	0.067
2714	0.17422	2714	0.06655
2715	0.15354	2715	0.07825
2716	0.12185	2716	0.0794
2717	0.10962	2717	0.07298
2718	0.16866	2718	0.07471
2719	0.12291	2719	0.06227
2720	0.13739	2720	0.09017
2721	0.16753	2721	0.07499
2722	0.13451	2722	0.08856
2723	0.12719	2723	0.06883
2724	0.14514	2724	0.06818
2725	0.16317	2725	0.06009
2726	0.12909	2726	0.07485
2727	0.15446	2727	0.08014
2728	0.14151	2728	0.06897
2729	0.12393	2729	0.06754
2730	0.13603	2730	0.07167
2731	0.16344	2731	0.06787
2732	0.15217	2732	0.06977
2733	0.15553	2733	0.07739
2734	0.14341	2734	0.08184
2735	0.15387	2735	0.06736
2736	0.16721	2736	0.06427
2737	0.12837	2737	0.07077
2738	0.13109	2738	0.06855
2739	0.16978	2739	0.04617
2740	0.14771	2740	0.08469
2741	0.11282	2741	0.07165
2742	0.18622	2742	0.07666
2743	0.1354	2743	0.07215
2744	0.16005	2744	0.0757
2745	0.15198	2745	0.06728
2746	0.12775	2746	0.06492
2747	0.16056	2747	0.0727
2748	0.17291	2748	0.07067
2749	0.1389	2749	0.05685
2750	0.13515	2750	0.07361
2751	0.13622	2751	0.07347
2752	0.1276	2752	0.06581
2753	0.11426	2753	0.07343
2754	0.14538	2754	0.06044
2755	0.14152	2755	0.06952
2756	0.14547	2756	0.07739
2757	0.12514	2757	0.08533
2758	0.13672	2758	0.07519
2759	0.16171	2759	0.05974
2760	0.12238	2760	0.07564
2761	0.16893	2761	0.06548
2762	0.15778	2762	0.07603
2763	0.16265	2763	0.08866
2764	0.1705	2764	0.08877
2765	0.12779	2765	0.07339
2766	0.15558	2766	0.08513
2767	0.12744	2767	0.07607
2768	0.11685	2768	0.05056
2769	0.14475	2769	0.07551
2770	0.13302	2770	0.06831
2771	0.17795	2771	0.08143
2772	0.14055	2772	0.07164
2773	0.10189	2773	0.07921
2774	0.17701	2774	0.06294
2775	0.15249	2775	0.08658
2776	0.1458	2776	0.06964
2777	0.16177	2777	0.07056
2778	0.1687	2778	0.05377
2779	0.12686	2779	0.06136
2780	0.15906	2780	0.07056
2781	0.15324	2781	0.06536
2782	0.13119	2782	0.07551
2783	0.16391	2783	0.08153
2784	0.1393	2784	0.05918
2785	0.14206	2785	0.08021
2786	0.15962	2786	0.07646
2787	0.1656	2787	0.07317
2788	0.14684	2788	0.07576
2789	0.19028	2789	0.07066
2790	0.16322	2790	0.07731
2791	0.1663	2791	0.06638
2792	0.14524	2792	0.06983
2793	0.15499	2793	0.06825
2794	0.13017	2794	0.06633
2795	0.12415	2795	0.0681
2796	0.15897	2796	0.06996
2797	0.15054	2797	0.08085
2798	0.14962	2798	0.04578
2799	0.16305	2799	0.07034
2800	0.15958	2800	0.08296
2801	0.1785	2801	0.09395
2802	0.16736	2802	0.09517
2803	0.15491	2803	0.08777
2804	0.13207	2804	0.07759
2805	0.15292	2805	0.07689
2806	0.13914	2806	0.08222
2807	0.14566	2807	0.06432
2808	0.12396	2808	0.08163
2809	0.15137	2809	0.07435
2810	0.14478	2810	0.07613
2811	0.16605	2811	0.08205
2812	0.15345	2812	0.08343
2813	0.1521	2813	0.08033
2814	0.16059	2814	0.06969
2815	0.16999	2815	0.08451
2816	0.17406	2816	0.07017
2817	0.16288	2817	0.07658
2818	0.14809	2818	0.07318
2819	0.12926	2819	0.08807
2820	0.17331	2820	0.07805
2821	0.13515	2821	0.07303
2822	0.15381	2822	0.08079
2823	0.18209	2823	0.08614
2824	0.15823	2824	0.08093
2825	0.14819	2825	0.0856
2826	0.17832	2826	0.07235
2827	0.17434	2827	0.07751
2828	0.15794	2828	0.0586
2829	0.17638	2829	0.07351
2830	0.15141	2830	0.08326
2831	0.13587	2831	0.05758
2832	0.15479	2832	0.06727
2833	0.10854	2833	0.07369
2834	0.14648	2834	0.08069
2835	0.12863	2835	0.07692
2836	0.14658	2836	0.0776
2837	0.15087	2837	0.10625
2838	0.17734	2838	0.06884
2839	0.19077	2839	0.08253
2840	0.14165	2840	0.08934
2841	0.17667	2841	0.07911
2842	0.12596	2842	0.07338
2843	0.17049	2843	0.09239
2844	0.19093	2844	0.07548
2845	0.16691	2845	0.08562
2846	0.14808	2846	0.06625
2847	0.1354	2847	0.07355
2848	0.19082	2848	0.0855
2849	0.18223	2849	0.0547
2850	0.17414	2850	0.09685
2851	0.14783	2851	0.07447
2852	0.16853	2852	0.08604
2853	0.15311	2853	0.06297
2854	0.14061	2854	0.06745
2855	0.178	2855	0.07854
2856	0.15338	2856	0.07242
2857	0.14992	2857	0.0869
2858	0.14487	2858	0.08941
2859	0.16316	2859	0.07005
2860	0.17208	2860	0.07548
2861	0.16974	2861	0.08979
2862	0.12619	2862	0.08383
2863	0.1932	2863	0.08113
2864	0.18757	2864	0.07165
2865	0.2197	2865	0.08757
2866	0.17303	2866	0.09492
2867	0.19861	2867	0.06729
2868	0.12045	2868	0.07184
2869	0.17128	2869	0.07257
2870	0.18165	2870	0.06897
2871	0.17295	2871	0.07812
2872	0.16	2872	0.08195
2873	0.17745	2873	0.08413
2874	0.16491	2874	0.08383
2875	0.18163	2875	0.07182
2876	0.16315	2876	0.0688
2877	0.16539	2877	0.06236
2878	0.17103	2878	0.08475
2879	0.12489	2879	0.09801
2880	0.13986	2880	0.06881
2881	0.16494	2881	0.08258
2882	0.14405	2882	0.09154
2883	0.16267	2883	0.06869
2884	0.17146	2884	0.0692
2885	0.19102	2885	0.08548
2886	0.14493	2886	0.07245
2887	0.15419	2887	0.06489
2888	0.17419	2888	0.07999
2889	0.17069	2889	0.07234
2890	0.17424	2890	0.08215
2891	0.16021	2891	0.09356
2892	0.18611	2892	0.09012
2893	0.1787	2893	0.08461
2894	0.17673	2894	0.0861
2895	0.16173	2895	0.07681
2896	0.15791	2896	0.06901
2897	0.17689	2897	0.09675
2898	0.17923	2898	0.05815
2899	0.18895	2899	0.08984
2900	0.16667	2900	0.08662
2901	0.18381	2901	0.08806
2902	0.13817	2902	0.08668
2903	0.17959	2903	0.08775
2904	0.16608	2904	0.09256
2905	0.17108	2905	0.06877
2906	0.15947	2906	0.08658
2907	0.17768	2907	0.07931
2908	0.19279	2908	0.08806
2909	0.16536	2909	0.09368
2910	0.15123	2910	0.08482
2911	0.21473	2911	0.08006
2912	0.19595	2912	0.07623
2913	0.21153	2913	0.07697
2914	0.18108	2914	0.08086
2915	0.21641	2915	0.08749
2916	0.13723	2916	0.07162
2917	0.17492	2917	0.06981
2918	0.18343	2918	0.07725
2919	0.15734	2919	0.07877
2920	0.21387	2920	0.07648
2921	0.16283	2921	0.08362
2922	0.16554	2922	0.07464
2923	0.17235	2923	0.07591
2924	0.18239	2924	0.09191
2925	0.18743	2925	0.08477
2926	0.201	2926	0.08699
2927	0.18846	2927	0.10104
2928	0.17541	2928	0.07545
2929	0.21779	2929	0.07892
2930	0.16764	2930	0.07231
2931	0.18251	2931	0.09492
2932	0.16263	2932	0.08408
2933	0.1937	2933	0.08867
2934	0.19886	2934	0.07467
2935	0.18999	2935	0.08885
2936	0.20987	2936	0.077
2937	0.19194	2937	0.085
2938	0.21008	2938	0.07116
2939	0.19303	2939	0.09028
2940	0.1541	2940	0.08891
2941	0.19479	2941	0.10172
2942	0.19759	2942	0.09928
2943	0.1796	2943	0.09657
2944	0.18203	2944	0.09667
2945	0.14802	2945	0.11288
2946	0.18108	2946	0.09578
2947	0.18683	2947	0.07939
2948	0.24748	2948	0.09042
2949	0.19043	2949	0.10076
2950	0.19529	2950	0.07398
2951	0.20772	2951	0.09491
2952	0.20078	2952	0.08364
2953	0.19976	2953	0.09977
2954	0.2206	2954	0.09658
2955	0.19035	2955	0.09993
2956	0.18994	2956	0.09521
2957	0.20558	2957	0.08523
2958	0.19965	2958	0.08331
2959	0.1941	2959	0.09911
2960	0.19598	2960	0.08459
2961	0.19716	2961	0.0989
2962	0.19131	2962	0.086
2963	0.19062	2963	0.07747
2964	0.20652	2964	0.08391
2965	0.19706	2965	0.09594
2966	0.18743	2966	0.10059
2967	0.21873	2967	0.09773
2968	0.18764	2968	0.08964
2969	0.20252	2969	0.09644
2970	0.20632	2970	0.08423
2971	0.2009	2971	0.09014
2972	0.17926	2972	0.10266
2973	0.21825	2973	0.09683
2974	0.19909	2974	0.0876
2975	0.22781	2975	0.09522
2976	0.24277	2976	0.09294
2977	0.19264	2977	0.10201
2978	0.22174	2978	0.09166
2979	0.2183	2979	0.10344
2980	0.19364	2980	0.09658
2981	0.19837	2981	0.11119
2982	0.22301	2982	0.10192
2983	0.21023	2983	0.09896
2984	0.20625	2984	0.11579
2985	0.21016	2985	0.09696
2986	0.19746	2986	0.09627
2987	0.23196	2987	0.10484
2988	0.20866	2988	0.09073
2989	0.20484	2989	0.11281
2990	0.22188	2990	0.10144
2991	0.21884	2991	0.10996
2992	0.22074	2992	0.10683
2993	0.24747	2993	0.09899
2994	0.21155	2994	0.10428
2995	0.23057	2995	0.12458
2996	0.23119	2996	0.10105
2997	0.26703	2997	0.09633
2998	0.24019	2998	0.09878
2999	0.20766	2999	0.10449
3000	0.22322	3000	0.11398
3001	0.24068	3001	0.102
3002	0.25159	3002	0.12018
3003	0.23378	3003	0.13419
3004	0.2216	3004	0.1288
3005	0.22102	3005	0.11378
3006	0.22046	3006	0.11222
3007	0.24705	3007	0.10216
3008	0.25155	3008	0.11841
3009	0.23613	3009	0.11185
3010	0.24373	3010	0.08554
3011	0.23331	3011	0.10263
3012	0.24824	3012	0.11103
3013	0.23083	3013	0.09995
3014	0.21373	3014	0.11264
3015	0.22163	3015	0.1067
3016	0.21965	3016	0.10976
3017	0.20557	3017	0.11612
3018	0.26485	3018	0.10316
3019	0.25777	3019	0.10947
3020	0.27444	3020	0.11957
3021	0.28327	3021	0.11075
3022	0.25651	3022	0.12129
3023	0.2599	3023	0.1188
3024	0.26026	3024	0.12872
3025	0.25864	3025	0.11943
3026	0.28716	3026	0.10045
3027	0.25178	3027	0.11465
3028	0.23127	3028	0.10667
3029	0.27309	3029	0.11795
3030	0.27765	3030	0.1118
3031	0.30045	3031	0.12351
3032	0.2659	3032	0.12289
3033	0.28026	3033	0.105
3034	0.28324	3034	0.12856
3035	0.26043	3035	0.13204
3036	0.30168	3036	0.13464
3037	0.2743	3037	0.11182
3038	0.29572	3038	0.11693
3039	0.28738	3039	0.1298
3040	0.28669	3040	0.12462
3041	0.27502	3041	0.11776
3042	0.29054	3042	0.1353
3043	0.29436	3043	0.11556
3044	0.30688	3044	0.13011
3045	0.32094	3045	0.13821
3046	0.30911	3046	0.1339
3047	0.30458	3047	0.12246
3048	0.30681	3048	0.12061
3049	0.27364	3049	0.13251
3050	0.31291	3050	0.12451
3051	0.31854	3051	0.14596
3052	0.30876	3052	0.14786
3053	0.31435	3053	0.12729
3054	0.34659	3054	0.13912
3055	0.29498	3055	0.15773
3056	0.33661	3056	0.13553
3057	0.36162	3057	0.15387
3058	0.31526	3058	0.14526
3059	0.32165	3059	0.14035
3060	0.38318	3060	0.15239
3061	0.38485	3061	0.1427
3062	0.35854	3062	0.138
3063	0.35261	3063	0.14611
3064	0.40231	3064	0.1431
3065	0.35531	3065	0.14183
3066	0.37449	3066	0.1435
3067	0.37352	3067	0.1524
3068	0.38339	3068	0.15357
3069	0.37605	3069	0.16072
3070	0.39943	3070	0.15495
3071	0.39573	3071	0.16216
3072	0.4189	3072	0.17793
3073	0.37184	3073	0.17716
3074	0.37467	3074	0.18556
3075	0.36887	3075	0.17109
3076	0.42132	3076	0.18004
3077	0.40378	3077	0.17288
3078	0.41286	3078	0.19173
3079	0.43125	3079	0.18759
3080	0.41701	3080	0.18313
3081	0.45953	3081	0.18402
3082	0.43359	3082	0.18087
3083	0.43036	3083	0.2064
3084	0.4654	3084	0.19185
3085	0.47568	3085	0.18857
3086	0.47128	3086	0.19315
3087	0.48015	3087	0.19608
3088	0.48772	3088	0.1891
3089	0.49364	3089	0.20684
3090	0.49998	3090	0.20102
3091	0.46423	3091	0.20411
3092	0.50859	3092	0.20816
3093	0.47419	3093	0.21563
3094	0.48852	3094	0.21874
3095	0.46317	3095	0.22192
3096	0.48465	3096	0.20028
3097	0.55395	3097	0.20457
3098	0.53835	3098	0.22293
3099	0.48189	3099	0.2161
3100	0.49077	3100	0.22857
3101	0.49478	3101	0.2312
3102	0.51635	3102	0.23133
3103	0.52393	3103	0.22717
3104	0.54061	3104	0.21944
3105	0.56951	3105	0.22966
3106	0.51634	3106	0.2104
3107	0.56797	3107	0.21809
3108	0.54035	3108	0.22016
3109	0.52408	3109	0.22411
3110	0.51718	3110	0.22658
3111	0.52693	3111	0.22735
3112	0.49561	3112	0.2051
3113	0.48145	3113	0.20142
3114	0.48727	3114	0.18917
3115	0.4164	3115	0.15432
3116	0.40475	3116	0.13696
3117	0.37112	3117	0.13444
3118	0.32725	3118	0.10206
3119	0.28554	3119	0.09571
3120	0.23427	3120	0.05478
3121	0.16771	3121	0.03358
3122	0.13273	3122	0.02624
3123	0.11021	3123	0.01249
3124	0.04982	3124	0.01419
3125	0.00725	3125	0.000317484
3126	-0.00918	3126	-0.0154
3127	0.0073	3127	-0.00852
3128	-0.01483	3128	-0.00156
3129	0.01399	3129	0.00671
3130	0.00639	3130	0.02624
3131	0.04581	3131	0.01819
3132	0.03465	3132	0.01873
3133	0.03715	3133	0.04082
3134	0.0449	3134	0.04296
3135	0.06831	3135	0.05274
3136	0.13969	3136	0.07278
3137	0.17451	3137	0.08101
3138	0.1888	3138	0.07805
3139	0.20615	3139	0.10186
3140	0.24004	3140	0.10781
3141	0.25548	3141	0.13078
3142	0.27394	3142	0.1294
3143	0.29023	3143	0.14641
3144	0.29032	3144	0.13303
3145	0.26805	3145	0.1408
3146	0.33151	3146	0.16184
3147	0.38214	3147	0.16861
3148	0.36465	3148	0.1552
3149	0.36716	3149	0.16093
3150	0.3827	3150	0.16851
3151	0.4054	3151	0.15727
3152	0.40693	3152	0.14973
3153	0.42602	3153	0.17383
3154	0.39902	3154	0.17881
3155	0.40974	3155	0.1597
3156	0.40005	3156	0.1675
3157	0.37051	3157	0.17154
3158	0.38314	3158	0.15505
3159	0.37725	3159	0.14765
3160	0.38573	3160	0.15036
3161	0.3942	3161	0.15887
3162	0.34753	3162	0.128
3163	0.38009	3163	0.14348
3164	0.34994	3164	0.153
3165	0.36211	3165	0.14483
3166	0.30765	3166	0.1354
3167	0.33978	3167	0.14195
3168	0.32214	3168	0.14652
3169	0.3382	3169	0.12785
3170	0.32694	3170	0.14459
3171	0.32158	3171	0.1298
3172	0.31078	3172	0.12619
3173	0.32106	3173	0.11206
3174	0.29425	3174	0.13683
3175	0.31512	3175	0.1325
3176	0.2864	3176	0.13726
3177	0.26745	3177	0.12146
3178	0.28796	3178	0.11355
3179	0.21441	3179	0.11255
3180	0.22968	3180	0.08176
3181	0.19632	3181	0.07698
3182	0.17897	3182	0.09424
3183	0.18609	3183	0.08312
3184	0.18698	3184	0.07875
3185	0.13509	3185	0.06864
3186	0.12349	3186	0.0426
3187	0.13055	3187	0.04959
3188	0.13653	3188	0.0596
3189	0.13913	3189	0.03914
3190	0.11203	3190	0.06554
3191	0.14919	3191	0.05184
3192	0.13962	3192	0.03861
3193	0.09464	3193	0.0473
3194	0.12254	3194	0.06249
3195	0.11775	3195	0.06091
3196	0.11175	3196	0.0551
3197	0.1328	3197	0.05091
3198	0.07937	3198	0.07025
3199	0.11996	3199	0.06375
3200	0.10936	3200	0.05584
3201	0.17153	3201	0.06561
3202	0.13077	3202	0.04996
3203	0.1422	3203	0.04297
3204	0.11119	3204	0.04736
3205	0.13816	3205	0.05499
3206	0.11026	3206	0.02861
3207	0.06813	3207	0.03493
3208	0.09182	3208	0.01405
3209	0.06515	3209	0.00515
3210	0.01711	3210	0.01622
3211	0.02037	3211	-0.02272
3212	-0.02003	3212	-0.01788
3213	-0.06311	3213	-0.01541
3214	-0.05339	3214	-0.03205
3215	-0.07227	3215	-0.03668
3216	-0.10687	3216	-0.03714
3217	-0.06029	3217	-0.01529
3218	-0.05457	3218	-0.00576
3219	-0.06463	3219	-0.02074
3220	-0.0696	3220	0.01224
3221	-0.00805	3221	0.02031
3222	0.00394	3222	0.0231
3223	0.00349	3223	0.03623
3224	0.03507	3224	0.03722
3225	0.07917	3225	0.04521
3226	0.08263	3226	0.06613
3227	0.12749	3227	0.06438
3228	0.14949	3228	0.08193
3229	0.18552	3229	0.09948
3230	0.17618	3230	0.08703
3231	0.24084	3231	0.10547
3232	0.24656	3232	0.11679
3233	0.2194	3233	0.12422
3234	0.2972	3234	0.12086
3235	0.25852	3235	0.1222
3236	0.278	3236	0.12377
3237	0.29327	3237	0.1411
3238	0.30618	3238	0.14465
3239	0.30352	3239	0.12814
3240	0.3363	3240	0.14013
3241	0.31335	3241	0.13309
3242	0.29351	3242	0.13259
3243	0.31828	3243	0.1318
3244	0.29957	3244	0.12461
3245	0.2712	3245	0.115
3246	0.31474	3246	0.13723
3247	0.2713	3247	0.12329
3248	0.2529	3248	0.09465
3249	0.25603	3249	0.08351
3250	0.2626	3250	0.09232
3251	0.21353	3251	0.09323
3252	0.21148	3252	0.09948
3253	0.16794	3253	0.07323
3254	0.17377	3254	0.08516
3255	0.14148	3255	0.06428
3256	0.17067	3256	0.08176
3257	0.14497	3257	0.06587
3258	0.14668	3258	0.04867
3259	0.13712	3259	0.0574
3260	0.11315	3260	0.04064
3261	0.09909	3261	0.055
3262	0.14826	3262	0.05016
3263	0.10801	3263	0.04797
3264	0.09971	3264	0.04164
3265	0.09634	3265	0.0557
3266	0.07196	3266	0.06251
3267	0.08105	3267	0.03734
3268	0.09877	3268	0.01804
3269	0.0562	3269	0.02363
3270	0.07919	3270	0.0405
3271	0.05805	3271	0.02601
3272	0.06681	3272	0.00657
3273	0.02855	3273	0.00232
3274	0.00963	3274	-0.00164
3275	0.02832	3275	-0.01405
3276	-0.01039	3276	-0.01134
3277	0.01143	3277	-0.01306
3278	-0.03272	3278	-0.02136
3279	-0.02502	3279	-0.01532
3280	-0.08483	3280	-0.01227
3281	-0.02955	3281	-0.01775
3282	-0.04692	3282	-0.00994
3283	-0.01008	3283	-0.00409
3284	-0.06094	3284	-0.03077
3285	-0.02287	3285	-0.01975
3286	-0.09328	3286	-0.02332
3287	-0.06385	3287	-0.02375
3288	-0.02875	3288	-0.00175
3289	-0.04557	3289	-0.01614
3290	-0.05507	3290	-0.000945124
3291	-0.01513	3291	-0.01729
3292	0.00401	3292	-0.00753
3293	-0.05157	3293	-0.00788
3294	0.01429	3294	-0.00336
3295	-0.01115	3295	-0.00035001
3296	-0.04758	3296	0.00106
3297	-0.03003	3297	0.00238
3298	-0.03406	3298	-0.00673
3299	0.00749	3299	-0.01126
3300	-0.00548	3300	-0.02164
3301	-0.04424	3301	-0.03091
3302	-0.05931	3302	-0.04672
3303	-0.06977	3303	-0.04209
3304	-0.07818	3304	-0.03998
3305	-0.07757	3305	-0.05075
3306	-0.11846	3306	-0.06046
3307	-0.12342	3307	-0.05831
3308	-0.13714	3308	-0.06475
3309	-0.1021	3309	-0.05435
3310	-0.12483	3310	-0.06398
3311	-0.12915	3311	-0.05496
3312	-0.16629	3312	-0.03301
3313	-0.12594	3313	-0.04115
3314	-0.10825	3314	-0.02821
3315	-0.09638	3315	-0.03273
3316	-0.04048	3316	0.00245
3317	-0.00187	3317	-0.00868
3318	-0.00248	3318	0.02445
3319	0.000161083	3319	0.01038
3320	0.05265	3320	0.03638
3321	0.04099	3321	0.03791
3322	0.12953	3322	0.02656
3323	0.1048	3323	0.05431
3324	0.1228	3324	0.05524
3325	0.13685	3325	0.07135
3326	0.13618	3326	0.05554
3327	0.16108	3327	0.0856
3328	0.17622	3328	0.06251
3329	0.1809	3329	0.07964
3330	0.19225	3330	0.10471
3331	0.17258	3331	0.09698
3332	0.2263	3332	0.08968
3333	0.21038	3333	0.08657
3334	0.20098	3334	0.10003
3335	0.26004	3335	0.09708
3336	0.23941	3336	0.09881
3337	0.23301	3337	0.09956
3338	0.22445	3338	0.09513
3339	0.21759	3339	0.10274
3340	0.1933	3340	0.08763
3341	0.18851	3341	0.0958
3342	0.22335	3342	0.08461
3343	0.23279	3343	0.1036
3344	0.16481	3344	0.08943
3345	0.18816	3345	0.08601
3346	0.18723	3346	0.0644
3347	0.17341	3347	0.08193
3348	0.14138	3348	0.07426
3349	0.13667	3349	0.05336
3350	0.12639	3350	0.05352
3351	0.10144	3351	0.0493
3352	0.14005	3352	0.03965
3353	0.13896	3353	0.03671
3354	0.08283	3354	0.02373
3355	0.0931	3355	0.01689
3356	0.08845	3356	0.02071
3357	0.04594	3357	0.01164
3358	0.05787	3358	0.00961
3359	0.02976	3359	-0.00961
3360	0.02715	3360	-0.00978
3361	0.03691	3361	-0.02456
3362	-0.02581	3362	-0.02391
3363	-0.00507	3363	-0.02349
3364	-0.05975	3364	-0.03576
3365	-0.04711	3365	-0.07202
3366	-0.03999	3366	-0.04357
3367	-0.05605	3367	-0.06979
3368	-0.03654	3368	-0.03343
3369	-0.06272	3369	-0.04546
3370	-0.11404	3370	-0.06892
3371	-0.08023	3371	-0.03693
3372	-0.06793	3372	-0.05853
3373	-0.0971	3373	-0.05378
3374	-0.13384	3374	-0.06628
3375	-0.08759	3375	-0.08594
3376	-0.10668	3376	-0.09538
3377	-0.10748	3377	-0.0796
3378	-0.10981	3378	-0.06384
3379	-0.11312	3379	-0.08197
3380	-0.13996	3380	-0.07343
3381	-0.10665	3381	-0.08268
3382	-0.13964	3382	-0.0635
3383	-0.11333	3383	-0.05493
3384	-0.09175	3384	-0.07496
3385	-0.11084	3385	-0.08622
3386	-0.08793	3386	-0.07733
3387	-0.17406	3387	-0.06161
3388	-0.12988	3388	-0.04982
3389	-0.13376	3389	-0.05915
3390	-0.15555	3390	-0.04778
3391	-0.13873	3391	-0.06892
3392	-0.12251	3392	-0.061
3393	-0.0984	3393	-0.07546
3394	-0.10007	3394	-0.05959
3395	-0.14501	3395	-0.05898
3396	-0.12302	3396	-0.08367
3397	-0.14002	3397	-0.07287
3398	-0.17169	3398	-0.09714
3399	-0.19978	3399	-0.10898
3400	-0.21258	3400	-0.10857
3401	-0.25275	3401	-0.12108
3402	-0.22262	3402	-0.14203
3403	-0.22808	3403	-0.1374
3404	-0.29505	3404	-0.13974
3405	-0.23511	3405	-0.13214
3406	-0.28815	3406	-0.12413
3407	-0.278	3407	-0.12095
3408	-0.26657	3408	-0.12324
3409	-0.22847	3409	-0.12898
3410	-0.22022	3410	-0.11998
3411	-0.23233	3411	-0.10069
3412	-0.18398	3412	-0.09175
3413	-0.18265	3413	-0.09569
3414	-0.16257	3414	-0.08625
3415	-0.13376	3415	-0.07831
3416	-0.11863	3416	-0.0439
3417	-0.10275	3417	-0.07132
3418	-0.10706	3418	-0.04937
3419	-0.04477	3419	-0.05258
3420	-0.04141	3420	-0.04023
3421	-0.05876	3421	-0.04325
3422	-0.04257	3422	-0.02551
3423	-0.000586831	3423	-0.0184
3424	0.0093	3424	-0.03652
3425	0.00778	3425	-0.01047
3426	0.01366	3426	-0.00652
3427	0.01002	3427	-0.00727
3428	0.06181	3428	0.01122
3429	0.01201	3429	-0.00439
3430	0.05315	3430	0.01338
3431	0.04946	3431	0.00411
3432	0.05081	3432	0.00694
3433	0.04944	3433	0.01045
3434	0.06962	3434	0.000703504
3435	0.04336	3435	-0.00058323
3436	0.0629	3436	0.01336
3437	0.11284	3437	0.00252
3438	0.06802	3438	0.01695
3439	0.06483	3439	-0.00671
3440	0.0921	3440	0.02465
3441	0.0715	3441	-0.00842
3442	0.08905	3442	0.00243
3443	0.0887	3443	-0.00425
3444	0.06334	3444	0.00259
3445	0.07591	3445	-0.00923
3446	0.08928	3446	-0.01977
3447	0.10379	3447	-0.0211
3448	0.05311	3448	-0.02821
3449	0.10315	3449	-0.02617
3450	0.09888	3450	-0.01375
3451	0.10751	3451	-0.00276
3452	0.12805	3452	-0.00964
3453	0.14035	3453	-0.01004
3454	0.1184	3454	-0.01647
3455	0.14011	3455	-0.02303
3456	0.11565	3456	-0.00452
3457	0.16728	3457	-0.03008
3458	0.18082	3458	-0.02388
3459	0.17692	3459	-0.02279
3460	0.20032	3460	-0.02356
3461	0.19023	3461	-0.0305
3462	0.22145	3462	-0.02693
3463	0.25514	3463	-0.02146
3464	0.29128	3464	-0.03516
3465	0.28219	3465	-0.03913
3466	0.27034	3466	-0.02097
3467	0.27173	3467	-0.02037
3468	0.28775	3468	-0.03168
3469	0.28931	3469	-0.06082
3470	0.27436	3470	-0.04183
3471	0.27329	3471	-0.05025
3472	0.24022	3472	-0.04006
3473	0.24612	3473	-0.0702
3474	0.19811	3474	-0.07458
3475	0.16752	3475	-0.06066
3476	0.175	3476	-0.07703
3477	0.159	3477	-0.04786
3478	0.12397	3478	-0.06678
3479	0.11125	3479	-0.09078
3480	0.06653	3480	-0.06812
3481	0.04012	3481	-0.08809
3482	0.0397	3482	-0.07876
3483	-0.02543	3483	-0.07483
3484	-0.06629	3484	-0.09321
3485	-0.11421	3485	-0.09872
3486	-0.11392	3486	-0.10288
3487	-0.16005	3487	-0.10147
3488	-0.15651	3488	-0.10708
3489	-0.20983	3489	-0.08736
3490	-0.22743	3490	-0.08948
3491	-0.22983	3491	-0.09305
3492	-0.25625	3492	-0.10031
3493	-0.28055	3493	-0.12344
3494	-0.31963	3494	-0.12409
3495	-0.33396	3495	-0.15358
3496	-0.36057	3496	-0.1443
3497	-0.36596	3497	-0.15543
3498	-0.43397	3498	-0.15652
3499	-0.42528	3499	-0.17591
3500	-0.46552	3500	-0.1602
3501	-0.50853	3501	-0.17898
3502	-0.50497	3502	-0.17387
3503	-0.51625	3503	-0.16269
3504	-0.54378	3504	-0.2043
3505	-0.54751	3505	-0.18769
3506	-0.49535	3506	-0.19249
3507	-0.49393	3507	-0.17923
3508	-0.52677	3508	-0.17987
3509	-0.48145	3509	-0.17681
3510	-0.50088	3510	-0.16771
3511	-0.46403	3511	-0.15272
3512	-0.49138	3512	-0.16751
3513	-0.46962	3513	-0.13931
3514	-0.49471	3514	-0.16432
3515	-0.44154	3515	-0.1536
3516	-0.44506	3516	-0.14863
3517	-0.43862	3517	-0.1413
3518	-0.41288	3518	-0.12909
3519	-0.41097	3519	-0.1288
3520	-0.40511	3520	-0.12815
3521	-0.38958	3521	-0.12784
3522	-0.37143	3522	-0.12774
3523	-0.33938	3523	-0.11139
3524	-0.33209	3524	-0.09717
3525	-0.30244	3525	-0.11008
3526	-0.31445	3526	-0.09648
3527	-0.33507	3527	-0.09343
3528	-0.2962	3528	-0.09399
3529	-0.31827	3529	-0.09965
3530	-0.29699	3530	-0.10124
3531	-0.26129	3531	-0.09209
3532	-0.25275	3532	-0.08455
3533	-0.25883	3533	-0.07377
3534	-0.24036	3534	-0.059
3535	-0.23316	3535	-0.06461
3536	-0.26813	3536	-0.08064
3537	-0.25247	3537	-0.0738
3538	-0.2318	3538	-0.05386
3539	-0.19757	3539	-0.06925
3540	-0.21258	3540	-0.073
3541	-0.23084	3541	-0.06983
3542	-0.19089	3542	-0.07521
3543	-0.23383	3543	-0.0581
3544	-0.20856	3544	-0.06625
3545	-0.21508	3545	-0.05196
3546	-0.17856	3546	-0.05945
3547	-0.26431	3547	-0.07141
3548	-0.20615	3548	-0.05935
3549	-0.21253	3549	-0.07209
3550	-0.25562	3550	-0.05765
3551	-0.20255	3551	-0.04305
3552	-0.18988	3552	-0.08326
3553	-0.24701	3553	-0.05986
3554	-0.2436	3554	-0.07337
3555	-0.1975	3555	-0.07435
3556	-0.18966	3556	-0.08139
3557	-0.19224	3557	-0.06567
3558	-0.23509	3558	-0.06776
3559	-0.21048	3559	-0.06516
3560	-0.18271	3560	-0.04948
3561	-0.20867	3561	-0.04727
3562	-0.18475	3562	-0.05845
3563	-0.20245	3563	-0.0623
3564	-0.19625	3564	-0.05817
3565	-0.17765	3565	-0.04978
3566	-0.17784	3566	-0.0647
3567	-0.20773	3567	-0.06466
3568	-0.18293	3568	-0.07403
3569	-0.20474	3569	-0.0599
3570	-0.18348	3570	-0.0598
3571	-0.20449	3571	-0.05886
3572	-0.16613	3572	-0.05506
3573	-0.20625	3573	-0.05504
3574	-0.21232	3574	-0.04761
3575	-0.20075	3575	-0.05939
3576	-0.20623	3576	-0.06275
3577	-0.19162	3577	-0.06895
3578	-0.19659	3578	-0.05417
3579	-0.21906	3579	-0.06769
3580	-0.19458	3580	-0.06997
3581	-0.23628	3581	-0.07387
3582	-0.19689	3582	-0.07488
3583	-0.17353	3583	-0.07245
3584	-0.18535	3584	-0.07923
3585	-0.189	3585	-0.0859
3586	-0.20514	3586	-0.08322
3587	-0.20367	3587	-0.0707
3588	-0.18763	3588	-0.0853
3589	-0.20669	3589	-0.05416
3590	-0.20834	3590	-0.07649
3591	-0.20031	3591	-0.0755
3592	-0.22682	3592	-0.08613
3593	-0.24675	3593	-0.08176
3594	-0.18547	3594	-0.12525
3595	-0.23208	3595	-0.11108
3596	-0.24948	3596	-0.11962
3597	-0.25047	3597	-0.12194
3598	-0.29915	3598	-0.14167
3599	-0.34217	3599	-0.11997
3600	-0.36714	3600	-0.14167
3601	-0.36061	3601	-0.16258
3602	-0.38904	3602	-0.1624
3603	-0.41237	3603	-0.17112
3604	-0.40384	3604	-0.18751
3605	-0.44005	3605	-0.18647
3606	-0.42903	3606	-0.19395
3607	-0.48168	3607	-0.19186
3608	-0.46104	3608	-0.18496
3609	-0.4349	3609	-0.18329
3610	-0.47855	3610	-0.20951
3611	-0.474	3611	-0.19576
3612	-0.48645	3612	-0.21429
3613	-0.46653	3613	-0.20571
3614	-0.50847	3614	-0.19256
3615	-0.48214	3615	-0.19477
3616	-0.5276	3616	-0.21483
3617	-0.50612	3617	-0.19662
3618	-0.49287	3618	-0.20136
3619	-0.49983	3619	-0.19928
3620	-0.50883	3620	-0.19689
3621	-0.46946	3621	-0.21025
3622	-0.49123	3622	-0.21366
3623	-0.48346	3623	-0.20452
3624	-0.47291	3624	-0.18426
3625	-0.50266	3625	-0.18404
3626	-0.512	3626	-0.19967
3627	-0.48474	3627	-0.17695
3628	-0.51807	3628	-0.1873
3629	-0.4609	3629	-0.19538
3630	-0.51065	3630	-0.19568
3631	-0.49908	3631	-0.20036
3632	-0.47484	3632	-0.20361
3633	-0.46314	3633	-0.18604
3634	-0.48437	3634	-0.19076
3635	-0.48122	3635	-0.18571
3636	-0.46166	3636	-0.18167
3637	-0.50738	3637	-0.19042
3638	-0.45434	3638	-0.19317
3639	-0.47193	3639	-0.18244
3640	-0.46762	3640	-0.18426
3641	-0.47919	3641	-0.17586
3642	-0.443	3642	-0.1977
3643	-0.48507	3643	-0.16626
3644	-0.47677	3644	-0.17601
3645	-0.44498	3645	-0.17592
3646	-0.46273	3646	-0.17412
3647	-0.4707	3647	-0.18684
3648	-0.43574	3648	-0.16133
3649	-0.47767	3649	-0.17104
3650	-0.41837	3650	-0.16647
3651	-0.43878	3651	-0.18177
3652	-0.39228	3652	-0.17403
3653	-0.45224	3653	-0.17343
3654	-0.41431	3654	-0.17655
3655	-0.42038	3655	-0.18634
3656	-0.44779	3656	-0.18247
3657	-0.41777	3657	-0.19312
3658	-0.42958	3658	-0.15937
3659	-0.38342	3659	-0.17656
3660	-0.42728	3660	-0.16255
3661	-0.38555	3661	-0.16587
3662	-0.42015	3662	-0.14861
3663	-0.40952	3663	-0.16697
3664	-0.39999	3664	-0.16551
3665	-0.3974	3665	-0.15615
3666	-0.42313	3666	-0.1689
3667	-0.3991	3667	-0.1629
3668	-0.41325	3668	-0.16108
3669	-0.42211	3669	-0.17178
3670	-0.36702	3670	-0.15691
3671	-0.43035	3671	-0.17133
3672	-0.4026	3672	-0.15555
3673	-0.36349	3673	-0.16233
3674	-0.37427	3674	-0.16134
3675	-0.38394	3675	-0.14353
3676	-0.38353	3676	-0.14312
3677	-0.37857	3677	-0.14807
3678	-0.36497	3678	-0.16315
3679	-0.37566	3679	-0.13677
3680	-0.38439	3680	-0.15073
3681	-0.39358	3681	-0.16195
3682	-0.35978	3682	-0.16654
3683	-0.3349	3683	-0.13355
3684	-0.38059	3684	-0.14954
3685	-0.38287	3685	-0.16535
3686	-0.36997	3686	-0.1505
3687	-0.36964	3687	-0.14279
3688	-0.36167	3688	-0.14861
3689	-0.32957	3689	-0.14249
3690	-0.34095	3690	-0.1369
3691	-0.35507	3691	-0.13451
3692	-0.37421	3692	-0.14003
3693	-0.35131	3693	-0.14323
3694	-0.338	3694	-0.13533
3695	-0.30538	3695	-0.15607
3696	-0.33901	3696	-0.13678
3697	-0.33153	3697	-0.14138
3698	-0.31187	3698	-0.16777
3699	-0.33679	3699	-0.13755
3700	-0.35286	3700	-0.16157
3701	-0.31161	3701	-0.15002
3702	-0.31236	3702	-0.14717
3703	-0.33383	3703	-0.12995
3704	-0.32582	3704	-0.13526
3705	-0.32193	3705	-0.14017
3706	-0.32425	3706	-0.13349
3707	-0.29219	3707	-0.1367
3708	-0.28241	3708	-0.13263
3709	-0.3349	3709	-0.11704
3710	-0.34184	3710	-0.11548
3711	-0.32554	3711	-0.1244
3712	-0.30991	3712	-0.12198
3713	-0.30081	3713	-0.12719
3714	-0.31564	3714	-0.1311
3715	-0.28138	3715	-0.13143
3716	-0.3163	3716	-0.13695
3717	-0.29638	3717	-0.14891
3718	-0.32118	3718	-0.13614
3719	-0.30315	3719	-0.11958
3720	-0.31441	3720	-0.11922
3721	-0.33483	3721	-0.13653
3722	-0.31204	3722	-0.13335
3723	-0.26439	3723	-0.13534
3724	-0.28124	3724	-0.12548
3725	-0.31	3725	-0.12626
3726	-0.28072	3726	-0.12154
3727	-0.32764	3727	-0.13878
3728	-0.27699	3728	-0.12306
3729	-0.29159	3729	-0.12433
3730	-0.25627	3730	-0.12574
3731	-0.28509	3731	-0.10904
3732	-0.29016	3732	-0.12208
3733	-0.28981	3733	-0.12379
3734	-0.31445	3734	-0.11334
3735	-0.29638	3735	-0.12823
3736	-0.25003	3736	-0.11873
3737	-0.26565	3737	-0.11928
3738	-0.28977	3738	-0.1071
3739	-0.27352	3739	-0.13251
3740	-0.29108	3740	-0.12465
3741	-0.26734	3741	-0.1113
3742	-0.24664	3742	-0.10749
3743	-0.24376	3743	-0.12101
3744	-0.29218	3744	-0.10826
3745	-0.25672	3745	-0.1121
3746	-0.25219	3746	-0.11085
3747	-0.2585	3747	-0.0969
3748	-0.2695	3748	-0.11476
3749	-0.25994	3749	-0.11402
3750	-0.2505	3750	-0.1102
3751	-0.25257	3751	-0.12614
3752	-0.24803	3752	-0.10528
3753	-0.26209	3753	-0.1176
3754	-0.25924	3754	-0.10526
3755	-0.26675	3755	-0.12668
3756	-0.26217	3756	-0.11738
3757	-0.25248	3757	-0.1038
3758	-0.22573	3758	-0.10177
3759	-0.24603	3759	-0.1165
3760	-0.26272	3760	-0.10339
3761	-0.22784	3761	-0.09086
3762	-0.25174	3762	-0.1047
3763	-0.24548	3763	-0.10694
3764	-0.26154	3764	-0.10663
3765	-0.21209	3765	-0.10046
3766	-0.24305	3766	-0.12097
3767	-0.25371	3767	-0.10684
3768	-0.25164	3768	-0.10628
3769	-0.2593	3769	-0.10754
3770	-0.26899	3770	-0.10893
3771	-0.26555	3771	-0.1157
3772	-0.24876	3772	-0.11364
3773	-0.23615	3773	-0.08853
3774	-0.24402	3774	-0.10186
3775	-0.2544	3775	-0.09183
3776	-0.27365	3776	-0.09236
3777	-0.21669	3777	-0.08355
3778	-0.23164	3778	-0.10823
3779	-0.23722	3779	-0.09074
3780	-0.20495	3780	-0.09618
3781	-0.23989	3781	-0.1068
3782	-0.23372	3782	-0.09186
3783	-0.23539	3783	-0.09512
3784	-0.23049	3784	-0.10925
3785	-0.22337	3785	-0.07918
3786	-0.22931	3786	-0.0961
3787	-0.2576	3787	-0.07939
3788	-0.25585	3788	-0.1007
3789	-0.2098	3789	-0.1022
3790	-0.21942	3790	-0.08869
3791	-0.23328	3791	-0.10279
3792	-0.23866	3792	-0.09161
3793	-0.22081	3793	-0.10005
3794	-0.21714	3794	-0.10203
3795	-0.14081	3795	-0.10638
3796	-0.20642	3796	-0.1079
3797	-0.21472	3797	-0.09053
3798	-0.22774	3798	-0.11135
3799	-0.20045	3799	-0.10147
3800	-0.23037	3800	-0.08634
3801	-0.21724	3801	-0.09312
3802	-0.21262	3802	-0.09195
3803	-0.24118	3803	-0.10585
3804	-0.21146	3804	-0.10138
3805	-0.2067	3805	-0.1068
3806	-0.2155	3806	-0.07981
3807	-0.20728	3807	-0.09345
3808	-0.19638	3808	-0.09727
3809	-0.22527	3809	-0.07139
3810	-0.27127	3810	-0.11858
3811	-0.22649	3811	-0.10447
3812	-0.19785	3812	-0.09842
3813	-0.21781	3813	-0.10433
3814	-0.19096	3814	-0.09855
3815	-0.20799	3815	-0.08552
3816	-0.1896	3816	-0.10241
3817	-0.22905	3817	-0.11672
3818	-0.16828	3818	-0.09874
3819	-0.20594	3819	-0.10172
3820	-0.19764	3820	-0.08934
3821	-0.20619	3821	-0.09362
3822	-0.17489	3822	-0.08039
3823	-0.20384	3823	-0.10776
3824	-0.20724	3824	-0.08091
3825	-0.18135	3825	-0.06351
3826	-0.2325	3826	-0.08552
3827	-0.2162	3827	-0.08663
3828	-0.20953	3828	-0.08212
3829	-0.20694	3829	-0.08967
3830	-0.19664	3830	-0.06959
3831	-0.18446	3831	-0.09664
3832	-0.21713	3832	-0.08736
3833	-0.19213	3833	-0.07959
3834	-0.19759	3834	-0.07995
3835	-0.22815	3835	-0.09156
3836	-0.2111	3836	-0.08862
3837	-0.20897	3837	-0.08966
3838	-0.1543	3838	-0.09039
3839	-0.19625	3839	-0.08465
3840	-0.20322	3840	-0.0933
3841	-0.17829	3841	-0.08526
3842	-0.19171	3842	-0.09661
3843	-0.18276	3843	-0.0927
3844	-0.17791	3844	-0.08154
3845	-0.16035	3845	-0.105
3846	-0.18741	3846	-0.06748
3847	-0.21439	3847	-0.08346
3848	-0.20899	3848	-0.08363
3849	-0.17599	3849	-0.09613
3850	-0.1729	3850	-0.08646
3851	-0.18493	3851	-0.09956
3852	-0.16754	3852	-0.09372
3853	-0.20275	3853	-0.08843
3854	-0.1821	3854	-0.08198
3855	-0.18199	3855	-0.07714
3856	-0.19261	3856	-0.07711
3857	-0.16458	3857	-0.08254
3858	-0.19721	3858	-0.08359
3859	-0.2091	3859	-0.07717
3860	-0.2049	3860	-0.07619
3861	-0.19423	3861	-0.09013
3862	-0.20563	3862	-0.08368
3863	-0.17574	3863	-0.07905
3864	-0.1569	3864	-0.06504
3865	-0.20106	3865	-0.08876
3866	-0.16796	3866	-0.08145
3867	-0.17141	3867	-0.07739
3868	-0.20839	3868	-0.07232
3869	-0.18459	3869	-0.07002
3870	-0.19638	3870	-0.07003
3871	-0.19804	3871	-0.07904
3872	-0.16995	3872	-0.07608
3873	-0.19119	3873	-0.0721
3874	-0.19841	3874	-0.1051
3875	-0.19329	3875	-0.07682
3876	-0.16801	3876	-0.07711
3877	-0.16157	3877	-0.08638
3878	-0.16715	3878	-0.07811
3879	-0.15837	3879	-0.09209
3880	-0.16637	3880	-0.07504
3881	-0.19019	3881	-0.07537
3882	-0.16858	3882	-0.0999
3883	-0.15397	3883	-0.07373
3884	-0.17928	3884	-0.06493
3885	-0.1665	3885	-0.08386
3886	-0.16893	3886	-0.08291
3887	-0.15811	3887	-0.09345
3888	-0.16088	3888	-0.09514
3889	-0.17323	3889	-0.07716
3890	-0.18454	3890	-0.06325
3891	-0.18642	3891	-0.08262
3892	-0.17336	3892	-0.07057
3893	-0.12693	3893	-0.06879
3894	-0.18356	3894	-0.07736
3895	-0.17873	3895	-0.07854
3896	-0.14746	3896	-0.07446
3897	-0.17837	3897	-0.07181
3898	-0.17098	3898	-0.05681
3899	-0.18588	3899	-0.07485
3900	-0.16392	3900	-0.06647
3901	-0.14095	3901	-0.08259
3902	-0.1661	3902	-0.07887
3903	-0.15447	3903	-0.07066
3904	-0.16087	3904	-0.06123
3905	-0.16268	3905	-0.06341
3906	-0.18255	3906	-0.08125
3907	-0.13322	3907	-0.07373
3908	-0.17435	3908	-0.07265
3909	-0.14509	3909	-0.06798
3910	-0.14879	3910	-0.06593
3911	-0.18059	3911	-0.07029
3912	-0.17378	3912	-0.06868
3913	-0.15684	3913	-0.08796
3914	-0.14501	3914	-0.05632
3915	-0.17631	3915	-0.06594
3916	-0.16891	3916	-0.06076
3917	-0.14115	3917	-0.07173
3918	-0.17554	3918	-0.06584
3919	-0.16606	3919	-0.07414
3920	-0.1489	3920	-0.07293
3921	-0.12233	3921	-0.09357
3922	-0.12678	3922	-0.09103
3923	-0.14226	3923	-0.04892
3924	-0.15129	3924	-0.07367
3925	-0.17897	3925	-0.06725
3926	-0.14979	3926	-0.07874
3927	-0.16699	3927	-0.07324
3928	-0.14523	3928	-0.07948
3929	-0.19549	3929	-0.07788
3930	-0.16861	3930	-0.05293
3931	-0.13187	3931	-0.04982
3932	-0.13733	3932	-0.0694
3933	-0.1516	3933	-0.06464
3934	-0.15076	3934	-0.05471
3935	-0.11915	3935	-0.07643
3936	-0.13833	3936	-0.06655
3937	-0.10994	3937	-0.06045
3938	-0.12914	3938	-0.07477
3939	-0.17328	3939	-0.06428
3940	-0.13046	3940	-0.06675
3941	-0.1716	3941	-0.05616
3942	-0.16585	3942	-0.07514
3943	-0.09334	3943	-0.06225
3944	-0.13707	3944	-0.07469
3945	-0.15323	3945	-0.06411
3946	-0.16066	3946	-0.07568
3947	-0.15012	3947	-0.04691
3948	-0.13693	3948	-0.07114
3949	-0.1539	3949	-0.05396
3950	-0.14145	3950	-0.0704
3951	-0.17643	3951	-0.05843
3952	-0.17342	3952	-0.06958
3953	-0.14586	3953	-0.06628
3954	-0.14077	3954	-0.08162
3955	-0.13014	3955	-0.06446
3956	-0.1508	3956	-0.06281
3957	-0.12332	3957	-0.07386
3958	-0.14665	3958	-0.08943
3959	-0.14012	3959	-0.05885
3960	-0.15887	3960	-0.06606
3961	-0.14464	3961	-0.07583
3962	-0.13099	3962	-0.06761
3963	-0.11334	3963	-0.07024
3964	-0.14534	3964	-0.06391
3965	-0.1255	3965	-0.06424
3966	-0.15913	3966	-0.0568
3967	-0.12284	3967	-0.04757
3968	-0.12073	3968	-0.04848
3969	-0.13724	3969	-0.05196
3970	-0.14218	3970	-0.0446
3971	-0.1332	3971	-0.06384
3972	-0.12797	3972	-0.04427
3973	-0.13574	3973	-0.06293
3974	-0.11778	3974	-0.05907
3975	-0.16415	3975	-0.07929
3976	-0.09239	3976	-0.05677
3977	-0.09441	3977	-0.0599
3978	-0.12984	3978	-0.06187
3979	-0.14922	3979	-0.06966
3980	-0.12007	3980	-0.04821
3981	-0.13203	3981	-0.05942
3982	-0.13788	3982	-0.05453
3983	-0.13501	3983	-0.05666
3984	-0.11146	3984	-0.05622
3985	-0.11614	3985	-0.05122
3986	-0.11194	3986	-0.05579
3987	-0.10782	3987	-0.07946
3988	-0.12854	3988	-0.07507
3989	-0.10574	3989	-0.05297
3990	-0.13318	3990	-0.05916
3991	-0.1081	3991	-0.06153
3992	-0.15	3992	-0.05073
3993	-0.11741	3993	-0.05877
3994	-0.15006	3994	-0.065
3995	-0.11523	3995	-0.04855
3996	-0.15446	3996	-0.06389
3997	-0.12464	3997	-0.05647
3998	-0.14819	3998	-0.04502
3999	-0.13382	3999	-0.05445
4000	-0.11635	4000	-0.05098
4001	-0.1347	4001	-0.06096
4002	-0.13265	4002	-0.05981
4003	-0.14111	4003	-0.04751
4004	-0.07493	4004	-0.04869
4005	-0.15378	4005	-0.06922
4006	-0.12459	4006	-0.06108
4007	-0.15373	4007	-0.06502
4008	-0.11631	4008	-0.04888
4009	-0.14025	4009	-0.04796
4010	-0.11798	4010	-0.0534
4011	-0.10405	4011	-0.06183
4012	-0.11629	4012	-0.02971
4013	-0.13576	4013	-0.06051
4014	-0.11436	4014	-0.05881
4015	-0.10779	4015	-0.06087
4016	-0.10951	4016	-0.06451
4017	-0.13721	4017	-0.04898
4018	-0.13659	4018	-0.04267
4019	-0.10317	4019	-0.06691
4020	-0.09396	4020	-0.05454
4021	-0.13342	4021	-0.04948
4022	-0.10834	4022	-0.05448
4023	-0.11003	4023	-0.05143
4024	-0.10368	4024	-0.06496
4025	-0.15372	4025	-0.05015
4026	-0.13762	4026	-0.05858
4027	-0.12252	4027	-0.07768
4028	-0.10681	4028	-0.05561
4029	-0.16054	4029	-0.04847
4030	-0.13377	4030	-0.05767
4031	-0.12452	4031	-0.0541
4032	-0.10216	4032	-0.05196
4033	-0.1303	4033	-0.0493
4034	-0.13898	4034	-0.04014
4035	-0.10755	4035	-0.05635
4036	-0.13806	4036	-0.05862
4037	-0.13054	4037	-0.05942
4038	-0.13181	4038	-0.06327
4039	-0.12975	4039	-0.06366
4040	-0.10858	4040	-0.04937
4041	-0.10727	4041	-0.07171
4042	-0.12768	4042	-0.06711
4043	-0.11043	4043	-0.07169
4044	-0.1029	4044	-0.04818
4045	-0.13944	4045	-0.05677
4046	-0.07431	4046	-0.06876
4047	-0.09871	4047	-0.04792
4048	-0.11297	4048	-0.04063
4049	-0.09296	4049	-0.03735
4050	-0.10895	4050	-0.05721
4051	-0.09386	4051	-0.05742
4052	-0.09422	4052	-0.04052
4053	-0.06323	4053	-0.04032
4054	-0.11901	4054	-0.05873
4055	-0.09911	4055	-0.04159
4056	-0.13161	4056	-0.05212
4057	-0.129	4057	-0.04233
4058	-0.09461	4058	-0.05162
4059	-0.11203	4059	-0.05775
4060	-0.14843	4060	-0.04757
4061	-0.0832	4061	-0.05336
4062	-0.10596	4062	-0.05995
4063	-0.11384	4063	-0.05331
4064	-0.11354	4064	-0.06248
4065	-0.11092	4065	-0.05236
4066	-0.1309	4066	-0.04111
4067	-0.12657	4067	-0.04502
4068	-0.12905	4068	-0.04597
4069	-0.10417	4069	-0.05647
4070	-0.08925	4070	-0.04455
4071	-0.08958	4071	-0.05762
4072	-0.10543	4072	-0.06377
4073	-0.09364	4073	-0.05225
4074	-0.10571	4074	-0.04223
4075	-0.08291	4075	-0.05615
4076	-0.04944	4076	-0.06301
4077	-0.09103	4077	-0.04086
4078	-0.08751	4078	-0.04018
4079	-0.11259	4079	-0.03884
4080	-0.09159	4080	-0.04779
4081	-0.11464	4081	-0.05469
4082	-0.08082	4082	-0.04485
4083	-0.10748	4083	-0.05421
4084	-0.12534	4084	-0.06102
4085	-0.10242	4085	-0.04822
4086	-0.08999	4086	-0.04168
4087	-0.12593	4087	-0.05765
4088	-0.11827	4088	-0.06223
4089	-0.07445	4089	-0.05864
4090	-0.10981	4090	-0.04804
4091	-0.11345	4091	-0.05217
4092	-0.091	4092	-0.07123
4093	-0.05948	4093	-0.05935
4094	-0.11051	4094	-0.05777
4095	-0.10488	4095	-0.04097
4096	-0.117	4096	-0.04051
4097	-0.09547	4097	-0.03456
4098	-0.11129	4098	-0.04128
4099	-0.09408	4099	-0.04383
4100	-0.07327	4100	-0.04231
4101	-0.11233	4101	-0.04003
4102	-0.07641	4102	-0.03893
4103	-0.09572	4103	-0.06552
4104	-0.10088	4104	-0.0403
4105	-0.0872	4105	-0.05662
4106	-0.08664	4106	-0.0578
4107	-0.11224	4107	-0.04625
4108	-0.06684	4108	-0.06568
4109	-0.0736	4109	-0.03823
4110	-0.09105	4110	-0.04316
4111	-0.10314	4111	-0.02576
4112	-0.10481	4112	-0.04112
4113	-0.09673	4113	-0.04702
4114	-0.1157	4114	-0.04135
4115	-0.03967	4115	-0.01865
4116	-0.0509	4116	-0.04329
4117	-0.11792	4117	-0.03924
4118	-0.1037	4118	-0.03799
4119	-0.0941	4119	-0.042
4120	-0.09921	4120	-0.05221
4121	-0.09482	4121	-0.04818
4122	-0.09418	4122	-0.04993
4123	-0.07939	4123	-0.04242
4124	-0.10865	4124	-0.04166
4125	-0.10685	4125	-0.05247
4126	-0.09318	4126	-0.02588
4127	-0.054	4127	-0.04711
4128	-0.09965	4128	-0.04251
4129	-0.08012	4129	-0.04553
4130	-0.0922	4130	-0.03743
4131	-0.08447	4131	-0.04746
4132	-0.0921	4132	-0.0319
4133	-0.09351	4133	-0.04143
4134	-0.0452	4134	-0.04492
4135	-0.08051	4135	-0.02286
4136	-0.08098	4136	-0.04752
4137	-0.11847	4137	-0.04162
4138	-0.0819	4138	-0.04549
4139	-0.09666	4139	-0.03852
4140	-0.09406	4140	-0.03677
4141	-0.08428	4141	-0.03738
4142	-0.09231	4142	-0.0305
4143	-0.0965	4143	-0.04547
4144	-0.08266	4144	-0.03301
4145	-0.11092	4145	-0.05285
4146	-0.10724	4146	-0.05725
4147	-0.10781	4147	-0.05252
4148	-0.10276	4148	-0.04169
4149	-0.07431	4149	-0.04102
4150	-0.09942	4150	-0.033
4151	-0.116	4151	-0.0189
4152	-0.06763	4152	-0.03658
4153	-0.09811	4153	-0.03956
4154	-0.07008	4154	-0.04071
4155	-0.07133	4155	-0.03001
4156	-0.04267	4156	-0.04244
4157	-0.09535	4157	-0.03184
4158	-0.08906	4158	-0.03391
4159	-0.07778	4159	-0.03749
4160	-0.06534	4160	-0.03191
4161	-0.07966	4161	-0.03744
4162	-0.07958	4162	-0.02976
4163	-0.07776	4163	-0.04022
4164	-0.08398	4164	-0.04133
4165	-0.08808	4165	-0.02625
4166	-0.08544	4166	-0.0413
4167	-0.09295	4167	-0.03468
4168	-0.10761	4168	-0.02863
4169	-0.11762	4169	-0.03014
4170	-0.08679	4170	-0.03333
4171	-0.08111	4171	-0.04576
4172	-0.05165	4172	-0.04752
4173	-0.09564	4173	-0.04467
4174	-0.06585	4174	-0.03866
4175	-0.06052	4175	-0.02877
4176	-0.10402	4176	-0.04806
4177	-0.10693	4177	-0.0305
4178	-0.08435	4178	-0.0382
4179	-0.09626	4179	-0.03376
4180	-0.086	4180	-0.05262
4181	-0.09756	4181	-0.0458
4182	-0.06104	4182	-0.0165
4183	-0.03639	4183	-0.04034
4184	-0.08476	4184	-0.04488
4185	-0.09989	4185	-0.02029
4186	-0.07843	4186	-0.04662
4187	-0.07455	4187	-0.03923
4188	-0.07179	4188	-0.04089
4189	-0.08207	4189	-0.04291
4190	-0.0996	4190	-0.05332
4191	-0.05941	4191	-0.04683
4192	-0.05296	4192	-0.02877
4193	-0.0836	4193	-0.02304
4194	-0.0768	4194	-0.04424
4195	-0.06029	4195	-0.02223
4196	-0.07674	4196	-0.0322
4197	-0.06153	4197	-0.02682
4198	-0.04627	4198	-0.01372
4199	-0.11363	4199	-0.0345
4200	-0.09203	4200	-0.03533
4201	-0.08673	4201	-0.04381
4202	-0.04363	4202	-0.03134
4203	-0.05267	4203	-0.02678
4204	-0.05054	4204	-0.0249
4205	-0.04028	4205	-0.01642
4206	-0.06089	4206	-0.03874
4207	-0.05647	4207	-0.02472
4208	-0.08353	4208	-0.04116
4209	-0.0769	4209	-0.02719
4210	-0.05712	4210	-0.03608
4211	-0.08398	4211	-0.02868
4212	-0.05921	4212	-0.03097
4213	-0.05437	4213	-0.02755
4214	-0.09125	4214	-0.01532
4215	-0.0736	4215	-0.02324
4216	-0.03245	4216	-0.0221
4217	-0.07034	4217	-0.01503
4218	-0.05474	4218	-0.01302
4219	-0.03621	4219	-0.02355
4220	-0.01193	4220	-0.02277
4221	-0.05962	4221	-0.03385
4222	-0.07967	4222	-0.0352
4223	-0.02537	4223	-0.00559
4224	-0.04387	4224	-0.02783
4225	-0.03497	4225	-0.04228
4226	-0.09435	4226	-0.01281
4227	-0.06203	4227	-0.01937
4228	-0.04479	4228	-0.02732
4229	-0.07543	4229	-0.01402
4230	-0.07412	4230	-0.02014
4231	-0.03214	4231	-0.03266
4232	-0.06503	4232	-0.00842
4233	-0.07338	4233	-0.02587
4234	-0.06258	4234	-0.03065
4235	-0.07436	4235	-0.03799
4236	-0.0662	4236	-0.02997
4237	-0.06906	4237	-0.03385
4238	-0.05354	4238	-0.03527
4239	-0.0505	4239	-0.02962
4240	-0.07248	4240	-0.02945
4241	-0.06277	4241	-0.02078
4242	-0.03229	4242	-0.02395
4243	-0.05906	4243	-0.01282
4244	-0.03956	4244	-0.02561
4245	-0.07869	4245	-0.03249
4246	-0.06533	4246	-0.02243
4247	-0.06427	4247	-0.01297
4248	-0.05074	4248	-0.02341
4249	-0.06218	4249	-0.03502

## Sheet: Fig. 5a
H-Mo2C/NG		Mo2C/NG		Pt/C
E (V vs. RHE)	j (mA cm–2)	E (V vs. RHE)	j (mA cm–2)	E (V vs. RHE)	j (mA cm–2)
0	2.29299e-06	0	2.80255e-06	0	-3.33333e-06
-0.001	-0.78471	-0.001	-0.03719	-0.001	-0.35445
-0.002	-1.70191	-0.002	-0.07439	-0.002	-0.72445
-0.003	-2.61911	-0.003	-0.11159	-0.003	-1.112
-0.004	-3.44968	-0.004	-0.14675	-0.004	-1.52267
-0.005	-4.32611	-0.005	-0.18293	-0.005	-1.9404
-0.006	-5.26369	-0.006	-0.22216	-0.006	-2.375
-0.007	-6.20127	-0.007	-0.26446	-0.007	-2.84123
-0.008	-7.1949	-0.008	-0.29605	-0.008	-3.33556
-0.009	-8.21401	-0.009	-0.32815	-0.009	-3.82111
-0.01	-9.2586	-0.01	-0.37503	-0.01	-4.33223
-0.011	-10.3134	-0.011	-0.40458	-0.011	-4.87111
-0.012	-11.3885	-0.012	-0.4428	-0.012	-5.41778
-0.013	-12.4841	-0.013	-0.48305	-0.013	-5.98778
-0.014	-13.5694	-0.014	-0.5177	-0.014	-6.58889
-0.015	-14.6191	-0.015	-0.55694	-0.015	-7.2
-0.016	-15.6586	-0.016	-0.5921	-0.016	-7.82889
-0.017	-16.7949	-0.017	-0.6293	-0.017	-8.48667
-0.018	-17.9465	-0.018	-0.67057	-0.018	-9.17111
-0.019	-19.2051	-0.019	-0.69911	-0.019	-9.87223
-0.02	-20.5096	-0.02	-0.7363	-0.02	-10.5911
-0.021	-21.7529	-0.021	-0.76688	-0.021	-11.3467
-0.022	-23.1796	-0.022	-0.79796	-0.022	-12.1144
-0.023	-24.4535	-0.023	-0.83618	-0.023	-12.9122
-0.024	-25.5236	-0.024	-0.86624	-0.024	-13.7244
-0.025	-26.6446	-0.025	-0.89834	-0.025	-14.5578
-0.026	-28.0204	-0.026	-0.93554	-0.026	-15.4133
-0.027	-29.4981	-0.027	-0.97172	-0.027	-16.28
-0.028	-30.8739	-0.028	-1.00942	-0.028	-17.18
-0.029	-32.2497	-0.029	-1.04509	-0.029	-18.1022
-0.03	-33.5745	-0.03	-1.07923	-0.03	-19.0578
-0.031	-34.9503	-0.031	-1.11388	-0.031	-20.0245
-0.032	-36.3771	-0.032	-1.15006	-0.032	-21.0356
-0.033	-37.7529	-0.033	-1.18828	-0.033	-22.0467
-0.034	-39.1287	-0.034	-1.22089	-0.034	-23.08
-0.035	-40.4535	-0.035	-1.26063	-0.035	-24.1356
-0.036	-41.9312	-0.036	-1.2963	-0.036	-25.2245
-0.037	-43.4089	-0.037	-1.33248	-0.037	-26.3578
-0.038	-45.0904	-0.038	-1.36764	-0.038	-27.4911
-0.039	-46.8229	-0.039	-1.4028	-0.039	-28.6467
-0.04	-48.4535	-0.04	-1.43541	-0.04	-29.8244
-0.041	-49.8802	-0.041	-1.47363	-0.041	-31.0022
-0.042	-51.2561	-0.042	-1.51083	-0.042	-32.2022
-0.043	-52.7338	-0.043	-1.54904	-0.043	-33.4245
-0.044	-54.3643	-0.044	-1.59133	-0.044	-34.6689
-0.045	-56.1478	-0.045	-1.62649	-0.045	-35.9245
-0.046	-57.7783	-0.046	-1.66624	-0.046	-37.2022
-0.047	-59.358	-0.047	-1.70191	-0.047	-38.5245
-0.048	-60.9885	-0.048	-1.7386	-0.048	-39.8467
-0.049	-62.6701	-0.049	-1.78344	-0.049	-41.18
-0.05	-64.3516	-0.05	-1.82165	-0.05	-42.5467
-0.051	-65.9822	-0.051	-1.85783	-0.051	-43.9022
-0.052	-67.6127	-0.052	-1.90318	-0.052	-45.3022
-0.053	-69.1414	-0.053	-1.94395	-0.053	-46.7356
-0.054	-70.772	-0.054	-1.98573	-0.054	-48.1689
-0.055	-72.4026	-0.055	-2.02344	-0.055	-49.6467
-0.056	-74.186	-0.056	-2.06675	-0.056	-51.1245
-0.057	-76.1223	-0.057	-2.10955	-0.057	-52.6467
-0.058	-78.0076	-0.058	-2.15337	-0.058	-54.2133
-0.059	-79.7911	-0.059	-2.19669	-0.059	-55.8467
-0.06	-81.6255	-0.06	-2.23643	-0.06	-57.5245
-0.061	-83.5108	-0.061	-2.27414	-0.061	-59.2578
-0.062	-85.1414	-0.062	-2.32356	-0.062	-61.0245
-0.063	-86.9248	-0.063	-2.36739	-0.063	-62.8467
-0.064	-88.7592	-0.064	-2.41325	-0.064	-64.7133
-0.065	-90.5427	-0.065	-2.45911	-0.065	-66.5911
-0.066	-92.3771	-0.066	-2.50497	-0.066	-68.5022
-0.067	-94.3134	-0.067	-2.55083	-0.067	-70.4244
-0.068	-96.2497	-0.068	-2.59669	-0.068	-72.4022
-0.069	-98.2369	-0.069	-2.64254	-0.069	-74.38
-0.07	-100.275	-0.07	-2.6884	-0.07	-76.3578
-0.071	-102.11	-0.071	-2.73426	-0.071	-78.3467
-0.072	-103.893	-0.072	-2.78522	-0.072	-80.3689
-0.073	-105.676	-0.073	-2.83618	-0.073	-82.4022
-0.074	-107.154	-0.074	-2.88713	-0.074	-84.4467
-0.075	-109.09	-0.075	-2.93299	-0.075	-86.4911
-0.076	-111.332	-0.076	-2.99414	-0.076	-88.5578
-0.077	-113.778	-0.077	-3.04509	-0.077	-90.6356
-0.078	-115.715	-0.078	-3.09605	-0.078	-92.7133
-0.079	-117.447	-0.079	-3.1521	-0.079	-94.8022
-0.08	-119.282	-0.08	-3.20815	-0.08	-96.8911
-0.081	-121.269	-0.081	-3.2693	-0.081	-99.0022
-0.082	-123.511	-0.082	-3.33044	-0.082	-101.124
-0.083	-125.753	-0.083	-3.39159	-0.083	-103.236
-0.084	-127.842	-0.084	-3.45274	-0.084	-105.369
-0.085	-129.778	-0.085	-3.51898	-0.085	-107.569
-0.086	-131.766	-0.086	-3.58012	-0.086	-109.736
-0.087	-133.651	-0.087	-3.64637	-0.087	-111.847
-0.088	-135.587	-0.088	-3.71261	-0.088	-113.947
-0.089	-137.625	-0.089	-3.78395	-0.089	-116.169
-0.09	-139.715	-0.09	-3.85528	-0.09	-118.391
-0.091	-141.855	-0.091	-3.92153	-0.091	-120.502
-0.092	-144.046	-0.092	-3.99796	-0.092	-122.724
-0.093	-145.88	-0.093	-4.07949	-0.093	-124.947
-0.094	-147.868	-0.094	-4.15083	-0.094	-127.058
-0.095	-150.11	-0.095	-4.23745	-0.095	-129.28
-0.096	-152.657	-0.096	-4.31898	-0.096	-131.391
-0.097	-154.746	-0.097	-4.40051	-0.097	-133.613
-0.098	-156.785	-0.098	-4.48713	-0.098	-135.836
-0.099	-158.721	-0.099	-4.56866	-0.099	-138.058
-0.1	-160.606	-0.1	-4.66038	-0.1	-140.28
-0.101	-162.645	-0.101	-4.747	-0.101	-142.502
-0.102	-164.989	-0.102	-4.83363	-0.102	-144.724
-0.103	-167.332	-0.103	-4.93044	-0.103	-146.947
-0.104	-169.676	-0.104	-5.02726	-0.104	-149.058
-0.105	-171.918	-0.105	-5.12917	-0.105	-151.391
-0.106	-174.008	-0.106	-5.22598	-0.106	-153.613
-0.107	-176.097	-0.107	-5.3228	-0.107	-155.836
-0.108	-178.084	-0.108	-5.4349	-0.108	-158.058
-0.109	-179.969	-0.109	-5.547	-0.109	-160.28
-0.11	-181.906	-0.11	-5.65401	-0.11	-162.502
-0.111	-183.944	-0.111	-5.77121	-0.111	-164.724
-0.112	-186.237	-0.112	-5.87821	-0.112	-166.947
-0.113	-188.632	-0.113	-5.99541	-0.113	-169.169
-0.114	-191.078	-0.114	-6.1177	-0.114	-171.502
-0.115	-193.371	-0.115	-6.2349	-0.115	-173.724
-0.116	-195.664	-0.116	-6.36229	-0.116	-175.947
-0.117	-197.804	-0.117	-6.49477	-0.117	-178.169
-0.118	-199.689	-0.118	-6.62216	-0.118	-180.391
-0.119	-201.625	-0.119	-6.75465	-0.119	-182.724
-0.12	-203.868	-0.12	-6.89732	-0.12	-184.947
-0.121	-206.313	-0.121	-7.0349	-0.121	-187.169
-0.122	-208.708	-0.122	-7.18267	-0.122	-189.502
-0.123	-210.899	-0.123	-7.34063	-0.123	-191.724
-0.124	-213.09	-0.124	-7.4884	-0.124	-193.947
-0.125	-215.383	-0.125	-7.63108	-0.125	-196.28
-0.126	-217.625	-0.126	-7.78395	-0.126	-198.502
-0.127	-219.868	-0.127	-7.94191	-0.127	-200
-0.128	-221.906	-0.128	-8.11006
-0.129	-223.791	-0.129	-8.28331
-0.13	-225.727	-0.13	-8.45656
-0.131	-227.969	-0.131	-8.62981
-0.132	-230.364	-0.132	-8.80815
-0.133	-232.861	-0.133	-8.98649
-0.134	-235.562	-0.134	-9.16993
-0.135	-238.059	-0.135	-9.35847
-0.136	-239.995	-0.136	-9.54191
-0.137	-241.778	-0.137	-9.74573
-0.138	-243.715	-0.138	-9.95465
-0.139	-246.161	-0.139	-10.1585
-0.14	-248.912	-0.14	-10.3674
-0.141	-251.46	-0.141	-10.5814
-0.142	-253.6	-0.142	-10.7954
-0.143	-255.638	-0.143	-11.0247
-0.144	-257.778	-0.144	-11.254
-0.145	-260.02	-0.145	-11.4782
-0.146	-262.262	-0.146	-11.7075
-0.147	-264.352	-0.147	-11.9317
-0.148	-266.543	-0.148	-12.1763
-0.149	-268.938	-0.149	-12.4209
-0.15	-271.027	-0.15	-12.6757
-0.151	-271.944	-0.151	-12.9355
-0.152	-274.135	-0.152	-13.1954
-0.153	-278.415	-0.153	-13.4655
-0.154	-282.492	-0.154	-13.7406
-0.155	-285.039	-0.155	-14.0107
-0.156	-286.161	-0.156	-14.291
-0.157	-286.721	-0.157	-14.5814
-0.158	-287.842	-0.158	-14.8718
-0.159	-290.237	-0.159	-15.1623
-0.16	-293.498	-0.16	-15.468
-0.161	-296.759	-0.161	-15.7738
-0.162	-299.409	-0.162	-16.0693
-0.163	-301.396	-0.163	-16.3852
-0.164	-303.791	-0.164	-16.7062
-0.165	-305.778	-0.165	-17.0374
-0.166	-307.256	-0.166	-17.3636
-0.167	-308.785	-0.167	-17.6897
-0.168	-310.823	-0.168	-18.0413
-0.169	-313.269	-0.169	-18.3776
-0.17	-316.122	-0.17	-18.7343
-0.171	-319.434	-0.171	-19.0655
-0.172	-322.441	-0.172	-19.4273
-0.173	-324.734	-0.173	-19.789
-0.174	-327.078	-0.174	-20.161
-0.175	-329.218	-0.175	-20.5228
-0.176	-331.409	-0.176	-20.8999
-0.177	-333.498	-0.177	-21.2667
-0.178	-335.282	-0.178	-21.6336
-0.179	-337.116	-0.179	-22.0056
-0.18	-338.899	-0.18	-22.398
-0.181	-341.294	-0.181	-22.7903
-0.182	-344.199	-0.182	-23.1878
-0.183	-347.256	-0.183	-23.6005
-0.184	-349.957	-0.184	-24.0183
-0.185	-351.434	-0.185	-24.4311
-0.186	-352.657	-0.186	-24.854
-0.187	-354.899	-0.187	-25.2769
-0.188	-357.549	-0.188	-25.7152
-0.189	-360.148	-0.189	-26.1381
-0.19	-363.256	-0.19	-26.5763
-0.191	-366.059	-0.191	-27.0298
-0.192	-368.504	-0.192	-27.468
-0.193	-371.001	-0.193	-27.9215
-0.194	-372.989	-0.194	-28.3852
-0.195	-374.772	-0.195	-28.8438
-0.196	-376.759	-0.196	-29.2922
-0.197	-379.256	-0.197	-29.7712
-0.198	-382.059	-0.198	-30.2451
-0.199	-384.708	-0.199	-30.7139
-0.2	-387.052	-0.2	-31.2031
-0.201	-389.294	-0.201	-31.6922
-0.202	-391.638	-0.202	-32.1661
-0.203	-393.982	-0.203	-32.6553
-0.204	-396.071	-0.204	-33.1597
-0.205	-397.651	-0.205	-33.6795
-0.206	-399.434	-0.206	-34.1788
-0.207	-401.116	-0.207	-34.6986
-0.208	-404.326	-0.208	-35.2133
-0.209	-408.097	-0.209	-35.7279
-0.21	-410.899	-0.21	-36.2476
-0.211	-412.632	-0.211	-36.798
-0.212	-414.874	-0.212	-37.333
-0.213	-416.912	-0.213	-37.8731
-0.214	-418.848	-0.214	-38.4234
-0.215	-421.09	-0.215	-38.9687
-0.216	-423.587	-0.216	-39.519
-0.217	-426.186	-0.217	-40.0846
-0.218	-428.887	-0.218	-40.6451
-0.219	-431.689	-0.219	-41.2209
-0.22	-434.288	-0.22	-41.8018
-0.221	-436.683	-0.221	-42.398
-0.222	-438.619	-0.222	-42.9636
-0.223	-440.352	-0.223	-43.5547
-0.224	-441.473	-0.224	-44.1712
-0.225	-443.715	-0.225	-44.7674
-0.226	-446.211	-0.226	-45.3687
-0.227	-449.575	-0.227	-45.975
-0.228	-453.09	-0.228	-46.5814
-0.229	-455.383	-0.229	-47.1929
-0.23	-457.014	-0.23	-47.7941
-0.231	-458.95	-0.231	-48.4413
-0.232	-461.498	-0.232	-49.0527
-0.233	-464.403	-0.233	-49.6642
-0.234	-467.307	-0.234	-50.3266
-0.235	-469.753	-0.235	-50.9381
-0.236	-471.944	-0.236	-51.5496
-0.237	-473.982	-0.237	-52.212
-0.238	-476.122	-0.238	-52.8744
-0.239	-478.415	-0.239	-53.5368
-0.24	-480.657	-0.24	-54.1992
-0.241	-483.205	-0.241	-54.8616
-0.242	-485.753	-0.242	-55.5241
-0.243	-487.282	-0.243	-56.1865
-0.244	-489.829	-0.244	-56.8489
-0.245	-492.377	-0.245	-57.5113
-0.246	-495.434	-0.246	-58.2247
-0.247	-498.492	-0.247	-58.8871
-0.248	-501.039	-0.248	-59.6005
-0.249	-503.078	-0.249	-60.2629
-0.25	-504.606	-0.25	-60.9763
-0.251	-507.154	-0.251	-61.6387
-0.252	-509.702	-0.252	-62.3521
-0.253	-512.25	-0.253	-63.0655
-0.254	-515.307	-0.254	-63.7788
-0.255	-517.855	-0.255	-64.4922
-0.256	-520.403	-0.256	-65.2056
-0.257	-522.95	-0.257	-65.9699
-0.258	-525.498	-0.258	-66.7343
-0.259	-527.536	-0.259	-67.4986
-0.26	-529.575	-0.26	-68.212
-0.261	-531.103	-0.261	-68.9763
-0.262	-532.632	-0.262	-69.6897
-0.263	-535.689	-0.263	-70.454
-0.264	-538.746	-0.264	-71.2693
-0.265	-541.804	-0.265	-72.0336
-0.266	-545.371	-0.266	-72.798
-0.267	-547.918	-0.267	-73.5623
-0.268	-549.957	-0.268	-74.3266
-0.269	-551.485	-0.269	-75.1419
-0.27	-553.014	-0.27	-75.9572
-0.271	-556.071	-0.271	-76.7215
-0.272	-558.619	-0.272	-77.5368
-0.273	-561.676	-0.273	-78.3521
-0.274	-564.224	-0.274	-79.1164
-0.275	-566.772	-0.275	-79.9827
-0.276	-569.32	-0.276	-80.798
-0.277	-571.868	-0.277	-81.6642
-0.278	-573.906	-0.278	-82.5814
-0.279	-575.944	-0.279	-83.3967
-0.28	-577.982	-0.28	-84.212
-0.281	-580.02	-0.281	-85.0273
-0.282	-582.568	-0.282	-85.8935
-0.283	-584.097	-0.283	-86.7597
-0.284	-586.645	-0.284	-87.575
-0.285	-591.231	-0.285	-88.4413
-0.286	-594.797	-0.286	-89.3075
-0.287	-596.326	-0.287	-90.1228
-0.288	-598.364	-0.288	-91.04
-0.289	-600.403	-0.289	-91.9572
-0.29	-602.441	-0.29	-92.7725
-0.291	-604.479	-0.291	-93.7406
-0.292	-607.027	-0.292	-94.6578
-0.293	-610.594	-0.293	-95.5241
-0.294	-613.651	-0.294	-96.3903
-0.295	-616.199	-0.295	-97.3075
-0.296	-618.237	-0.296	-98.1738
-0.297	-620.275	-0.297	-99.091
-0.298	-622.313	-0.298	-100.008
-0.299	-624.352	-0.299	-100.925
-0.3	-625.371	-0.3	-101.843
-0.301	-628.428	-0.301	-102.76
-0.302	-630.976	-0.302	-103.677
-0.303	-634.033	-0.303	-104.594
-0.304	-637.6	-0.304	-105.562
-0.305	-640.657	-0.305	-106.581
-0.306	-643.205	-0.306	-107.55
-0.307	-644.224	-0.307	-108.518
-0.308	-646.262	-0.308	-109.69
-0.309	-649.32	-0.309	-110.658
-0.31	-652.887	-0.31	-111.626
-0.311	-655.944	-0.311	-112.594
-0.312	-657.982	-0.312	-113.562
-0.313	-659.511	-0.313	-114.53
-0.314	-661.549	-0.314	-115.55
-0.315	-664.606	-0.315	-116.518
-0.316	-667.154	-0.316	-117.486
-0.317	-669.702	-0.317	-118.505
-0.318	-671.74	-0.318	-119.524
-0.319	-674.288	-0.319	-120.543
-0.32	-677.855	-0.32	-121.562
-0.321	-679.383	-0.321	-122.581
-0.322	-678.874	-0.322	-123.55
-0.323	-682.95	-0.323	-124.569
-0.324	-689.065	-0.324	-125.588
-0.325	-694.67	-0.325	-126.658
-0.326	-697.218	-0.326	-127.677
-0.327	-697.218	-0.327	-128.696
-0.328	-696.199	-0.328	-129.715
-0.329	-695.689	-0.329	-130.734
-0.33	-697.218	-0.33	-131.957
-0.331	-701.804	-0.331	-133.843
-0.332	-706.39	-0.332	-135.269
-0.333	-709.447	-0.333	-136.339
-0.334	-711.485	-0.334	-137.358
-0.335	-713.014	-0.335	-138.479
-0.336	-714.543	-0.336	-139.55
-0.337	-717.09	-0.337	-140.671
-0.338	-719.129	-0.338	-141.69
-0.339	-722.186	-0.339	-142.709
-0.34	-724.734	-0.34	-143.779
-0.341	-728.301	-0.341	-144.849
-0.342	-730.339	-0.342	-145.97
-0.343	-731.358	-0.343	-147.04
-0.344	-733.906	-0.344	-148.161
-0.345	-736.453	-0.345	-149.333
-0.346	-740.02	-0.346	-150.454
-0.347	-744.606	-0.347	-151.524
-0.348	-748.173	-0.348	-152.594
-0.349	-750.211	-0.349	-153.664
-0.35	-750.721	-0.35	-154.785
		-0.351	-155.906
		-0.352	-157.027
		-0.353	-158.148
		-0.354	-159.269
		-0.355	-160.39
		-0.356	-161.511
		-0.357	-162.683
		-0.358	-163.906
		-0.359	-165.129
		-0.36	-166.301
		-0.361	-167.473
		-0.362	-168.594
		-0.363	-169.817
		-0.364	-170.938
		-0.365	-172.11
		-0.366	-173.231
		-0.367	-174.403
		-0.368	-175.575
		-0.369	-176.747
		-0.37	-177.919
		-0.371	-179.142
		-0.372	-180.416
		-0.373	-181.588
		-0.374	-182.709
		-0.375	-183.932
		-0.376	-185.104
		-0.377	-186.327
		-0.378	-187.601
		-0.379	-188.874
		-0.38	-190.097
		-0.381	-191.422
		-0.382	-192.645
		-0.383	-193.817
		-0.384	-194.989
		-0.385	-196.314
		-0.386	-197.639
		-0.387	-198.862
		-0.388	-200.085
		-0.389	-201.308
		-0.39	-202.581
		-0.391	-203.804
		-0.392	-205.078
		-0.393	-206.301
		-0.394	-207.524
		-0.395	-208.747
		-0.396	-210.021
		-0.397	-211.295
		-0.398	-212.772
		-0.399	-214.046
		-0.4	-215.32
		-0.401	-216.543
		-0.402	-217.817
		-0.403	-219.142
		-0.404	-220.518
		-0.405	-221.792
		-0.406	-223.015
		-0.407	-224.339
		-0.408	-225.664
		-0.409	-226.989
		-0.41	-228.263
		-0.411	-229.69
		-0.412	-231.218
		-0.413	-232.492
		-0.414	-233.766
		-0.415	-235.142
		-0.416	-236.416
		-0.417	-237.741
		-0.418	-239.116
		-0.419	-240.441
		-0.42	-242.123
		-0.421	-243.448
		-0.422	-244.671
		-0.423	-245.995
		-0.424	-247.32
		-0.425	-248.696
		-0.426	-250.123
		-0.427	-251.499
		-0.428	-252.722
		-0.429	-253.995
		-0.43	-255.32
		-0.431	-256.645
		-0.432	-257.97
		-0.433	-259.448
		-0.434	-260.976
		-0.435	-262.352
		-0.436	-263.779
		-0.437	-265.104
		-0.438	-266.581
		-0.439	-268.212
		-0.44	-269.69
		-0.441	-271.116
		-0.442	-272.543
		-0.443	-273.817
		-0.444	-275.142
		-0.445	-276.671
		-0.446	-278.046
		-0.447	-279.371
		-0.448	-280.696
		-0.449	-282.123
		-0.45	-283.601
		-0.451	-284.976
		-0.452	-286.505
		-0.453	-288.034
		-0.454	-289.358
		-0.455	-290.734
		-0.456	-292.161
		-0.457	-293.588

## Sheet: Fig. 5b
H-Mo2C/NG			Mo2C/NG			Pt/C
Log |j| (mA cm–2)	E (V vs. RHE)	E (V vs. RHE)	Log |j| (mA cm–2)	E (V vs. RHE)	E (V vs. RHE)	Log |j| (mA cm–2)	E (V vs. RHE)	E (V vs. RHE)
0.85702	0.008	0.00289	0.85052		0.10352	0.52317	0.008	0.00277
0.91456	0.009	0.00506	0.85548		0.10421	0.58219	0.009	0.00479
0.96655	0.01	0.00702	0.8607	0.098	0.10492	0.63671	0.01	0.00666
1.0134	0.011	0.00879	0.86555	0.099	0.10559	0.68763	0.011	0.00841
1.05647	0.012	0.01041	0.87095	0.1	0.10633	0.73382	0.012	0.00999
1.09636	0.013	0.01191	0.87598	0.101	0.10703	0.77727	0.013	0.01148
1.13256	0.014	0.01328	0.88096	0.102	0.10771	0.81881	0.014	0.01291
1.16492	0.015	0.0145	0.88645	0.103	0.10847	0.85733	0.015	0.01423
1.19475	0.016	0.01562	0.89188	0.104	0.10921	0.8937	0.016	0.01547
1.22518	0.017	0.01677	0.89752	0.105	0.10999	0.92874	0.017	0.01667
1.25398	0.018	0.01785	0.90281	0.106	0.11072	0.96242	0.018	0.01783
1.28342	0.019	0.01896	0.90804	0.107	0.11144	0.99442	0.019	0.01893
1.31196	0.02	0.02004	0.91402	0.108	0.11226	1.02494	0.02	0.01997
1.33752	0.021	0.021	0.91991	0.109	0.11307	1.05487	0.021	0.021
1.36511	0.022	0.02204	0.92546	0.11	0.11383	1.0833	0.022	0.02198
1.38834	0.023	0.02292	0.93146	0.111	0.11466	1.111	0.023	0.02292
1.40694	0.024	0.02362	0.93687	0.112	0.1154	1.13749	0.024	0.02383
1.42561	0.025	0.02432	0.94272	0.113	0.11621	1.1631	0.025	0.02471
1.44747	0.026	0.02514	0.94874	0.114	0.11703	1.1879	0.026	0.02556
1.46979	0.027	0.02598	0.95443	0.115	0.11782	1.21165	0.027	0.02638
1.48959	0.028	0.02673	0.96053	0.116	0.11866	1.23502	0.028	0.02718
1.50853	0.029	0.02744	0.96678	0.117	0.11952	1.25773	0.029	0.02796
1.52601	0.03	0.0281	0.97272	0.118	0.12033	1.28007	0.03	0.02872
1.54345	0.031	0.02876	0.9788	0.119	0.12117	1.30156	0.031	0.02946
1.56083	0.032	0.02942	0.98526	0.12	0.12206	1.32295	0.032	0.03019
1.57695	0.033	0.03002	0.9914	0.121	0.1229	1.34334	0.033	0.03089
1.59249	0.034	0.03061	0.99789	0.122	0.12379	1.36324	0.034	0.03157
1.60696	0.035	0.03115	1.00473	0.123	0.12474	1.38266	0.035	0.03224
1.62254	0.036	0.03174	1.01103	0.124	0.1256	1.40182	0.036	0.0329
1.63758	0.037	0.03231	1.01703	0.125	0.12643	1.42091	0.037	0.03355
1.65408		0.03293	1.02337	0.126	0.1273	1.43919	0.038	0.03418
1.67046		0.03355	1.02982	0.127	0.12819	1.45707	0.039	0.03479
			1.03659	0.128	0.12912	1.47457	0.04	0.03539
			1.04345	0.129	0.13006	1.49139	0.041	0.03597
			1.0502	0.13	0.13099	1.50789	0.042	0.03653
			1.05686	0.131	0.1319	1.52406	0.043	0.03709
			1.0636	0.132	0.13283	1.53994	0.044	0.03763
			1.07024	0.133	0.13375	1.55539		0.03816
			1.07696	0.134	0.13467	1.57057		0.03868
			1.08377	0.135	0.13561	1.58574		0.0392
			1.09029	0.136	0.1365
			1.09742	0.137	0.13748
			1.10461	0.138	0.13847
			1.11151	0.139	0.13942
			1.11847	0.14	0.14038
			1.12549	0.141	0.14135
			1.1324	0.142	0.1423
			1.13968	0.143	0.1433
			1.14684	0.144	0.14428
			1.15373	0.145	0.14523
			1.16066	0.146	0.14618
			1.16734	0.147	0.1471
			1.1745	0.148	0.14809
			1.18155	0.149	0.14906
			1.18878	0.15	0.15005
			1.19602	0.151	0.15105
			1.20315	0.152	0.15203
			1.21044	0.153	0.15303
			1.21774	0.154	0.15403
			1.22478	0.155	0.155
			1.23198	0.156	0.15599
			1.23931	0.157	0.157
			1.24652	0.158	0.15799
			1.25361	0.159	0.15897
			1.26095	0.16	0.15998
			1.26817	0.161	0.16097
			1.27504	0.162	0.16191
			1.28226	0.163	0.16291
			1.28948	0.164	0.1639
			1.2968	0.165	0.16491
			1.3039	0.166	0.16588
			1.31088	0.167	0.16684
			1.31828	0.168	0.16786
			1.32524	0.169	0.16882
			1.3325	0.17	0.16982
			1.33914	0.171	0.17073
			1.34628	0.172	0.17171
			1.3533	0.173	0.17268
			1.3604	0.174	0.17366
			1.3672	0.175	0.17459
			1.37418	0.176	0.17555
			1.38086	0.177	0.17647
			1.38744	0.178	0.17737
			1.39401	0.179	0.17828
			1.40083	0.18	0.17922
			1.40755	0.181	0.18014
			1.41425	0.182	0.18106
			1.4211	0.183	0.182
			1.42793	0.184	0.18294
			1.43457	0.185	0.18386
			1.44127	0.186	0.18478
			1.44787	0.187	0.18569
			1.4546	0.188	0.18661
			1.461	0.189	0.18749
			1.46754	0.19	0.18839
			1.4742	0.191	0.18931
			1.48054	0.192	0.19018
			1.487	0.193	0.19107
			1.49352	0.194	0.19197
			1.49986	0.195	0.19284
			1.50598	0.196	0.19368
			1.51242	0.197	0.19457
			1.5187	0.198	0.19543
			1.52482	0.199	0.19627
			1.53112	0.2	0.19714
			1.53733	0.201	0.19799
			1.54326	0.202	0.19881
			1.5493	0.203	0.19964
			1.55544	0.204	0.20048
			1.56168	0.205	0.20134
			1.56759	0.206	0.20215
			1.57365	0.207	0.20299
			1.57958	0.208	0.2038
			1.58542	0.209	0.20461
			1.59125	0.21	0.20541
			1.59733		0.20624

## Sheet: Fig. 5c
H-Mo2C/NG		Mo2C/NG		Pt/C
E (V vs. RHE)	j (mA cm–2)	E (V vs. RHE)	j (mA cm–2)	E (V vs. RHE)	j (mA cm–2)
0.001	0	0	-0.2603	0	-0.17028
3.46945e-18	-0.06935	-0.001	-0.26681	-0.001	-0.19292
-0.001	-0.12031	-0.002	-0.27516	-0.002	-0.21387
-0.002	-0.19249	-0.003	-0.28125	-0.003	-0.2368
-0.003	-0.25619	-0.004	-0.29045	-0.004	-0.26072
-0.004	-0.32413	-0.005	-0.29894	-0.005	-0.28846
-0.005	-0.39773	-0.006	-0.30616	-0.006	-0.31408
-0.006	-0.46001	-0.007	-0.31578	-0.007	-0.34381
-0.007	-0.5506	-0.008	-0.32399	-0.008	-0.3724
-0.008	-0.61288	-0.009	-0.33461	-0.009	-0.40255
-0.009	-0.69497	-0.01	-0.34367	-0.01	-0.43793
-0.01	-0.75725	-0.011	-0.35456	-0.011	-0.47318
-0.011	-0.85491	-0.012	-0.36546	-0.012	-0.51253
-0.012	-0.94125	-0.013	-0.37877	-0.013	-0.55145
-0.013	-1.02193	-0.014	-0.39108	-0.014	-0.59533
-0.014	-1.10686	-0.015	-0.40368	-0.015	-0.63793
-0.015	-1.1932	-0.016	-0.41472	-0.016	-0.68563
-0.016	-1.28237	-0.017	-0.42958	-0.017	-0.73517
-0.017	-1.38145	-0.018	-0.4426	-0.018	-0.78726
-0.018	-1.47062	-0.019	-0.45718	-0.019	-0.84388
-0.019	-1.57678	-0.02	-0.47304	-0.02	-0.90488
-0.02	-1.66878	-0.021	-0.48662	-0.021	-0.96801
-0.021	-1.7707	-0.022	-0.50304	-0.022	-1.03553
-0.022	-1.87544	-0.023	-0.52074	-0.023	-1.10531
-0.023	-1.97876	-0.024	-0.53857	-0.024	-1.17806
-0.024	-2.09483	-0.025	-0.55839	-0.025	-1.25732
-0.025	-2.20099	-0.026	-0.57948	-0.026	-1.33984
-0.026	-2.29865	-0.027	-0.59858	-0.027	-1.42675
-0.027	-2.41896	-0.028	-0.62194	-0.028	-1.51734
-0.028	-2.53786	-0.029	-0.64473	-0.029	-1.61359
-0.029	-2.661	-0.03	-0.66737	-0.03	-1.71691
-0.03	-2.78273	-0.031	-0.69059	-0.031	-1.82449
-0.031	-2.91436	-0.032	-0.71451	-0.032	-1.93064
-0.032	-3.06298	-0.033	-0.7397	-0.033	-2.04529
-0.033	-3.20736	-0.034	-0.76518	-0.034	-2.16985
-0.034	-3.34182	-0.035	-0.79094	-0.035	-2.30007
-0.035	-3.49044	-0.036	-0.81755	-0.036	-2.43737
-0.036	-3.63906	-0.037	-0.84473	-0.037	-2.57608
-0.037	-3.78768	-0.038	-0.87445	-0.038	-2.73036
-0.038	-3.94479	-0.039	-0.90644	-0.039	-2.88747
-0.039	-4.10191	-0.04	-0.93616	-0.04	-3.05166
-0.04	-4.25336	-0.041	-0.97013	-0.041	-3.22435
-0.041	-4.42179	-0.042	-1.00326	-0.042	-3.40552
-0.042	-4.59447	-0.043	-1.03737	-0.043	-3.59377
-0.043	-4.77565	-0.044	-1.07162	-0.044	-3.79193
-0.044	-4.98089	-0.045	-1.10757	-0.045	-3.99575
-0.045	-5.16914	-0.046	-1.14409	-0.046	-4.21373
-0.046	-5.37013	-0.047	-1.18259	-0.047	-4.44161
-0.047	-5.57537	-0.048	-1.2201	-0.048	-4.68365
-0.048	-5.77353	-0.049	-1.26044	-0.049	-4.94551
-0.049	-6	-0.05	-1.30318	-0.05	-5.23708
-0.05	-6.20806	-0.051	-1.34805	-0.051	-5.55839
-0.051	-6.42745	-0.052	-1.39236	-0.052	-5.92074
-0.052	-6.68223	-0.053	-1.43666	-0.053	-6.32696
-0.053	-6.92002	-0.054	-1.48337	-0.054	-6.78698
-0.054	-7.14791	-0.055	-1.52866	-0.055	-7.28804
-0.055	-7.41684	-0.056	-1.5782	-0.056	-7.81175
-0.056	-7.67162	-0.057	-1.63199	-0.057	-8.38217
-0.057	-7.92639	-0.058	-1.68436	-0.058	-8.96674
-0.058	-8.19532	-0.059	-1.73815	-0.059	-9.56546
-0.059	-8.47841	-0.06	-1.79335	-0.06	-10.1798
-0.06	-8.77565	-0.061	-1.84855	-0.061	-10.811
-0.061	-9.07289	-0.062	-1.90234	-0.062	-11.4282
-0.062	-9.39844	-0.063	-1.96178	-0.063	-12.0297
-0.063	-9.72399	-0.064	-2.02548	-0.064	-12.6426
-0.064	-10.0354	-0.065	-2.09059	-0.065	-13.2569
-0.065	-10.3751	-0.066	-2.1557	-0.066	-13.8839
-0.066	-10.7006	-0.067	-2.21798	-0.067	-14.494
-0.067	-11.0545	-0.068	-2.28592	-0.068	-15.1309
-0.068	-11.4084	-0.069	-2.35527	-0.069	-15.7396
-0.069	-11.7622	-0.07	-2.42604	-0.07	-16.3482
-0.07	-12.1444	-0.071	-2.49965	-0.071	-16.9993
-0.071	-12.5124	-0.072	-2.57183	-0.072	-17.6362
-0.072	-12.8804	-0.073	-2.64827	-0.073	-18.2873
-0.073	-13.2767	-0.074	-2.7247	-0.074	-18.9526
-0.074	-13.6872	-0.075	-2.80255	-0.075	-19.5612
-0.075	-14.1118	-0.076	-2.88181	-0.076	-20.2123
-0.076	-14.5506	-0.077	-2.96108	-0.077	-20.8917
-0.077	-15.0318	-0.078	-3.04459	-0.078	-21.557
-0.078	-15.4706	-0.079	-3.13093	-0.079	-22.2222
-0.079	-15.9519	-0.08	-3.21727	-0.08	-22.8733
-0.08	-16.4331	-0.081	-3.30502	-0.081	-23.5527
-0.081	-16.9144	-0.082	-3.39278	-0.082	-24.218
-0.082	-17.4381	-0.083	-3.48762	-0.083	-24.8974
-0.083	-17.9476	-0.084	-3.58103	-0.084	-25.5909
-0.084	-18.4996	-0.085	-3.67304	-0.085	-26.2987
-0.085	-19.0234	-0.086	-3.7707	-0.086	-27.0771
-0.086	-19.5754	-0.087	-3.86978	-0.087	-27.7848
-0.087	-20.1415	-0.088	-3.96886	-0.088	-28.4643
-0.088	-20.736	-0.089	-4.06936	-0.089	-29.172
-0.089	-21.3022	-0.09	-4.17693	-0.09	-29.8797
-0.09	-21.925	-0.091	-4.28309	-0.091	-30.5874
-0.091	-22.5619	-0.092	-4.39066	-0.092	-31.2668
-0.092	-23.1847	-0.093	-4.49823	-0.093	-32.0028
-0.093	-23.8075	-0.094	-4.60863	-0.094	-32.7388
-0.094	-24.4869	-0.095	-4.71904	-0.095	-33.4183
-0.095	-25.138	-0.096	-4.83369	-0.096	-34.1401
-0.096	-25.8174	-0.097	-4.94834	-0.097	-34.9045
-0.097	-26.5393	-0.098	-5.06299	-0.098	-35.6263
-0.098	-27.2611	-0.099	-5.18188	-0.099	-36.3907
-0.099	-27.983	-0.1	-5.30502	-0.1	-37.1691
-0.1	-28.6907	-0.101	-5.42534	-0.101	-37.9759
-0.101	-29.4267	-0.102	-5.54989	-0.102	-38.7827
-0.102	-30.1911	-0.103	-5.67728	-0.103	-39.5754
-0.103	-30.9837	-0.104	-5.80467	-0.104	-40.2689
-0.104	-31.7764	-0.105	-5.93631	-0.105	-40.9766
-0.105	-32.5548	-0.106	-6.06936	-0.106	-41.7834
-0.106	-33.3475	-0.107	-6.20382	-0.107	-42.5478
-0.107	-34.1967	-0.108	-6.34253	-0.108	-43.3829
-0.108	-35.0602	-0.109	-6.48125	-0.109	-44.2746
-0.109	-35.9094	-0.11	-6.61854	-0.11	-45.0106
-0.11	-36.7304	-0.111	-6.75725	-0.111	-45.7466
-0.111	-37.6079	-0.112	-6.89738	-0.112	-46.511
-0.112	-38.5138	-0.113	-7.04176	-0.113	-47.2753
-0.113	-39.4055	-0.114	-7.19038	-0.114	-48.0255
-0.114	-40.3397	-0.115	-7.34041	-0.115	-48.8889
-0.115	-41.2456	-0.116	-7.49186	-0.116	-49.7098
-0.116	-42.2081	-0.117	-7.64614	-0.117	-50.4883
-0.117	-43.1281	-0.118	-7.80042	-0.118	-51.3093
-0.118	-44.0906	-0.119	-7.95754	-0.119	-52.1161
-0.119	-45.0955	-0.12	-8.11323	-0.12	-52.9087
-0.12	-46.0863	-0.121	-8.27459	-0.121	-53.6447
-0.121	-47.0913	-0.122	-8.43454	-0.122	-54.7912
-0.122	-48.0962	-0.123	-8.59731	-0.123	-55.782
-0.123	-49.1437	-0.124	-8.76008	-0.124	-56.8578
-0.124	-50.1911	-0.125	-8.92994	-0.125	-58.4006
-0.125	-51.2243	-0.126	-9.09979	-0.126	-59.2074
-0.126	-52.2576	-0.127	-9.27247	-0.127	-59.9434
-0.127	-53.3475	-0.128	-9.44657	-0.128	-60.7219
-0.128	-54.4232	-0.129	-9.62208	-0.129	-61.4579
-0.129	-55.5414	-0.13	-9.79759	-0.13	-62.2081
-0.13	-56.6454	-0.131	-9.97877	-0.131	-63.0007
-0.131	-57.7778	-0.132	-10.1599	-0.132	-63.7226
-0.132	-58.9243	-0.133	-10.3411	-0.133	-64.4303
-0.133	-60.0283	-0.134	-10.528	-0.134	-65.2796
-0.134	-61.2031	-0.135	-10.7148	-0.135	-66.0439
-0.135	-62.3921	-0.136	-10.903	-0.136	-66.7657
-0.136	-63.5386	-0.137	-11.0941	-0.137	-67.6999
-0.137	-64.7275	-0.138	-11.288	-0.138	-68.7898
-0.138	-65.9448	-0.139	-11.489	-0.139	-69.5683
-0.139	-67.0913	-0.14	-11.6844	-0.14	-70.4742
-0.14	-68.2519	-0.141	-11.8882	-0.141	-71.1536
-0.141	-69.4834	-0.142	-12.0878	-0.142	-71.9179
-0.142	-70.6723	-0.143	-12.2902	-0.143	-72.7672
-0.143	-71.9462	-0.144	-12.4954	-0.144	-73.5032
-0.144	-73.2201	-0.145	-12.702	-0.145	-74.2534
-0.145	-74.4657	-0.146	-12.9101	-0.146	-75.0035
-0.146	-75.7537	-0.147	-13.121	-0.147	-75.7962
-0.147	-77.0559	-0.148	-13.3333	-0.148	-76.5464
-0.148	-78.3298	-0.149	-13.5485	-0.149	-77.5655
-0.149	-79.6744	-0.15	-13.7636	-0.15	-78.7827
-0.15	-80.9766	-0.151	-13.983	-0.151	-79.5187
-0.151	-82.293	-0.152	-14.1967	-0.152	-80.1557
-0.152	-83.6235	-0.153	-14.4232	-0.153	-80.9059
-0.153	-84.9965	-0.154	-14.6497	-0.154	-81.7693
-0.154	-86.3128	-0.155	-14.8762	-0.155	-82.5619
-0.155	-87.6716	-0.156	-15.1026	-0.156	-83.4112
-0.156	-89.0587	-0.157	-15.3291	-0.157	-84.2887
-0.157	-90.46	-0.158	-15.5556	-0.158	-85.4211
-0.158	-91.833	-0.159	-15.7962	-0.159	-86.2987
-0.159	-93.2343	-0.16	-16.0368	-0.16	-87.1479
-0.16	-94.6355	-0.161	-16.2774	-0.161	-87.8273
-0.161	-96.1217	-0.162	-16.518	-0.162	-88.7615
-0.162	-97.6079	-0.163	-16.7445	-0.163	-89.8231
-0.163	-99.0517	-0.164	-16.9851	-0.164	-90.828
-0.164	-100.552	-0.165	-17.2258	-0.165	-91.7339
-0.165	-101.996	-0.166	-17.4805	-0.166	-92.7247
-0.166	-103.482	-0.167	-17.7353	-0.167	-93.4607
-0.167	-104.926	-0.168	-18.0042	-0.168	-94.041
-0.168	-106.412	-0.169	-18.259	-0.169	-95.0743
-0.169	-107.898	-0.17	-18.5138	-0.17	-96.1359
-0.17	-109.384	-0.171	-18.7686	-0.171	-96.9993
-0.171	-110.927	-0.172	-19.0375	-0.172	-97.7778
-0.172	-112.442	-0.173	-19.2923	-0.173	-98.4997
-0.173	-113.984	-0.174	-19.5612	-0.174	-100.354
-0.174	-115.513	-0.175	-19.816	-0.175	-102.208
-0.175	-117.028	-0.176	-20.0849	-0.176	-102.831
-0.176	-118.599	-0.177	-20.368	-0.177	-103.439
-0.177	-120.156	-0.178	-20.6369	-0.178	-104.133
-0.178	-121.727	-0.179	-20.9059	-0.179	-105.322
-0.179	-123.27	-0.18	-21.189	-0.18	-106.95
-0.18	-124.812	-0.181	-21.4579	-0.181	-107.771
-0.181	-126.369	-0.182	-21.741	-0.182	-108.563
-0.182	-127.997	-0.183	-22.0241	-0.183	-109.144
-0.183	-129.597	-0.184	-22.3072	-0.184	-109.965
-0.184	-131.21	-0.185	-22.6044	-0.185	-111.408
-0.185	-132.852	-0.186	-22.9016	-0.186	-112.201
-0.186	-134.452	-0.187	-23.1989	-0.187	-112.923
-0.187	-136.15	-0.188	-23.4961	-0.188	-113.97
-0.188	-137.849	-0.189	-23.7792	-0.189	-115.343
-0.189	-139.547	-0.19	-24.0764	-0.19	-115.853
-0.19	-141.104	-0.191	-24.3737	-0.191	-116.759
-0.191	-142.803	-0.192	-24.6851	-0.192	-117.311
-0.192	-144.501	-0.193	-24.9823	-0.193	-118.16
-0.193	-146.2	-0.194	-25.2796	-0.194	-118.981
-0.194	-147.898	-0.195	-25.5768	-0.195	-119.391
-0.195	-149.597	-0.196	-25.8882	-0.196	-119.958
-0.196	-151.295	-0.197	-26.2137	-0.197	-121.359
-0.197	-152.852	-0.198	-26.5251	-0.198	-122.633
-0.198	-154.551	-0.199	-26.8365	-0.199	-123.439
-0.199	-156.391	-0.2	-27.1621	-0.2	-124.062
-0.2	-158.089	-0.201	-27.4593	-0.201	-124.897
-0.201	-159.929	-0.202	-27.7848	-0.202	-125.449
-0.202	-161.769	-0.203	-28.1104	-0.203	-126.454
-0.203	-163.468	-0.204	-28.4501	-0.204	-127.417
-0.204	-165.308	-0.205	-28.804	-0.205	-127.757
-0.205	-167.148	-0.206	-29.1295	-0.206	-128.408
-0.206	-168.846	-0.207	-29.4551	-0.207	-129.512
-0.207	-170.686	-0.208	-29.7948	-0.208	-130.021
-0.208	-172.527	-0.209	-30.1345	-0.209	-130.517
-0.209	-174.367	-0.21	-30.4883	-0.21	-132.272
-0.21	-176.207	-0.211	-30.8139	-0.211	-133.687
-0.211	-178.047	-0.212	-31.1394	-0.212	-134.522
-0.212	-179.887	-0.213	-31.5074	-0.213	-135.697
-0.213	-181.727	-0.214	-31.8471	-0.214	-137.113
-0.214	-183.567	-0.215	-32.1868	-0.215	-138.273
-0.215	-185.407	-0.216	-32.5265	-0.216	-140.34
-0.216	-187.247	-0.217	-32.8662	-0.217	-142.392
-0.217	-189.229	-0.218	-33.2343	-0.218	-142.534
-0.218	-191.069	-0.219	-33.5881	-0.219	-145.223
-0.219	-193.05	-0.22	-33.9561	-0.22	-146.638
-0.22	-194.89	-0.221	-34.2958	-0.221	-147.488
-0.221	-196.872	-0.222	-34.6355	-0.222	-148.195
-0.222	-198.853	-0.223	-35.0318	-0.223	-148.762
-0.223	-200.835	-0.224	-35.4565	-0.224	-149.186
-0.224	-202.675	-0.225	-35.8386	-0.225	-150.035
-0.225	-204.657	-0.226	-36.1925	-0.226	-150.318
-0.226	-206.638	-0.227	-36.5464	-0.227	-150.885
-0.227	-208.62	-0.228	-36.9144	-0.228	-151.875
-0.228	-210.743	-0.229	-37.2682	-0.229	-152.725
-0.229	-212.725	-0.23	-37.6362	-0.23	-153.008
-0.23	-214.706	-0.231	-38.0042	-0.231	-153.715
-0.231	-216.829	-0.232	-38.3723	-0.232	-155.414
-0.232	-218.811	-0.233	-38.7544	-0.233	-156.688
-0.233	-220.793	-0.234	-39.1083	-0.234	-158.669
-0.234	-222.916	-0.235	-39.4905	-0.235	-160.226
-0.235	-224.897	-0.236	-39.8868	-0.236	-160.793
-0.236	-227.021	-0.237	-40.2689	-0.237	-161.642
-0.237	-229.002	-0.238	-40.6653	-0.238	-164.19
-0.238	-231.125	-0.239	-41.0474	-0.239	-165.039
-0.239	-233.107	-0.24	-41.4437	-0.24	-165.322
-0.24	-235.23	-0.241	-41.8118	-0.241	-166.03
-0.241	-237.212	-0.242	-42.1656	-0.242	-167.587
-0.242	-239.335	-0.243	-42.5761	-0.243	-168.436
-0.243	-241.458	-0.244	-42.9582	-0.244	-169.144
-0.244	-243.581	-0.245	-43.3404	-0.245	-169.568
-0.245	-245.704	-0.246	-43.7084	-0.246	-170.276
-0.246	-247.827	-0.247	-44.1047	-0.247	-171.267
-0.247	-250.092	-0.248	-44.5152	-0.248	-172.116
-0.248	-252.215	-0.249	-44.9682	-0.249	-173.39
-0.249	-254.338	-0.25	-45.4069	-0.25	-174.381
-0.25	-256.461	-0.251	-45.8457	-0.251	-178.061
-0.251	-258.726	-0.252	-46.242	-0.252	-180.184
-0.252	-260.849	-0.253	-46.6242	-0.253	-180.326
-0.253	-263.114	-0.254	-47.3178	-0.254	-180.467
-0.254	-265.237	-0.255	-47.9264	-0.255	-181.316
-0.255	-267.502	-0.256	-48.4784	-0.256	-181.883
-0.256	-269.766	-0.257	-48.903	-0.257	-182.732
-0.257	-272.031	-0.258	-49.2852	-0.258	-182.732
-0.258	-274.154	-0.259	-49.6674	-0.259	-183.581
-0.259	-276.419	-0.26	-50.0637	-0.26	-183.864
-0.26	-278.684	-0.261	-50.5025	-0.261	-184.431
-0.261	-280.948	-0.262	-50.9271	-0.262	-185.421
-0.262	-283.355	-0.263	-51.3659	-0.263	-186.271
-0.263	-285.478	-0.264	-51.833	-0.264	-186.554
-0.264	-287.742	-0.265	-52.2718	-0.265	-187.262
-0.265	-290.007	-0.266	-52.6822	-0.266	-188.96
-0.266	-292.272	-0.267	-53.0644	-0.267	-190.234
-0.267	-294.678	-0.268	-53.4466	-0.268	-192.215
-0.268	-296.943	-0.269	-53.857	-0.269	-193.772
-0.269	-299.349	-0.27	-54.2392	-0.27	-194.339
-0.27	-301.755	-0.271	-54.6497	-0.271	-195.188
-0.271	-304.02	-0.272	-55.23	-0.272	-197.736
-0.272	-306.426	-0.273	-55.7396	-0.273	-198.585
-0.273	-308.691	-0.274	-56.1642	-0.274	-198.868
-0.274	-311.097	-0.275	-56.6171	-0.275	-199.576
-0.275	-313.503	-0.276	-57.0134	-0.276	-200
-0.276	-315.909	-0.277	-57.4098	-0.277	-200.007
-0.277	-318.316	-0.278	-57.8627	-0.278	-200.432
-0.278	-320.863	-0.279	-58.2873	-0.279	-201.139
-0.279	-323.27	-0.28	-58.7403	-0.28	-202.13
-0.28	-325.817	-0.281	-59.2074	-0.281	-202.979
-0.281	-328.082	-0.282	-59.632	-0.282	-204.253
-0.282	-330.63	-0.283	-60.0566	-0.283	-205.244
-0.283	-333.036	-0.284	-60.4954	-0.284	-208.924
-0.284	-335.584	-0.285	-60.9483	-0.285	-211.047
-0.285	-337.99	-0.286	-61.4437	-0.286	-211.189
-0.286	-340.538	-0.287	-62.0241	-0.287	-211.33
-0.287	-343.086	-0.288	-62.4345	-0.288	-212.18
-0.288	-345.492	-0.289	-62.845	-0.289	-212.746
-0.289	-348.04	-0.29	-63.6093	-0.29	-213.595
-0.29	-350.587	-0.291	-64.2746	-0.291	-213.595
-0.291	-352.994	-0.292	-64.8266	-0.292	-214.445
-0.292	-355.541	-0.293	-65.3503	-0.293	-214.728
-0.293	-358.089	-0.294	-65.775	-0.294	-215.294
-0.294	-360.637	-0.295	-66.1713	-0.295	-216.285
-0.295	-363.185	-0.296	-66.5959	-0.296	-217.134
-0.296	-365.591	-0.297	-67.0064	-0.297	-217.417
-0.297	-368.139	-0.298	-67.4168	-0.298	-218.125
-0.298	-370.828	-0.299	-68.0679	-0.299	-219.823
-0.299	-373.234	-0.3	-68.5917	-0.3	-221.097
-0.3	-375.64	-0.301	-69.0446	-0.301	-223.079
-0.301	-378.33	-0.302	-69.4834	-0.302	-224.636
-0.302	-380.878	-0.303	-69.8938	-0.303	-225.202
-0.303	-383.425	-0.304	-70.3326	-0.304	-226.051
-0.304	-386.115	-0.305	-71.0403	-0.305	-228.599
-0.305	-388.804	-0.306	-71.7198	-0.306	-229.448
-0.306	-391.493	-0.307	-72.5973	-0.307	-229.731
-0.307	-394.183	-0.308	-73.0361	-0.308	-230.439
-0.308	-396.872	-0.309	-73.5032	-0.309	-230.863
-0.309	-399.42	-0.31	-73.9278	-0.31	--
-0.31	-401.967	-0.311	-74.4091	-0.311	--
-0.311	-404.374	-0.312	-74.8337	-0.312	--
-0.312	-407.205	-0.313	-75.2442	-0.313	--
-0.313	-410.035	-0.314	-75.6263	-0.314	--
-0.314	-413.008	-0.315	-76.051	-0.315	--
-0.315	-415.697	-0.316	-76.5464	-0.316	--
-0.316	-418.386	-0.317	-77.0984	-0.317	--
-0.317	-420.934	-0.318	-77.5938	-0.318	--
-0.318	-423.623	-0.319	-77.9901	-0.319	--
-0.319	-426.313	-0.32	-78.3581	-0.32	--
-0.32	-429.285	-0.321	-78.8818	-0.321	--
-0.321	-432.116	-0.322	-79.3914	-0.322	--
-0.322	-434.947	-0.323	-79.8443	-0.323	--
-0.323	-437.636	-0.324	-80.3256	-0.324	--
-0.324	-440.326	-0.325	-80.8776	-0.325	--
-0.325	-443.156	-0.326	-81.3163	-0.326	--
-0.326	-445.987	-0.327	-82.4487	-0.327	--
-0.327	-448.818	-0.328	-83.4395	-0.328	--
-0.328	-451.649	-0.329	-83.9915	-0.329	--
-0.329	-454.48	-0.33	-84.4869	-0.33	--
-0.33	-457.169	-0.331	-84.9398	-0.331	--
-0.331	-460	-0.332	-85.4352	-0.332	--
-0.332	-462.831	-0.333	-85.9731	-0.333	--
-0.333	-465.662	-0.334	-86.426	-0.334	--
-0.334	-468.493	-0.335	-86.8507	-0.335	--
-0.335	-471.465	-0.336	-87.3036	-0.336	--
-0.336	-474.296	-0.337	-88.0821	-0.337	--
-0.337	-477.268	-0.338	-89.1578	-0.338	--
-0.338	-480.241	-0.339	-89.8089	-0.339	--
-0.339	-483.213	-0.34	-90.1911	-0.34	--
-0.34	-486.044	-0.341	-90.5874	-0.341	--
-0.341	-488.875	-0.342	-91.0828	-0.342	--
-0.342	-491.989	-0.343	-91.564	-0.343	--
-0.343	-494.961	-0.344	-91.9179	-0.344	--
-0.344	-497.792	-0.345	-92.3001	-0.345	--
-0.345	-500.764	-0.346	-92.6256	-0.346	--
-0.346	-503.878	-0.347	-93.1776	-0.347	--
-0.347	-506.709	-0.348	-93.6306	-0.348	--
-0.348	-509.682	-0.349	-94.1543	-0.349	--
-0.349	-512.512	-0.35	-94.7488	-0.35	--
-0.35	-515.626	-0.351	-95.2017	-0.351	--
-0.351	-518.74	-0.352	-96.0793	-0.352	--
-0.352	-521.854	-0.353	-97.7778	-0.353	--
-0.353	-524.827	-0.354	-98.627	-0.354	--
-0.354	-527.799	-0.355	-99.1083	-0.355	--
-0.355	-530.771	-0.356	-99.9434	-0.356	--
-0.356	-533.744	-0.357	-100.425	-0.357	--
-0.357	-536.858	-0.358	-100.906	--	--
-0.358	-539.972	-0.359	-101.274	--	--
-0.359	-543.086	-0.36	-101.585	--	--
-0.36	-546.2	-0.361	-101.925	--	--
-0.361	-549.172	-0.362	-102.491	--	--
-0.362	-552.144	-0.363	-102.987	--	--
-0.363	-555.258	-0.364	-103.34	--	--
-0.364	-558.372	-0.365	-103.822	--	--
-0.365	-561.486	-0.366	-104.657	--	--
-0.366	-564.742	-0.367	-105.209	--	--
-0.367	-567.997	-0.368	-105.676	--	--
-0.368	-570.97	-0.369	-106.171	--	--
-0.369	-574.225	-0.37	-106.893	--	--
-0.37	-577.339	-0.371	-108.068	--	--
-0.371	-580.17	-0.372	-108.507	--	--
-0.372	-583.284	-0.373	-108.889	--	--
-0.373	-586.681	-0.374	-109.328	--	--
-0.374	-590.078	-0.375	-109.625	--	--
-0.375	-593.333	-0.376	-110.304	--	--
-0.376	-596.306	-0.377	-110.701	--	--
-0.377	-599.42	-0.378	-111.125	--	--
-0.378	-602.392	-0.379	-111.55	--	--
-0.379	-605.506	-0.38	-111.918	--	--
-0.38	-609.045	-0.381	-112.541	--	--
-0.381	-612.583	-0.382	-113.107	--	--
-0.382	-615.839	-0.383	-113.517	--	--
-0.383	-618.953	-0.384	-113.956	--	--
-0.384	-622.35	-0.385	-114.352	--	--
-0.385	-625.747	-0.386	-114.621	--	--
-0.386	-629.285	-0.387	-115.004	--	--
-0.387	-632.965	-0.388	-115.442	--	--
-0.388	-636.221	-0.389	-115.782	--	--
-0.389	-639.759	-0.39	-117.523	--	--
-0.39	-643.439	-0.391	-118.981	--	--
-0.391	-646.837	-0.392	-119.406	--	--
-0.392	-650.092	-0.393	-119.731	--	--
-0.393	-653.347	-0.394	-120	--	--
-0.394	-656.745	-0.395	-120.255	--	--
-0.395	-660.142	-0.396	-120.906	--	--
-0.396	-663.397	-0.397	-121.43	--	--
-0.397	-666.794	-0.398	-121.642	--	--
-0.398	-670.333	-0.399	-121.939	--	--
-0.399	-673.73	-0.4	-122.548	--	--
-0.4	-676.985	-0.401	-123.425	--	--
-0.401	-680.241	-0.402	-124.147	--	--
-0.402	-683.496	-0.403	-124.699	--	--
-0.403	-686.893	-0.404	-125.053	--	--
-0.404	-690.29	-0.405	-126.681	--	--
-0.405	-693.687	-0.406	-127.643	--	--
-0.406	-697.084	-0.407	-127.884	--	--
-0.407	-700.623	-0.408	-128.025	--	--
-0.408	-704.02	-0.409	-128.323	--	--
-0.409	-707.417	-0.41	-128.776	--	--
-0.41	-710.814	-0.411	-129.243	--	--
-0.411	-714.211	-0.412	-130.318	--	--
-0.412	-717.749	-0.413	-131.154	--	--
-0.413	-721.146	-0.414	-132.611	--	--
-0.414	-724.685	-0.415	-133.673	--	--
-0.415	-728.224	-0.416	-134.239	--	--
-0.416	-731.621	-0.417	-134.791	--	--
-0.417	-735.159	-0.418	-135.23	--	--
-0.418	-738.556	-0.419	-135.64	--	--
-0.419	-741.953	-0.42	-136.093	--	--
-0.42	-745.35	-0.421	-136.292	--	--
-0.421	-748.889	-0.422	-136.745	--	--
-0.422	-752.427	-0.423	-137.226	--	--
-0.423	-755.824	-0.424	-137.381	--	--
-0.424	-759.363	-0.425	-139.236	--	--
-0.425	-762.76	-0.426	-141.967	--	--
-0.426	-766.44	-0.427	-142.251	--	--
-0.427	-770.686	-0.428	-142.534	--	--
-0.428	-774.65	-0.429	-142.817	--	--
-0.429	-778.188	-0.43	-143.383	--	--
-0.43	-781.868	-0.431	-143.808	--	--
-0.431	-785.124	-0.432	-144.091	--	--
-0.432	-788.379	-0.433	-144.515	--	--
-0.433	-792.201	-0.434	-145.081	--	--
-0.434	-796.023	-0.435	-146.355	--	--
-0.435	-799.278	-0.436	-146.497	--	--
-0.436	-803.1	-0.437	-146.638	--	--
-0.437	-806.921	-0.438	-147.346	--	--
-0.438	-810.46	-0.439	-147.488	--	--
-0.439	-813.857	-0.44	-147.771	--	--
-0.44	-817.254	-0.441	-148.195	--	--
-0.441	-820.793	-0.442	-148.762	--	--
-0.442	-824.614	-0.443	-150.46	--	--
-0.443	-828.294	-0.444	-151.309	--	--
-0.444	-831.833	-0.445	-151.451	--	--
-0.445	-835.655	-0.446	-151.592	--	--
-0.446	-839.335	-0.447	-152.017	--	--
-0.447	-842.732	-0.448	-152.866	--	--
-0.448	-846.27	-0.449	-153.008	--	--
-0.449	-849.95	-0.45	-153.999	--	--
-0.45	-853.631	-0.451	-154.706	--	--
-0.451	-857.311	-0.452	-154.989	--	--
-0.452	-861.132	-0.453	-155.272	--	--
-0.453	-864.954	-0.454	-157.113	--	--
-0.454	-868.776	-0.455	-157.679	--	--
-0.455	-872.456	-0.456	-157.962	--	--
-0.456	-876.136	-0.457	-158.386	--	--
-0.457	-880.099	--	--
-0.458	-884.487	--	--
-0.459	-889.158	--	--
-0.46	-893.263	--	--
-0.461	-897.509	--	--
-0.462	-901.047	--	--
-0.463	-904.02	--	--
-0.464	-907.417	--	--
-0.465	-911.805	--	--
-0.466	-916.051	--	--
-0.467	-919.873	--	--
-0.468	-923.27	--	--
-0.469	-926.95	--	--
-0.47	-930.771	--	--
-0.471	-934.735	--	--
-0.472	-938.839	--	--
-0.473	-942.944	--	--
-0.474	-946.766	--	--
-0.475	-950.304	--	--
-0.476	-953.843	--	--
-0.477	-957.523	--	--
		--	--
		--	--
		--	--
		--	--
		--	--
		--	--
		--	--
		--	--
		--	--
		--	--
		--	--
		--	--
		--	--
		--	--
		--	--
		--	--
		--	--
		--	--
		--	--
		--	--
		--	--
		--	--
		--	--
		--	--
		--	--
		--	--
		--	--
		--	--
		--	--
		--	--
		--	--
		--	--
		--	--
		--	--
		--	--
		--	--
		--	--
		--	--
		--	--
		--	--
		--	--
		--	--
		--	--
		--	--
		--	--
		--	--
		--	--
		--	--
		--	--
		--	--
		--	--
		--	--
		--	--
		--	--
		--	--
		--	--
		--	--
		--	--
		--	--
		--	--
		--	--
		--	--
		--	--
		--	--
		--	--
		--	--
		--	--
		--	--
		--	--
		--	--
		--	--
		--	--
		--	--
		--	--
		--	--
		--	--
		--	--
		--	--
		--	--

## Sheet: Fig. 5d
H-Mo2C/NG			Mo2C/NG			Pt/C
Log |j| (mA cm–2)	E (V vs. RHE)	E (V vs. RHE)	Log |j| (mA cm–2)	E (V vs. RHE)	E (V vs. RHE)	Log |j| (mA cm–2)	E (V vs. RHE)	E (V vs. RHE)
	-0.001		-0.58453	0	-0.00504	-0.62562	0.003	-0.00761
-1.15895	-3.46945e-18	-0.0472	-0.5738	0.001	-0.00421	-0.58382	0.004	-0.00582
-0.91971	0.001	-0.03568	-0.56042	0.002	-0.00318	-0.53991	0.005	-0.00394
-0.71558	0.002	-0.02586	-0.55091	0.003	-0.00244	-0.50295	0.006	-0.00235
-0.59144	0.003	-0.01988	-0.53693	0.004	-0.00136	-0.46368	0.007	-0.000671818
-0.48928	0.004	-0.01496	-0.52442	0.005	-0.000389289	-0.42899	0.008	0.000814709
-0.40041	0.005	-0.01068	-0.51406	0.006	0.00041287	-0.39518	0.009	0.00226
-0.33723	0.006	-0.00764	-0.50061	0.007	0.00145	-0.35859	0.01	0.00383
-0.25917	0.007	-0.00388	-0.48947	0.008	0.00232	-0.32498	0.011	0.00527
-0.21263	0.008	-0.00164	-0.47546	0.009	0.0034	-0.29028	0.012	0.00676
-0.15803	0.009	0.000986827	-0.46386	0.01	0.0043	-0.25849	0.013	0.00812
-0.12076	0.01	0.00278	-0.4503	0.011	0.00535	-0.22524	0.014	0.00954
-0.06808	0.011	0.00532	-0.43716	0.012	0.00637	-0.19522	0.015	0.01083
-0.02629	0.012	0.00733	-0.42163	0.013	0.00757	-0.16391	0.016	0.01217
0.00942	0.013	0.00905	-0.40773	0.014	0.00864	-0.13361	0.017	0.01347
0.04409	0.014	0.01072	-0.39396	0.015	0.00971	-0.10388	0.018	0.01474
0.07671	0.015	0.01229	-0.38224	0.016	0.01062	-0.07372	0.019	0.01604
0.10801	0.016	0.0138	-0.36695	0.017	0.0118	-0.04341	0.02	0.01734
0.14034	0.017	0.01535	-0.35398	0.018	0.0128	-0.01412	0.021	0.01859
0.1675	0.018	0.01666	-0.33991	0.019	0.01389	0.01516	0.022	0.01985
0.19777	0.019	0.01812	-0.32511	0.02	0.01504	0.04348	0.023	0.02106
0.2224	0.02	0.0193	-0.31281	0.021	0.01599	0.07117	0.024	0.02225
0.24814	0.021	0.02054	-0.29839	0.022	0.01711	0.09945	0.025	0.02346
0.2731	0.022	0.02174	-0.28338	0.023	0.01827	0.12705	0.026	0.02464
0.29639	0.023	0.02286	-0.26876	0.024	0.0194	0.15435	0.027	0.02581
0.32115	0.024	0.02406	-0.25307	0.025	0.02062	0.18108	0.028	0.02695
0.34262	0.025	0.02509	-0.23696	0.026	0.02186	0.20779	0.029	0.0281
0.36147	0.026	0.026	-0.22287	0.027	0.02295	0.23475	0.03	0.02925
0.38363	0.027	0.02706	-0.20625	0.028	0.02424	0.26114	0.031	0.03039
0.40447	0.028	0.02807	-0.19062	0.029	0.02545	0.2857	0.032	0.03144
0.42504	0.029	0.02906	-0.17563	0.03	0.02661	0.31076	0.033	0.03251
0.44447	0.03	0.02999	-0.16078	0.031	0.02776	0.33643	0.034	0.03361
0.46454	0.031	0.03096	-0.14599	0.032	0.0289	0.36174	0.035	0.0347
0.48614	0.032	0.032	-0.13094	0.033	0.03007	0.38692	0.036	0.03577
0.50615	0.033	0.03296	-0.11624	0.034	0.03121	0.41096	0.037	0.0368
0.52398	0.034	0.03382	-0.10186	0.035	0.03232	0.43622	0.038	0.03789
0.54288	0.035	0.03473	-0.08748	0.036	0.03343	0.46052	0.039	0.03893
0.56099	0.036	0.0356	-0.07328	0.037	0.03453	0.48454	0.04	0.03996
0.57837	0.037	0.03644	-0.05826	0.038	0.0357	0.50844	0.041	0.04098
0.59602	0.038	0.03729	-0.04266	0.039	0.0369	0.53218	0.042	0.042
0.61299	0.039	0.03811	-0.02865	0.04	0.03799	0.55555	0.043	0.043
0.62873	0.04	0.03886	-0.01317	0.041	0.03919	0.57886	0.044	0.044
0.6456	0.041	0.03968	0.00141	0.042	0.04031	0.6016	0.045	0.04497
0.66224	0.042	0.04048	0.01593	0.043	0.04144	0.62467	0.046	0.04596
0.67903	0.043	0.04129	0.03004	0.044	0.04253	0.64754	0.047	0.04694
0.69731	0.044	0.04217	0.04437	0.045	0.04364	0.67058	0.048	0.04793
0.71342	0.045	0.04294	0.05846	0.046	0.04473	0.69421	0.049	0.04894
0.72998	0.046	0.04374	0.07283	0.047	0.04584	0.71909	0.05	0.05001
0.74627	0.047	0.04452	0.0864	0.048	0.04689	0.74495	0.051	0.05112
0.76144	0.048	0.04525	0.10052	0.049	0.04799	0.77238	0.052	0.05229
0.77815	0.049	0.04606	0.11501	0.05	0.04911	0.8012	0.053	0.05353
0.79296	0.05	0.04677	0.12971	0.051	0.05025	0.83168	0.054	0.05483
0.80804	0.051	0.0475	0.14375	0.052	0.05133	0.86261	0.055	0.05616
			0.15735	0.053	0.05239	0.89275	0.056	0.05745
			0.17125	0.054	0.05346	0.92336	0.057	0.05876
			0.18431	0.055	0.05447
			0.19816	0.056	0.05554
			0.21272	0.057	0.05667
			0.22643	0.058	0.05773
			0.24009	0.059	0.05879
			0.25366	0.06	0.05984
			0.26683	0.061	0.06086
			0.27929	0.062	0.06182
			0.29265	0.063	0.06286
			0.30653	0.064	0.06393
			0.32027	0.065	0.065
			0.33359	0.066	0.06603
			0.34596	0.067	0.06699
			0.35906	0.068	0.068
			0.37204	0.069	0.069
			0.3849	0.07	0.07
			0.39788	0.071	0.071
			0.41024	0.072	0.07196
			0.42296	0.073	0.07295
			0.43532	0.074	0.0739
			0.44755	0.075	0.07485
			0.45967	0.076	0.07579
			0.47145	0.077	0.0767
			0.48353	0.078	0.07763
			0.49567	0.079	0.07857
			0.50749	0.08	0.07949
			0.51917	0.081	0.08039
			0.53056	0.082	0.08128
			0.54253	0.083	0.0822
			0.55401	0.084	0.08309
			0.56503	0.085	0.08394
			0.57642	0.086	0.08483
			0.58769	0.087	0.0857
			0.59867	0.088	0.08655
			0.60953	0.089	0.08739
			0.62086	0.09	0.08827
			0.63176	0.091	0.08911
			0.64253	0.092	0.08994
			0.65304	0.093	0.09076
			0.66357	0.094	0.09157
			0.67385	0.095	0.09237
			0.68428	0.096	0.09317
			0.69446	0.097	0.09396
			0.70441	0.098	0.09473
			0.71449	0.099	0.09551
			0.72469	0.1	0.0963
			0.73443	0.101	0.09706
			0.74428	0.102	0.09782
			0.75414	0.103	0.09858
			0.76378	0.104	0.09933
			0.77352	0.105	0.10008
			0.78314	0.106	0.10083
			0.79266	0.107	0.10156
			0.80226	0.108	0.10231
			0.81166	0.109	0.10304

[truncated: 54 more sheets: Fig. 5e, Fig. 5f, Fig. 5g, Fig. 6b, Fig. 6c, Fig. 6e, Fig. S1, Fig. S6, Fig. S10, Fig. S11a, Fig. S11b, Fig. S11c, Fig. S11d, Fig. S20, Fig. S21a, Fig. S21b, Fig. S21c, Fig. S22a, Fig. S22b, Fig. S22c …]
